# Supplementary material for: Prognostic Gene Expression-Based Signature in Clear-Cell Renal Cell Carcinoma
Source: Cancers (Basel). 2022 Aug 1;14(15):3754. doi: 10.3390/cancers14153754 (PMC9367562; doi:10.3390/cancers14153754)
Supplement: Supplementary file 1 [file cancers-14-03754-s001.zip]

Archive with 9 entries (8 files):
- Supplementary files/
- Supplementary files/ROLDAN ET AL 2022 FIGURE S1.pdf
- Supplementary files/ROLDAN ET AL 2022 FIGURE S2 NEW.pdf
- Supplementary files/ROLDAN ET AL 2022 FIGURE S3.pdf
- Supplementary files/ROLDAN ET AL 2022 FIGURE S4_REVISED.pdf
- Supplementary files/ROLDAN ET AL 2022_Table S1_NEW.xlsx
- Supplementary files/ROLDAN ET AL 2022_Table S2.xls
- Supplementary files/ROLDAN ET AL 2022_Table S3.xls
- Supplementary files/ROLDAN ET AL 2022_Table S4_NEW.xlsx
