# Supplementary material for: Prognostic Gene Expression-Based Signature in Clear-Cell Renal Cell Carcinoma
Source: Cancers (Basel). 2022 Aug 1;14(15):3754. doi: 10.3390/cancers14153754 (PMC9367562; doi:10.3390/cancers14153754)
Supplement: Supplementary file 1 [file cancers-14-03754-s001.zip › Supplementary files/ROLDAN ET AL 2022_Table S1_NEW.xlsx]

## Sheet: Roldan et al_Dataset
Hybridization REF	status live	DSS.time (days)	patient,age (yr)_at_initial_pathologic_diagnosis	patient,gender (1=male; 0=female)	PFI.time (days)	Size (cm)	Progression (0=no; 1=yes)	ajcc_oathologis_tumor_stage	Furhman/ISUP grade	Necrosis (0=no; 1=yes)	Nodes (0=N0/Nx; 1=N1)	RISK SSIGN (1=low risk; 2=intermediate risk; 3=high risk)	AADACL4	ABCC13	ABCD2	ABCG8	ABI3BP	ABTB2	ACP5	ACR	ACTBL2	ADAMTS16	ADAMTSL2	ADIG	ADORA3	ADRA2B	AFP	AGTR2	ALKBH4	ALOX12P2	AMPH	ANGPTL1	ANG	ANKHD1-EIF4EBP3	ANO5	ANXA10	ANXA2P3	APRT	AQP5	AQP6	ARHGAP36	ARMC4	ARNT2	ASB11	ASB1	ASCL3	ASPHD1	ASRGL1	ASZ1
TCGA-A3-3306-01A-01R-0864-07	alive	1120	67	1	1120	5.1	0	Stage I	3	0	0	2	0.0085695	0.0483589	0.118771	0	4.66607	3.11318	2.98801	0.138194	0	1.42825	0.779503	0	7.92579	0.677311	0.247651	0	3.94106	0.0487475	0.0377669	0.0628679	28.4096	11.9217	0.0303985	0.0227605	0.00999774	43.701	0	0.457696	0	0.0766872	10.7441	0.0695003	2.55994	0	12.8098	24.0177	0.0146866
TCGA-A3-3307-01A-01R-0864-07	alive	1436	66	1	1436	16	0	Stage III	3	0	0	3	0	0.0784334	0.189561	0.0409939	21.1689	1.76751	26.9676	0.291846	0	0.579121	2.28639	0	14.3718	3.26647	0.10983	0	3.30552	0.0988296	0.177063	0.517795	31.6547	13.9229	0.102716	0.0230721	0.0506731	55.1706	0	0.716564	0	0.0777371	6.5368	0.0986324	3.03149	0	1.52714	11.9474	0
TCGA-A3-3311-01A-02R-1325-07	dead	1191	57	1	1191	5.5	0	Stage I	2	0	0	1	0.0113726	0.11124	0.339835	0.111809	10.3222	0.565544	13.9952	0.356605	0.0212175	0.132285	4.28159	0	8.21682	0.788089	0.222528	0	4.58709	0.242598	0.0814457	0.257248	9.7767	10.4449	0.0143438	0	0.0442266	74.4549	0.00976119	0.634404	0.00215701	0.101772	6.46159	0.122978	1.50117	0.00918553	2.27989	22.7629	0
TCGA-A3-3313-01A-02R-1325-07	dead	735	59	1	735	4.5	0	Stage I	3	0	0	2	0	0.52754	0.054299	0.00626644	1.53059	2.72472	48.5842	0.10469	0	1.55289	3.25084	0.0144861	1.05813	0.943092	0.0031979	0.16313	3.22669	0.0881263	0.093635	0.3231	2.01617	9.13301	2.82541	0.0188099	0.00413121	50.8725	0.0942186	1.56765	0.00402972	0.186609	6.70345	0.120618	1.91237	0	0.600671	10.9333	0.0060687
TCGA-A3-3316-01A-01R-0864-07	alive	1493	57	1	1493	9	0	Stage II	3	0	0	2	0.00830798	0.0843895	0.205794	0	37.2256	1.5012	20.9855	0.435424	0	0.475978	4.47131	0	4.71692	0.21888	0.0600232	0.00900555	3.29066	0.313096	0.35699	1.5085	20.9734	13.4004	0.0844831	0.0330988	0.0193853	27.3195	0.00713082	0.734617	0	0.165215	3.66187	0.107807	2.57948	0.0603926	3.59583	3.82416	0
TCGA-A3-3317-01A-02R-1325-07	alive	1491	67	1	560	12	1	Stage II	2	0	0	2	0.00401677	0.16547	0.292571	0.00236944	5.34341	2.77057	23.0814	0.2645	0.0899276	0.307534	9.96832	0.188971	5.26078	0.748471	0	0.0217702	4.76981	1.51091	0.316431	1.24871	5.17967	15.9607	1.73549	0.0106685	0.00937246	48.7048	0.0310287	1.18471	0	0.52121	5.29862	0.143338	3.58864	0.0389317	5.06278	13.3517	0.013768
TCGA-A3-3319-01A-02R-1325-07	alive	1130	70	1	1130	6	0	Stage I	2	0	0	1	0	0.118486	0.113846	0.00399536	21.8595	2.37829	3.33446	0.687205	0.219872	0.00881911	1.48605	0.0623431	4.31196	0.204397	0.16821	0	4.15583	0.813916	0.0279843	0.0559001	6.0399	8.68573	0.723186	0.0134919	0.0197548	85.3408	0.0029067	0.86418	0.0250504	0.210456	1.71736	0.1593	2.08887	0.00820585	32.626	28.2372	0
TCGA-A3-3320-01A-02R-1325-07	alive	1508	52	0	1508	5	0	Stage I	2	0	0	1	0.00406169	0.245251	0.20721	0.0335432	9.00005	0.561236	48.3931	0.796916	0	3.16896	3.14214	0.008308	4.8667	2.40283	0	0	3.87496	0.173287	0.5303	0.253279	28.8459	18.352	0.0422635	0	0.00473864	41.9879	0	1.38115	0	0.242317	2.54321	0.204235	3.29735	0.0492089	5.56202	6.90679	0
TCGA-A3-3322-01A-02R-1325-07	alive	1478	51	1	1478	3	0	Stage I	2	0	0	1	0	0.190684	0.0761982	0.0146563	9.74992	3.93868	42.0806	0.988321	0	0.251046	5.57895	0.0101642	4.07076	1.32345	0.0134629	0	6.65866	0.0883345	0.136874	0.430625	19.7016	16.4336	0.024678	0.013198	0.0115947	39.735	0	1.19431	0.00565494	0.21246	6.058	0.201505	3.09828	0	7.42286	21.1748	0.00425813
TCGA-A3-3323-01A-02R-1325-07	alive	1106	53	1	1106	5	0	Stage I	1	0	0	1	0.0103341	0.166203	0.315408	0.00609598	18.5008	1.48875	6.15222	0.916582	0.0173521	0.0403677	4.11041	0	12.5141	1.45536	0.135324	0	4.90942	0.16166	0.139478	0.165843	25.0442	12.0919	0.0806482	0.0137237	0.0120565	49.6316	0.0088699	1.22655	0.0117603	0.190095	5.15234	0.192767	1.98302	0.0375606	3.47942	8.24917	0
TCGA-A3-3324-01A-02R-1325-07	alive	1186	51	1	1186	6.3	0	Stage I	3	0	0	2	0.0037514	0.120667	0.292049	0.00442581	1.799	2.95494	24.351	0.403308	0.00209967	0.146539	2.36812	0	5.3671	1.12131	0.0813091	0	5.85884	0.0666869	0.163263	0.141046	9.41022	18.7723	0.0266147	0.0149455	0.00875328	47.635	0.00643974	0.783639	0	0.106308	8.78537	0.079104	3.33254	0.0181799	7.49357	33.8774	0.00321461
TCGA-A3-3325-01A-01R-0864-07	alive	1170	52	1	1170	3.3	0	Stage I	2	0	0	1	0.0112935	0.089223	0.138208	0.403044	41.1506	1.5798	7.50085	0.546366	0	0.220576	5.56684	0	7.94294	1.03056	0.0101991	0.0367252	4.09968	0.0642429	0.115098	0.341764	24.1541	11.6068	0.144221	0.0224965	0.00658787	61.9669	0	0.609887	0	0.117908	7.76143	0.128229	2.61485	0	8.88201	13.8767	0.00483875
TCGA-A3-3328-01A-01R-0864-07	alive	1385	79	1	1385	5.6	0	Stage I	2	1	0	2	0	0.0931934	0.0243496	0.00695834	7.28032	11.1746	5.0595	0.0237783	0.00660226	2.53123	0.690495	0.0241283	0.137557	0.339029	0.0213059	0	5.26888	0.947811	0.0357409	20.699	0.189193	10.4213	4.49963	0.125321	0.00688103	87.019	3.08802	48.505	0.00335599	0.57179	0.197096	0.172203	7.48127	0	0.0666993	0.772753	0.0404326
TCGA-A3-3329-01A-01R-0864-07	alive	1624	75	1	1624	6.5	0	Stage I	2	0	0	1	0	0.0882906	0.310925	0.120381	32.8584	1.37119	39.8165	0.694756	0	0.0177147	1.70734	0	8.13084	1.04271	0.0245731	0	3.7742	0.0532066	0.104928	0.0873328	32.4144	11.0916	0.276695	0.0632353	0	56.6966	0.0350317	0.500573	0	0.101457	5.96837	0.077237	2.54323	0.0659315	0.461564	19.7254	0.0116582
TCGA-A3-3331-01A-02R-1325-07	alive	1485	86	0	1485	3.7	0	Stage I	2	0	0	1	0	0.185134	0.216062	0.00860108	13.2007	1.41559	14.8044	0.396791	0.0102012	0.837261	2.07851	0	4.95482	1.33228	0.00658397	0	4.7002	0.0984949	0.13856	0.153768	20.0533	13.945	0.0413782	0.0242041	0.0127583	49.4288	0.00938619	0.988597	0.00414828	0.170352	12.4232	0.15373	2.8996	0.0176653	4.98422	15.5154	0
TCGA-A3-3335-01A-01R-0864-07	alive	1886	41	1	1098	8.2	1	Stage II	4	0	0	3	0.00661067	0.23129	0.076027	0.0155982	10.5198	13.9025	48.3265	0.373119	0.037	0.148051	0.804548	0	2.14403	0.357827	0.394025	0	3.0042	0.0987123	0.0182088	0.0454664	17.5792	14.399	1.32883	0	0.0154249	60.9935	0.00567401	0.521767	0.00752298	0.170901	4.39885	0.0643366	1.3729	0	7.44186	16.3326	0
TCGA-A3-3343-01A-01R-0864-07	alive	945	79	1	945	8	0	Stage II	3	0	0	2	0	0.0861872	0.101031	0.0170446	25.2738	1.24573	72.3731	0.582456	0	2.13271	0.968244	0	6.14631	1.43551	0.00745563	0	5.62441	0.0851188	0.0568495	0.0378534	47.0253	11.3544	0.0458801	0.00548171	0	66.2519	0.0141718	0.602609	0.00234874	0.0923482	8.21097	0.100432	2.33298	0	2.15579	17.0803	0.00707433
TCGA-A3-3347-01A-02R-1325-07	alive	1610	76	0	610	6.5	1	Stage I	2	0	1	2	0.067868	0.136782	0.347377	0.00285961	25.005	1.99482	66.0416	0.931592	0.100391	3.04749	9.12543	0	13.2211	0.336708	0.113827	0.0105095	5.26614	0.603228	0.453996	1.3292	10.2398	11.2491	0.106617	0.0128755	0.0113113	52.796	0.0332867	1.36362	0.00275836	0.306081	2.86747	0.196579	2.49179	0.0234928	4.10165	3.57561	0
TCGA-A3-3349-01A-01R-1188-07	alive	1385	34	0	1385	5	0	Stage I	2	0	0	1	0	0.0995517	0.163497	0.104063	19.2805	0.518521	22.3727	1.26664	0	3.13446	13.6229	0	3.80579	1.79631	0.0955902	0.0409766	6.14217	0.0752638	0.394289	0.524614	32.3766	10.8404	0.321833	0.00669354	0.0058804	62.3068	0.164395	0.565329	0	0.212997	2.89043	0.0817563	2.7186	0.0732788	4.3009	13.1412	0
TCGA-A3-3351-01A-02R-1325-07	alive	910	42	1	910	8.4	0	Stage II	2	0	0	2	0.00494424	0.239949	0.35721	0.0204158	37.3963	0.341592	27.931	0.544836	0.00553459	0.193134	3.00035	0	14.1798	1.0184	0.035721	0.0107188	4.57073	0.734772	0.149806	0.249371	21.7914	18.4748	0.272434	0.0262637	0.0115366	48.6383	0.0254622	1.11203	0	0.208936	5.60672	0.232573	3.09185	0.0599013	2.94815	9.55917	0
TCGA-A3-3352-01A-01R-0864-07	dead	561	74	1	561	5.5	0	Stage III	3	0	0	2	0	0.0965389	0.244594	0.018348	9.58958	0.551014	74.0691	0.494628	0	0.145801	1.1636	0	4.82108	1.06779	0.0468168	0	3.86459	0.0774094	0.105666	0.0808166	34.0812	18.6	0.0870427	0.00688436	0.00604804	52.0454	0.00889902	0.507611	0.00589946	0.108246	9.6304	0.126131	2.55114	0	3.89589	6.54051	0
TCGA-A3-3357-01A-02R-1420-07	alive	2688	62	1	2688	7.8	0	Stage II	3	0	0	2	0.0114547	0.0743368	0.244896	0.0304065	15.1739	1.96979	26.8122	0.292477	0.0128225	0.378841	1.32656	0	11.0869	0.40055	0.0103447	0	3.3649	0.671964	0.0347068	0.0420174	16.4337	16.628	0.0162533	0.0684531	0.00668193	42.9088	0	0.635589	0	0.0939646	0.47918	0.0836101	1.54326	0	0.359175	11.3949	0.00490784
TCGA-A3-3358-01A-01R-1541-07	alive	1307	57	0	1307	2.7	0	Stage I	2	0	0	1	0.00542682	0.119435	0.552106	0.147256	8.91135	0.519138	72.0226	0.247957	0.0182244	0.0819676	1.57233	0	20.3694	0.535502	0.117623	0.011765	3.90622	0.273975	0.050823	0.343382	22.0731	12.4956	0.677619	0	0.0126626	84.2018	0.0279474	0.56359	0.0123515	0.126806	1.43226	0.123235	1.67993	0	6.58896	10.526	0
TCGA-A3-3359-01A-01R-0864-07	alive	2504	82	0	2504	4	0	Stage I	2	0	0	1	0	0.0849478	0.205922	0.012333	7.38071	0.58731	26.6622	0.573168	0	1.63121	1.97222	0	5.11688	3.18474	0.0679728	0	3.39052	0.222996	0.135909	0.20323	25.0019	12.6866	0.0791088	0.0166589	0.00975676	40.5561	0.003589	0.67744	0.00237927	0.128889	2.87626	0.16278	2.50209	0.0405281	2.22679	9.49319	0
TCGA-A3-3362-01A-02R-1325-07	alive	1559	60	0	1559	3.3	0	Stage I	2	0	0	1	0.0217375	0.162535	0.165061	0.00641135	16.3938	3.06347	22.6791	0.737607	0	2.1596	9.07637	0	4.72912	2.29598	0.103063	0.0382894	5.52286	0.208666	0.502952	1.01165	29.9745	14.7345	0.48579	0.0144337	0.00634012	75.2627	0.0886234	3.4185	0.00618436	0.251263	2.06788	0.193925	3.18416	0.0131679	2.1342	12.5223	0.00465678
TCGA-A3-3363-01A-01R-0864-07	alive	319	50	1	319	10.7	0	Stage II	2	0	0	2	0	0.0926058	0.0901097	0.163563	45.485	1.97411	41.1489	0.197718	0	4.97497	2.24958	0.0694481	11.6098	0.284615	0.0459935	0	7.38453	0.0402371	0.0498776	0.508545	24.8498	9.42168	2.25355	0.0150295	0.0330093	65.8081	0.22342	0.544019	0.00321984	0.157544	5.06013	0.128502	1.03434	0	1.53584	70.6999	0.0193961
TCGA-A3-3365-01A-01R-0864-07	alive	873	46	1	873	3	0	Stage I	2	0	0	1	0	0.0812345	0.239061	0.0357541	16.2668	1.96725	13.4414	0.743262	0.0254433	0.185465	7.08318	0.0309946	4.99184	0.925454	0.0889495	0.0369567	2.73561	0.0377113	0.29634	1.98013	12.3218	9.38975	0.118254	0.0603689	0.0088392	35.6697	0.0520236	2.1267	0.00862205	0.252369	4.48709	0.147472	1.74811	0	1.06711	12.1483	0.00649234
TCGA-A3-3367-01A-02R-1420-07	alive	2270	72	1	2270	4.9	0	Stage I	3	0	0	2	0	0.0885676	0.243409	0.157731	17.9755	1.01284	26.3027	0.171856	0	0.133211	1.96569	0	10.0153	1.67624	0.115491	0	4.27457	0.0950659	0.195338	0.234545	27.2886	11.9789	0.0398653	0.0154389	0.0271267	48.5476	0	0.558837	0.00661507	0.0838076	7.14045	0.0754296	1.83293	0.02817	2.43822	10.1788	0
TCGA-A3-3370-01A-02R-1420-07	alive	2274	48	0	2274	4.3	0	Stage I	2	0	0	1	0.00302717	0.152037	0.374032	0.00178569	6.69991	1.6789	32.9398	0.390536	0	0.130862	7.55326	0	5.30613	1.43411	0.0355398	0.467592	4.2684	0.322876	0.420247	1.22283	24.4313	17.2656	0.212618	0.0120602	0.0176585	46.8017	0.00519651	1.3186	0.0120573	0.225748	4.11801	0.206228	3.5195	0.0953559	3.34244	12.5868	0
TCGA-A3-3372-01A-02R-1325-07	alive	735	64	1	735	6.9	0	Stage III	2	0	0	2	0.00748334	0.198479	0.222882	0.00882866	23.0978	1.54111	11.3193	0.40729	0.00418844	0.613868	3.66824	0.00765342	4.60052	2.23143	0.0101373	0	4.83621	0.180918	0.14841	0.104652	12.4284	17.469	0.0292002	0.00993783	0.0174611	29.3382	0	1.33894	0.00425804	0.199042	10.7458	0.206351	4.1872	0.0725309	6.25857	22.2212	0.00320627
TCGA-A3-3373-01A-02R-1420-07	alive	1621	54	0	1621	6.5	0	Stage I	3	0	0	2	0	0.0696493	0.0708765	0.00191594	2.35383	1.57696	93.9719	0.240065	0	0.40938	3.3894	0.0398615	6.59507	0.975504	0.0117329	0.0651327	2.98492	0.0808328	0.187875	0.25615	21.7021	9.69	0.0414775	0.0258797	0.00757861	36.9288	0.0167266	0.497293	0.00184811	0.080738	3.92322	0.0421467	3.06799	0.0314804	4.78165	18.3075	0
TCGA-A3-3374-01A-02R-1325-07	alive	1314	51	0	1314	5	0	Stage I	2	0	0	1	0	0.0921717	0.0201623	0.00224067	0.645309	12.1584	227.538	0.0408368	1.34789	0.174096	1.44926	0.0310784	6.32864	0.538578	0.0102911	0	4.34211	0.740058	0.0439435	0.606096	1.46823	7.95587	1.80106	0.015133	0.0132946	71.5889	1.04655	154.819	0	0.185067	19.105	0.597643	1.96735	0.0736319	1.49565	4.14989	0.0358044
TCGA-A3-3378-01A-02R-1325-07	alive	630	60	1	630	5.5	0	Stage I	3	0	0	2	0.00386269	0.172202	0.493214	0.00683565	6.88282	1.87101	15.2935	0.451608	0.0324293	0.054319	1.89832	0.00790095	6.92549	0.116568	0.0802327	0	3.48071	0.140077	0.0234071	0.0619885	5.44562	10.5559	0.0210099	0.0205185	0.0135194	39.6593	0.00663077	0.997145	0	0.168993	11.4514	0.175432	2.59981	0.0561575	2.34295	6.65408	0
TCGA-A3-3380-01A-01R-0864-07	alive	567	54	1	567	3	0	Stage I	2	0	0	1	0.0554879	0.128382	0.0981765	0.00654633	7.68213	1.12691	42.7623	0.932098	0.00621134	0.24276	4.85571	0	3.36875	3.21878	0.41091	0.087213	4.54671	0.209113	0.189521	0.692024	49.9531	16.8761	0.555067	0.0442126	0.0194208	52.0464	0.100014	0.566378	0.0126291	0.206897	1.86102	0.153006	2.57717	0	2.33316	13.6322	0
TCGA-A3-3382-01A-02R-1325-07	alive	574	69	1	514	5.2	1	Stage I	3	0	0	2	0	0.218513	0.185553	0.00519126	35.5638	4.66699	16.5892	1.12943	0.137917	0.0847957	1.36198	0.0180009	7.95336	0.0969572	0.115241	0	3.63979	0.306624	0.111506	0.0302635	19.8171	17.8787	2.14466	0.0233738	0.00513358	63.7216	0.00377675	0.723324	0	0.505337	1.91478	0.199845	2.59241	0.0426482	5.23394	9.13571	0
TCGA-A3-3385-01A-02R-1420-07	alive	1993	46	0	1993	3.5	0	Stage I	2	0	0	1	0	0.156558	0.0626208	0.0121224	13.6438	1.84367	22.2327	0.934368	0	1.66615	1.70633	0.0700582	2.79335	1.0008	0.0309316	0	6.39928	0.129078	0.0660394	0.014134	34.9597	16.2472	0.0267294	0.00454847	0.00399591	51.5027	0.00587954	0.84149	0	0.107277	0.451141	0.144445	2.37869	0.0331968	8.78187	32.6755	0.00586995
TCGA-A3-3387-01A-01R-1541-07	alive	617	49	1	617	4	0	Stage I	2	0	0	1	0.0116824	0.0692218	0.232538	0.00689132	20.1232	1.49673	26.3962	0.416037	0.0130773	0.368118	3.07976	0	22.887	2.08733	0.30596	0	4.91813	0.407039	0.225251	1.57483	16.1701	16.5336	0.0580174	0.0542996	0.0136295	87.3743	0.035095	0.53383	0	0.156817	3.09038	0.0378987	2.818	0.0707685	2.18588	14.9863	0
TCGA-AK-3426-01A-02R-1325-07	dead	885	37	1	256	8.5	1	Stage III	3	1	1	3	0	0.197578	0.789746	0.0144935	11.307	1.53662	79.1171	0.272402	0.178773	0.694227	3.5102	0	18.9951	0.732641	0.0776614	0	4.55041	1.82569	0.196263	0.478791	5.29038	9.03533	0.0319575	0.0163143	0.0286649	130.552	0.0210886	1.12273	0	0.229034	2.06912	0.259047	1.18222	0.0148837	13.6022	6.26792	0.00526354
TCGA-AK-3428-01A-02R-1277-07	alive	3728	62	1	3728	12	0	Stage III	2	0	0	2	0	0.046651	0.126766	0	58.7122	2.41012	3.382	0.266627	0	0.146392	1.10707	0	3.15114	2.05125	0	0	5.37794	0	0.455414	0.261543	47.109	10.4197	0	0	0.0192893	67.4592	0	0.97137	0.53624	0.0328795	7.23909	0.0134092	2.218	0	2.83863	9.4271	0
TCGA-AK-3429-01A-02R-1325-07	alive	3328	54	0	3328	7.5	0	Stage II	2	1	0	2	0	0.0433098	0.56406	0	3.29579	0.544585	53.1114	0.079337	0.00660859	0.36283	1.93176	0	4.93528	0.712643	0.0426527	0	6.41784	0.0419787	0.120335	0.162416	19.2026	11.5933	0.0139614	0.0235201	0	112.522	0	0.325826	0	0.0733767	4.93355	0.028728	2.06976	0	10.3847	23.8678	0
TCGA-AK-3431-01A-02R-1277-07	alive	2241	62	0	2241	11	0	Stage II	3	0	0	2	0	0.0391188	0.150527	0.0631961	13.094	0.590889	17.1043	0.398036	0	0.259297	5.3688	0	4.84104	1.37049	0.0910597	0	5.54632	0.0403294	0.593656	0.644363	22.1959	6.97288	0.0104322	0	0.0367611	47.4815	0.048681	0.979835	0.243835	0.200515	2.91447	0.0408878	1.84914	0	0.952382	3.14104	0
TCGA-AK-3434-01A-02R-1277-07	alive	2087	72	1	1640	7	1	Stage I	2	0	0	1	0	0.0686252	0.134478	0.0215206	39.8757	2.81367	28.6035	0.833463	0	0.148843	3.04199	0.0124372	5.78765	4.73881	0.0329472	0	5.98067	0.108089	0.164133	0.43771	47.2884	10.4123	0.0172552	0.032299	0.0141876	112.94	0.0521888	1.69955	0.0864943	0.0846421	3.95554	0.0789013	1.23475	0	6.73241	12.797	0
TCGA-AK-3440-01A-02R-1277-07	alive	2865	58	1	2865	2.5	0	Stage I	3	0	0	1	0	0.051079	0.0243709	0.00696441	3.99117	12.4863	2.01933	0.0370207	0.0396482	1.12529	2.84062	0.00804978	0.329851	0.229987	0.00355409	0	3.30435	0.458928	0.0368561	4.90814	0.45446	10.5971	9.69024	0	0.0183654	89.5156	0.412096	26.4959	0.0201535	0.489136	14.2657	2.04909	1.67091	0.00953589	0.238708	1.96699	0
TCGA-AK-3445-01A-02R-1277-07	alive	2392	69	1	2392	5.5	0	Stage III	3	1	0	3	0	0.152003	0.238293	0	47.603	0.735423	11.1448	1.31566	0.159459	0.153781	3.78475	0	7.3128	0.478889	0.397632	0	4.87735	0.644575	0.222582	0.0997543	30.9557	13.8226	0.483874	0.0343949	0.0181299	75.7967	0	1.09435	0.0265268	0.13649	3.47718	0.0672171	1.59397	0.050206	4.54787	3.79915	0.00887756
TCGA-AK-3450-01A-02R-1277-07	alive	1779	85	0	1779	4	0	Stage I	2	0	0	1	0	0.0769428	0.0844354	0.00268099	11.4254	3.46957	73.0952	0.494725	0	0.269855	3.07958	0	2.93816	2.75836	0.496644	0.00246326	4.57293	0.442745	0.0901353	0.147958	19.6013	10.8995	1.03504	0	0.0106048	92.5252	0.0234057	1.04919	0.0181025	0.128794	5.01532	0.0884644	2.41262	0	5.65838	13.4847	0
TCGA-AK-3451-01A-02R-1188-07	alive	2868	48	1	2868	9	0	Stage II	3	0	0	2	0	0.0865433	0.11384	0	8.47006	2.34876	34.1281	0.0639603	0.0177592	0.00275431	1.79943	0	7.13423	0.435704	0.0525341	0.091717	5.04105	0.0451235	0.0990513	0.526173	7.26883	15.4183	0.0275134	0.0280912	0.0123393	206.2	0.00453899	0.279309	0	0.0525824	0.274754	0.085778	0.838634	0	1.14171	2.98775	0
TCGA-AK-3453-01A-02R-1277-07	alive	2531	58	0	2531	8.5	0	Stage II	2	0	0	2	0	0.0151174	0.0173795	0.0158025	0.836481	6.30298	4.90922	0.100802	0.00299877	15.2558	7.08026	0	0.812225	0.230982	0.0870951	0	5.62848	0.160009	1.46988	0.329189	0.317949	6.09398	4.16986	0.0142303	0	71.6592	0.174749	0.391086	0	0.0559373	25.0673	0.0434529	2.7194	0	4.24681	27.7187	0
TCGA-AK-3454-01A-02R-1277-07	alive	874	84	1	874	4.3	0	Stage I	3	0	0	2	0	0.0964673	0.0975679	0	6.04546	1.22878	42.6666	0.0963372	0.00925924	0.789822	2.34081	0	1.39863	5.33314	0.0647403	0	3.11533	0.0980267	0.212648	0.437419	39.1717	15.2712	0.619438	0.0439384	0.0257338	58.1671	0	0.634861	0.0031377	0.145301	2.8704	0.107335	2.2447	0	6.40049	7.64157	0
TCGA-AK-3455-01A-01R-0864-07	dead	683	71	0	683	7.5	0	Stage III	3	0	0	2	0	0.102938	0.719214	2.26764	15.2464	0.559096	82.5497	0.317771	0	0.197051	1.34575	0.0414576	3.49604	0.857605	0.0732163	0	4.11121	0.120099	0.0967682	0.263309	26.927	10.4983	0.557602	0.0448599	0.0394103	77.0593	0.0115976	0.701634	0	0.278783	2.11761	0.0876686	1.32835	0	2.34764	29.8616	0
TCGA-AK-3456-01A-02R-1325-07	alive	1143	48	1	1143	17	0	Stage II	3	0	0	2	0.0105813	0.170178	0.0608459	0.0343298	25.508	3.39818	186.534	0.127978	0.00592237	10.3223	0.512443	0.162327	6.95619	0.0887004	0.114671	0	4.71806	0.0338578	11.1453	2.3094	9.24072	8.79209	2.52736	0	0.00617242	72.5964	0.0272461	0.496073	0.00903118	0.0841694	12.0004	0.0429082	2.77678	0	2.97521	31.5303	0
TCGA-AK-3458-01A-01R-1503-07	alive	1168	48	1	1168	6.5	0	Stage I	3	0	0	2	0.0445628	0.27243	0.148932	0.00438117	38.8146	3.21131	43.4435	0.469107	0	0.905182	1.80783	0	3.06923	2.24847	0.0268297	0	5.30559	0.0844983	0.151387	0.650442	26.2782	12.1546	0.137	0.0197264	0.01733	121.451	0.0382487	1.69692	0.00422606	0.302782	3.86422	0.277083	1.26855	0.071986	2.28304	17.0832	0.00636438
TCGA-AK-3460-01A-02R-1277-07	alive	2508	58	1	2508	3.3	0	Stage I	2	0	0	1	0	0.147733	0.113961	0	14.3666	8.45905	30.6557	0.5696	0.00697742	0.639548	2.5593	0.0127496	7.35497	4.08454	0.0619206	0	4.60789	0.0930753	0.19916	0.37154	37.8193	12.7705	0.0383255	0.0248328	0.014544	53.1988	0	0.884068	0.0815738	0.123955	2.69415	0.0909939	1.73271	0	2.16594	19.8808	0
TCGA-AK-3461-01A-02R-1277-07	alive	2217	72	1	2217	3.5	0	Stage I	2	0	0	1	0.0272458	0.190652	0.1398	0.0192863	10.5112	9.807	12.9222	0.827486	0.0060998	2.32441	9.41083	0	2.70459	4.13982	0.0246056	0.0738336	4.80853	0.236356	0.41126	1.3592	28.8936	12.8803	0.0747418	0.0434187	0.0572161	61.7586	0.0280624	1.59748	0.0465088	0.1788	3.5728	0.203291	2.72055	0.0396112	5.26598	15.5254	0.00466944
TCGA-B0-4694-01A-01R-1277-07	dead	106	72	1	106	6	0	Stage III	4	1	0	3	0.0161487	0.0455646	0.665497	0	7.73199	3.33022	103.628	0.455731	0.0135576	0.296479	3.66381	0	20.0554	0.558886	0.0437514	0.0350091	5.57943	0.206688	0.128994	0.47018	26.4119	9.73008	0.407672	0.00536133	0.0235501	132.481	0.048512	0.333021	0.013783	0.176626	1.76073	0.058936	1.84624	0.0391294	14.149	25.2522	0.00345949
TCGA-B0-4696-01A-01R-1277-07	dead	866	58	1	794	17	1	Stage III	3	1	0	3	0.0292141	0.141779	0.317029	0.0516992	6.44322	0.754117	4.43338	0.0314077	0	9.06551	2.34244	0.0119512	2.96386	0.394631	0.195235	0	8.1067	5.33036	8.16279	2.77279	4.17015	6.15482	0.00967225	0.0387962	0.0272665	86.0056	0.371107	0.950065	0.0365704	2.01013	0.396203	0.161114	0.607391	0.141576	0.744846	1.14221	0.0400542
TCGA-B0-4707-01A-01R-1277-07	dead	600	63	1	600	10.2	0	Stage III	4	1	0	3	0	0.091598	0.115982	0	26.8372	4.2824	3.24665	0.478211	0	0.0617795	3.51506	0	0.341255	2.06642	0	0.0879732	3.22575	0.692506	0.350799	0.420788	19.355	16.0294	0.382383	0	0.0291339	152.965	0.00535842	0.855823	0.298391	0.220367	1.73903	0.101264	1.92826	0	19.3188	9.19219	0
TCGA-B0-4713-01A-01R-1277-07	dead	202	76	0	202	13.5	0	Stage III	2	1	0	3	0.02828	0.18193	0.17346	0	10.1513	0.957593	4.56055	0.737282	0.00316567	0.0117833	2.79632	0.0462763	1.51699	0.384721	0.21964	0	4.07559	0.655547	0.174487	0.357884	53.7848	15.9795	0.105668	0.0375556	0.0131973	107.32	0.0291276	0.684729	0.119076	0.118101	0.449756	0.0550455	1.18898	0	2.43057	10.1001	0
TCGA-B0-4718-01A-01R-1277-07	alive	1778	57	1	768	8	1	Stage III	2	1	0	2	0.00592599	0.267529	0.110093	0.062922	26.6724	2.48576	37.3455	0.740622	0	0.157409	2.0813	0.0121213	2.95422	1.56409	0.1552	0.00642356	4.61599	0.202259	0.238314	0.0923833	29.521	9.95205	0.0490495	0	0.0276546	50.5897	0.015259	1.26603	0.0809257	0.232746	2.76953	0.249917	1.30174	0.15795	5.03835	4.74066	0
TCGA-B0-4810-01A-01R-1503-07	dead	478	47	1	205	11.5	1	Stage III	3	1	1	3	0.00557057	0.125742	0.325254	0	6.1933	0.611131	37.3239	0.516537	0.00623571	0.240811	7.40365	0	6.84109	2.34551	0.0603691	0	5.85199	0.673373	0.0613756	0.449538	19.1644	10.7884	0.133054	0.022193	0.025996	104.999	0.0191251	0.750421	0	0.249251	1.88055	0.144571	1.83614	0	3.53924	5.52215	0
TCGA-B0-4811-01A-01R-1503-07	dead	1417	48	1	458	6	1	Stage III	3	1	0	3	0	0.240057	0.0680983	0.017924	10.0288	0.784352	30.177	0.833005	0	0.113945	4.23547	0.0124304	1.77609	0.637511	4.34116	0	5.52341	0.211737	0.164043	0.206196	19.0941	14.0826	0.0891031	0.00807032	0.0212698	55.6305	0.0260801	1.20815	0.00691575	0.268893	1.51346	0.207002	0.981933	0.0883514	6.29138	9.91684	0
TCGA-B0-4815-01A-01R-1503-07	dead	1588	65	1	1588	7.9	0	Stage III	4	1	0	3	0	0.236866	0.920012	0.00369552	4.04974	1.01786	21.5027	0.429368	0.0841539	0.880986	1.71222	0.0256287	7.7393	0.429132	0.678925	0.00679081	3.88539	1.34085	0.0724756	0.545775	19.081	9.9331	0.0400015	0.0083196	0.0219268	55.4421	0.0215085	0.643179	0	0.239824	2.48472	0.0711321	1.65197	0	8.1796	4.35592	0
TCGA-B0-4816-01A-01R-1503-07	dead	1371	49	1	1371	10.4	0	Stage II	3	1	0	3	0	0.152053	0.115291	0.0529814	32.9394	2.41473	5.03981	0.830699	0.0118283	1.02639	2.13147	0.0108067	22.0332	1.08317	0.14314	0	4.86362	0.191594	0.0261947	0.174418	31.429	9.2794	0.0849611	0.0140324	0.0246554	68.6273	0.0226735	0.686639	0	0.0919323	3.82617	0.154255	1.54051	0.0384055	2.41706	35.4163	0.00452731
TCGA-B0-4817-01A-01R-1277-07	dead	1019	81	1	1019	4.8	0	Stage III	3	1	0	3	0.0109163	0.126284	0.059553	0	27.9071	3.22604	3.80627	0.447432	0.082483	0.139296	1.81815	0	1.09396	0.183017	2.34138	0	4.96086	0.756807	0.0330752	0.277793	15.7837	10.2714	0.376906	0.0362418	0.0127356	59.6299	0.0187391	0.735274	0.0279512	0.0705525	1.83061	0.123946	1.03667	0.0132255	6.46986	3.62478	0
TCGA-B0-4818-01A-01R-1503-07	dead	510	68	0	127	9.7	1	Stage II	3	1	0	2	0.0120424	0.115527	0.417264	0.00710369	20.4922	0.649143	17.1775	1.04382	0	0.758925	3.89226	0	5.68303	5.0734	0.0489397	0	7.06572	0.102755	0.275315	0.463818	22.0185	8.42948	0.0128154	0.0239884	0.00702476	85.0305	0.0206723	0.782544	0.00342609	0.143688	2.67451	0.1465	1.39344	0	2.51323	21.4379	0
TCGA-B0-4821-01A-01R-1503-07	dead	1230	68	0	1230	11	0	Stage III	3	1	0	3	0.0228917	0.34233	0.0708804	0.0101277	2.56231	4.53179	53.2314	1.05364	0	1.78842	1.87021	0.011706	1.64756	1.53517	0.206734	0	5.25498	0.374381	0.0630544	0.186308	23.2867	16.3436	0.396545	0	0.026707	133.146	0.00982411	1.09699	0.00651273	0.361341	1.70026	0.204222	1.01573	0.0138671	10.055	2.94371	0
TCGA-B0-4823-01A-02R-1420-07	dead	454	88	1	454	3.5	0	Stage I	2	1	0	1	0	0.0712207	0.199797	0.00783666	18.5241	1.03132	32.386	0.365989	0.0743564	0.238715	5.33167	0	8.02679	2.59958	0.0539894	0.0144005	3.97492	0.0472322	0.161009	1.2335	29.564	12.729	0.876541	0.0176424	0	43.7705	0.0114027	0.279879	0.0037796	0.155212	1.6721	0.0107744	2.60438	0	3.46227	12.4972	0
TCGA-B0-4824-01A-01R-1277-07	dead	1657	49	0	1657	3.5	0	Stage I	3	1	0	1	0.021572	0.270858	0.438933	0.00318127	1.79529	0.75543	62.3266	0.739238	0	0.682552	5.28716	0.0330934	3.49822	2.62466	0.0340928	0	6.18584	0.276102	0.225793	0.170622	22.8352	8.8712	0.0561164	0.0358094	0.0125837	67.1943	0	1.4338	0.0521668	0.198407	0.745871	0.166206	1.63714	0.117609	3.52622	16.7076	0
TCGA-B0-4827-01A-02R-1420-07	dead	885	77	0	668	11	1	Stage III	4	1	0	3	0	0.0198898	0.215149	0.0124747	3.79583	4.36313	15.9974	0.634699	0.0078909	0.0605791	5.6596	0.0216283	4.35161	1.11599	0.0700273	0.00382054	5.08225	0.115286	0.0854337	0.533308	22.7081	9.0931	0.542622	0.00468065	0.00822408	91.4681	0.0302521	0.211257	0.0100275	0.0946236	2.27398	0.0457364	1.24381	0	0.224659	4.15367	0
TCGA-B0-4833-01A-01R-1305-07	dead	2386	82	0	2386	5	0	Stage I	2	1	0	2	0.00814677	0.229867	0.163362	0.00961135	8.56345	1.07004	31.8519	1.28093	0.00911951	1.31536	4.42572	0.0333277	4.18007	3.13755	0.0735731	0	4.91946	0.399706	0.161568	0.321246	25.2573	15.9409	0.0404586	0.0108188	0.0190091	80.6802	0.0419547	1.54709	0.0231777	0.222763	2.03287	0.237859	1.40649	0.0394805	10.5865	23.3581	0
TCGA-B0-4834-01A-01R-1305-07	dead	2090	49	1	2090	4	0	Stage I	3	1	0	1	0.00659322	0.0706923	0.204148	0	0.266555	3.8669	0.607385	0.735408	0.00738047	0.566605	2.02689	0	0.365205	0.555852	0.0238173	0	2.28311	0.581334	0.141654	3.32842	0.560457	8.86873	4.19739	0	0.0384605	39.292	0.945058	932.507	0.0150062	0.180283	27.8674	0.0962501	13.2885	0	0.128787	2.44525	0
TCGA-B0-4837-01A-01R-1305-07	dead	1378	63	1	1208	6	1	Stage I	3	1	0	2	0	0.191938	0.114628	0.0322451	1.11543	1.22198	14.7943	0.122432	0	0.177149	2.31734	0	2.60731	0.474229	0.756946	0	5.38799	0.0431875	0.180681	0.139244	19.5217	10.1617	0.0847442	0	0.0708596	40.953	0.0417048	0.472175	0.0311035	0.129842	3.09782	0.0295552	1.37058	0	7.28693	4.58934	0
TCGA-B0-4838-01A-01R-1305-07	dead	834	69	0	834	4.2	0	Stage I	3	1	0	2	0	0.112149	0.784888	0.00418685	23.353	1.84294	12.4726	0.295688	0	0.273558	2.22382	0	8.3803	1.97195	0.0128198	0.00769367	4.89905	0.201876	0.226784	0.182247	10.382	13.7061	0.0352488	0.0282772	0.00828067	55.9398	0	0.825571	0	0.176435	4.30051	0.172692	1.82089	0.0859915	4.26871	25.4822	0
TCGA-B0-4839-01A-01R-1305-07	dead	1639	80	0	1639	4.5	0	Stage I	2	1	0	2	0.00407933	0.0598525	0.0625533	0	6.75128	0.805247	18.9516	0.361814	0	0.0722381	1.75741	0	6.82929	1.00243	0.00736805	0	7.77723	0.165337	0.0966325	0.254379	38.8048	12.7079	0.0144706	0	0.0142776	136.895	0.0280106	0.360707	0.0139269	0.0831511	0.727371	0.0529346	0.831208	0	10.2623	16.6421	0.00349562
TCGA-B0-4842-01A-02R-1420-07	dead	1724	73	0	250	12.5	1	Stage III	4	1	0	3	0	0.0616942	0.0595182	0	5.39649	1.76221	28.8147	3.70687	0.0470692	0.0262803	4.41627	0.137613	2.04716	0.817759	0.189869	0	4.46308	0.251152	0.0602269	0.0732636	7.58029	15.5036	0.706017	0	0.0196226	174.122	0.0288725	0.28946	0	0.0794382	2.88414	0.0409226	1.64379	0	3.94246	4.46562	0
TCGA-B0-4843-01A-01R-1277-07	dead	320	57	1	320	6.8	0	Stage III	3	1	0	3	0	0.109628	0.0747916	0.0381986	16.439	1.87847	6.42518	0.478623	0	0.0618328	2.52249	0	1.40014	0.770304	0.233923	0	4.37557	0.29162	0.148639	0.457744	16.081	8.52385	0.188871	0.0716627	0.0188871	72.9667	0.00926343	0.765376	0.101327	0.24682	4.40031	0.122542	1.3533	0	1.91953	2.6747	0
TCGA-B0-4848-01A-01R-1277-07	dead	883	54	1	494	14	1	Stage III	3	1	0	3	0	0.0583618	0.223649	0	5.6095	1.27375	37.6145	0.169868	0.0964747	0.104738	4.36739	0	7.29893	0.561455	0.0985879	0	5.39204	0.0898804	0.0981214	0.492642	23.2592	9.80664	0.108701	0	0.0536256	94.1497	0	0.361428	0.0588468	0.148537	6.66682	0.121155	1.55744	0	6.40896	8.12129	0
TCGA-B0-4852-01A-01R-1503-07	dead	1121	78	0	860	8.8	1	Stage II	2	1	0	2	0	0.232493	0.180719	0.209613	12.5077	2.36354	24.4557	0.602104	0.00576482	0.139477	1.94536	0.0316017	3.03275	0.811603	0.223241	0	2.76114	0.0988712	0.195756	0.469901	19.9391	15.8728	1.88894	0.0205171	0.0300411	41.5639	0	0.843505	0	0.125456	3.58511	0.10024	1.86129	0.0249572	7.27457	15.2047	0
TCGA-B0-4945-01A-01R-1420-07	dead	2145	75	0	2145	4	0	Stage I	2	1	0	1	0.0051453	0.139371	0.230628	0.0333866	7.61036	1.44147	19.0466	0.587736	0.0259185	0.418056	7.52964	0	4.46255	1.60204	0.148694	0	3.55144	0.559769	0.221091	2.63051	11.6359	12.2525	0.648551	0.0273317	0.0240114	54.5367	0.0574114	1.64581	0.00585538	0.161156	1.56505	0.150226	2.38146	0.0498698	5.93506	18.0767	0
TCGA-B0-5075-01A-01R-1334-07	dead	637	77	0	637	2	0	Stage III	2	1	0	2	0	0.090859	0.201787	0.0169601	1.14012	0.975739	76.0762	0.602749	0.0128738	0.0569038	1.56676	0	9.59314	0.291974	0.0207722	0	3.02934	0.392525	0.0506845	0.110737	17.6984	14.538	0.435156	0.045818	0.0335433	42.8357	0	0.689319	0.00654385	0.0800465	2.42372	0.0746174	2.12997	0.0278667	2.75484	8.55841	0
TCGA-B0-5077-01A-01R-1334-07	dead	1317	77	1	1317	3.8	0	Stage I	3	1	0	1	0	0.125186	0.153819	0.0353674	12.0733	2.06888	54.8293	1.16024	0.013423	0.462162	3.03492	0	2.13245	1.06263	0.0162438	0	4.51626	0.0937914	0.214691	0.104465	20.1459	16.9411	0.621032	0.0159243	0.0559591	68.8708	0.0051461	0.651125	0	0.202693	0.68443	0.0389005	1.84633	0.0290557	4.98043	5.69827	0
TCGA-B0-5081-01A-01R-1334-07	dead	362	79	0	213	5.5	1	Stage III	2	1	0	2	0	0.0885058	0.70264	0.00355834	2.64371	0.677808	11.9148	0.389109	0.00675249	0.0659775	3.98574	0	4.54594	1.33785	0.245146	0	3.51115	0.2402	0.212679	0.389987	6.54991	10.1241	0.273896	0.032043	0.0070376	79.9733	0	0.712378	0	0.182938	1.27569	0.058707	1.71578	0.0292331	4.63255	7.757	0
TCGA-B0-5083-01A-02R-1420-07	dead	1045	63	1	1045	3.2	0	Stage I	3	1	0	1	0	0.0393523	0.317273	0.0146913	7.24318	4.55318	68.8401	0.133877	0.00557581	0.0830176	5.07209	0.305656	9.27915	0.944856	0.0134951	0.407646	4.88385	0.0602112	0.400628	5.84676	2.49256	5.67072	4.04509	0	0.0232449	65.0195	0.106882	2.23472	0.0170054	0.121343	9.76363	0.274702	1.57523	0.024139	0.230439	7.50332	0.0170733
TCGA-B0-5085-01A-01R-1334-07	dead	770	76	0	770	6.8	0	Stage III	3	1	0	3	0	0.122242	0.0585557	0	12.1428	0.968502	57	1.4798	0	0.166101	1.56348	0	1.55687	3.06393	0.0543415	0	4.04558	0.0727366	0.0497228	0.030349	28.8079	11.7402	0.017076	0	0.00702012	56.3763	0.00516466	0.882011	0	0.173509	1.80384	0.117122	0.932043	0.0291605	1.44137	16.3097	0
TCGA-B0-5088-01A-01R-1334-07	dead	563	53	1	563	5.1	0	Stage I	3	1	0	2	0.00588636	0.20927	0.151016	0	6.6811	0.62343	86.7744	0.482536	0.0197676	0.150225	3.5324	0	10.7897	0.843076	0.0425276	0	4.55306	0.133938	0.0324275	0.280694	35.9228	11.0689	0.0403693	0.0234511	0.0206023	62.1659	0.0101046	0.820907	0	0.14047	1.10701	0.162314	2.0759	0.0142631	3.40704	5.52099	0
TCGA-B0-5095-01A-01R-1420-07	dead	245	81	1	245	10.2	0	Stage III	3	1	0	3	0	0.159973	0.259361	0.0385899	66.1389	1.16166	5.24175	0.576323	0.0325468	0.420226	6.26291	0	4.32822	1.40319	0.124724	0.0275768	4.22525	0.53236	0.308332	1.3898	21.5093	11.8571	0.352388	0.0386115	0	61.5115	0.0124777	0.936054	0	0.27103	1.17905	0.141483	1.78938	0.0352256	0.88179	2.42874	0
TCGA-B0-5097-01A-01R-1420-07	alive	665	59	0	359	7	1	Stage III	2	1	0	2	0	0.0706101	0.172191	0.0300708	5.97154	0.986921	40.8973	0.261568	0.103753	0.26792	2.07651	0	3.39787	0.61047	0.0334816	0.0150702	2.52796	0.0230668	0.474856	0.301734	10.5397	8.91158	0.0712365	0	0.04866	41.4465	0.00795531	0.536286	0.00791076	0.124415	2.04037	0.0977209	3.0198	0	6.19843	4.37876	0
TCGA-B0-5098-01A-01R-1420-07	dead	1584	53	0	1584	4	0	Stage I	3	1	0	1	0.00603832	0.166968	0.0142451	0.0569909	0.849232	0.836655	1.62095	0.292127	0.0202779	3.2739	1.67321	0.0123511	0.422487	0.0954507	0.0218127	0.00327266	4.96192	0.0858723	0.0898145	0.531583	16.3865	9.40636	1.13667	0.160377	0.0634024	97.9952	0.00518276	1.12519	0.00687164	0.870582	2.95753	0.146916	1.77876	0.0292626	10.2056	30.7873	0.165577
TCGA-B0-5099-01A-01R-1420-07	dead	485	88	0	485	7	0	Stage III	3	1	0	3	0	0.220689	0.093003	0.00744163	11.7468	3.66191	9.51387	0.94938	0	0.606675	2.16754	0.0172027	0.738619	2.21776	0.129119	0	4.00525	0.0867127	0.106562	0.167745	22.7086	12.9594	0.00497226	0.00558436	0.00490597	63.2502	0.00721859	0.87592	0.00478544	0.158886	2.55506	0.115955	1.6972	0.0407573	4.73384	5.69314	0.0036034
TCGA-B0-5100-01A-01R-1420-07	dead	1913	72	1	1426	8	1	Stage III	3	1	0	3	0.0257663	0.152673	0.05572	0	10.6238	0.886823	2.62038	0.825258	0.00961429	0.706784	9.02061	0	1.04538	1.99742	0.0698083	0.0418946	9.11623	1.10234	0.572509	6.49586	29.1829	10.8557	0.13507	0	0.0150303	71.7587	0.16218	0.733961	0	0.418458	3.0461	0.11145	1.40064	0	5.11247	1.90228	0.0036799
TCGA-B0-5102-01A-01R-1420-07	dead	2764	74	0	2734	4	1	Stage I	3	1	0	1	0	0.123802	0.106745	0.191961	37.4749	0.6482	18.4102	0.260426	0.00409299	0.563696	1.509	0	3.13392	0.266224	0	0	7.46032	0.473187	0.1128	1.62958	29.7677	17.6274	1.05752	0.0242784	0.0170632	99.1455	0.103565	0.585866	0.00624152	0.152697	1.56257	0.0889626	2.01345	0.035439	6.11971	14.4453	0
TCGA-B0-5104-01A-01R-1420-07	dead	2752	90	0	2752	4.5	0	Stage I	2	1	0	2	0.0101514	0.196681	0.127724	0.0878266	23.8386	2.48041	44.8782	0.54568	0.00757566	0.313706	2.23296	0.0069214	1.36628	1.00009	0.0213912	0.00183396	3.94444	0.146771	0.162177	0.240486	17.3941	10.2094	0.205657	0.00898731	0.0197388	53.1795	0	1.24502	0.00385078	0.129536	4.96961	0.109773	3.26492	0.0327968	7.57676	13.8233	0.00579921
TCGA-B0-5106-01A-01R-1420-07	dead	1598	64	1	1598	3.6	0	Stage I	2	1	0	1	0	0.155892	0.205597	0	17.9719	1.39324	4.39133	0.477309	0.0184069	0.294612	2.4652	0	14.9327	0.970404	0.01188	0	4.23793	0.916677	0.163054	0.123649	19.8221	13.0966	0.213098	0.00873472	0.00767362	62.6323	0.0169363	1.20612	0.0074851	0.16677	1.14231	0.224044	1.49031	0.06375	4.88216	11.3078	0
TCGA-B0-5108-01A-01R-1420-07	alive	1782	54	1	1782	5.5	0	Stage III	2	1	0	2	0.00413047	0.0675956	0.211937	0.00487303	19.0724	1.89254	40.0149	0.260886	0.00924733	0.0688412	2.79006	0.0084487	5.24714	0.947729	0.0149209	0	3.89237	0.237898	0.270778	0.571953	26.4725	11.9831	0.272528	0	0.0192755	62.444	0	0.553972	0.0117513	0.174548	3.13336	0.0870973	2.60582	0.0100085	4.90885	5.04233	0.00353944
TCGA-B0-5109-01A-02R-1420-07	dead	587	69	1	70	9.5	1	Stage III	4	1	1	3	0	0.101837	0.384795	0.0450376	7.11376	2.07623	22.1387	0.177223	0.151508	0.357888	3.37309	0	2.11454	0.349101	0.959044	0.0150473	4.62875	1.10059	0.172065	1.67399	6.22292	8.84111	0.461239	0.0368696	0.0404883	77.4536	0.178722	0.597256	0	0.490001	2.03671	0.0450334	1.74225	0.0672729	8.18462	4.16681	0
TCGA-B0-5110-01A-01R-1420-07	alive	2009	71	0	2009	3	0	Stage I	2	1	0	1	0	0.122866	0.213107	0	18.7086	0.402705	13.4497	0.927584	0.0207425	0.477725	9.2041	0	3.29526	1.25819	0.0167343	0.00753218	3.79949	0.0922315	0.278168	0.388704	21.725	14.3644	0.0438208	0.00615191	0.00540457	47.2969	0.0318089	0.756008	0.0026359	0.1497	2.57518	0.180338	4.16329	0.0448995	3.47663	11.8338	0
TCGA-B0-5113-01A-01R-1420-07	alive	1175	69	0	1175	13.7	0	Stage III	2	1	0	3	0.00382505	0.153256	0.373356	0.0293326	50.7966	0.720205	17.2474	0.364963	0.0470995	0.549851	3.50514	0	4.61661	0.971095	0.0276351	0	4.41119	0.0924747	0.332936	0.168369	14.9814	16.8674	0.0217097	0.0152389	0.00446256	45.8103	0.00328308	0.801293	0.00435293	0.161641	6.15228	0.15511	4.48329	0.0556104	4.16049	12.9027	0
TCGA-B0-5116-01A-02R-1420-07	alive	1274	52	1	1129	10.5	1	Stage III	3	1	0	3	0	0.0381944	0.178383	0.0274487	32.5158	1.27823	4.47522	0.795866	0	0.121177	3.37759	0	1.70494	0.36879	0.00382026	0.00229268	6.71192	0.036095	0.144483	0.318095	39.5071	10.1492	0.0430164	0	0.0197409	84.9654	0.00363081	0.394129	0	0.0672984	2.80555	0.0754768	1.25002	0	4.20105	6.30478	0.00724977
TCGA-B0-5117-01A-01R-1420-07	alive	1608	40	1	1608	4.9	0	Stage I	2	1	0	2	0.00650746	0.102823	0.0498934	0.00383867	2.8212	11.309	4.9248	0.0787059	0.120194	0.589739	2.80895	0.0266214	0.417369	1.0536	0.0117537	0	4.39037	0.402567	0.0430189	3.75657	0.46967	7.90023	4.02583	0	0	109.695	0.100538	16.069	0.00370276	0.236173	5.48415	0.675543	1.13547	0.788404	0.0401407	1.20447	0.0836446
TCGA-B0-5119-01A-02R-1420-07	alive	1552	61	0	1552	5.7	0	Stage I	2	1	0	2	0.00883573	0.0648196	0.30485	0.0547269	22.7004	3.66439	39.4907	0.706501	0.00247269	1.25863	2.36093	0	5.04554	5.60164	0.0638361	0.0478881	6.09181	0.0408378	0.172797	0.765699	46.5813	11.2128	0.0417906	0.0058669	0.00515418	68.4813	0.0037919	0.487647	0.00251378	0.0922481	1.50758	0.0716595	2.25251	0	5.9453	15.7385	0.00378571
TCGA-B0-5120-01A-01R-1420-07	alive	1169	72	0	1169	3.8	0	Stage I	2	1	0	1	0	0.0947667	0.109201	0.00508007	11.3285	2.33419	16.7031	0.387702	0.0192804	0.183901	9.06127	0	10.234	3.06299	0.0077774	0	5.08642	0.10104	0.443587	0.418562	21.3678	14.313	0.207734	0	0.00502363	56.2806	0	0.633727	0.0171508	0.104897	5.34926	0.0558756	2.11208	0.0208674	3.22716	17.3338	0.00737965
TCGA-B0-5121-01A-02R-1420-07	alive	1485	56	1	1485	4.5	0	Stage I	2	1	0	2	0	0.0494061	0.177282	0.0413161	11.0706	0.440919	4.81612	0.894183	0	0.373915	3.59848	0	4.19867	6.10618	0.0790667	0	3.81975	0.0996063	0.819927	0.33988	23.291	12.0773	0.0165637	0	0.0068095	58.9335	0.0300583	0.353304	0	0.0406249	1.46356	0.0378695	1.01171	0	2.2262	12.2598	0.00500154
TCGA-B0-5399-01A-01R-1503-07	alive	1411	46	1	1411	4.5	0	Stage I	2	0	0	1	0.0397763	0.128265	0.33178	0.395529	46.9186	1.59192	83.429	0.618536	0	0.0562314	8.17436	0	4.35267	0.871015	0.0564487	0.384965	5.80579	0.210105	0.197212	0.419475	29.1366	12.3011	0.0268759	0	0.033147	86.8965	0.024386	0.701407	0.00646653	0.127126	4.12209	0.129038	1.9293	0	5.28685	20.1643	0.00486925
TCGA-B0-5400-01A-01R-1503-07	alive	1733	59	0	1733	8	0	Stage III	4	0	0	3	0	0.0871349	0.0791884	0.00792032	6.25409	2.74216	168.407	1.05556	0	0.0384623	1.97337	0.0549279	2.99937	0.308719	0.879114	0.0145542	4.41961	0.186172	0.0591738	0.945008	5.54523	10.8237	0.339753	0.00891537	0.0626585	161.162	0	0.298803	0.0076399	0.120155	2.35151	0	1.22557	0	9.82132	4.10007	0
TCGA-B0-5402-01A-01R-1503-07	alive	1290	64	1	444	25	1	Stage IV	4	0	0	3	0.0234478	0.0628515	0.172862	0.00691577	34.1317	4.70195	6.36988	0.677474	0	0.152655	3.18696	0	3.88357	2.33903	0.0370573	0	3.64923	0.0583548	0.203446	0.473051	57.0595	20.6532	0.0859487	0.0155692	0.0136779	32.3139	0.0100627	0.313086	0	0.0728579	8.74927	0.0665581	2.54291	0.0142039	7.3523	2.12934	0.0100463
TCGA-B0-5690-01A-11R-1541-07	alive	3392	53	0	3392	4.2	0	Stage I	1	1	0	2	0	0.0694699	0.260166	0.00806868	7.41252	0.508858	33.5413	1.09371	0	0.366893	3.15374	0	0.996917	1.46112	0.0370586	0	4.92283	0.0486307	0.275038	0.0627173	26.3369	10.4736	0.113216	0.00908237	0.00797903	61.3841	0.0293507	0.389632	0.00389151	0.0544025	1.75997	0.0665604	1.80185	0.0165718	2.67183	4.0868	0
TCGA-B0-5691-01A-11R-1541-07	alive	3431	66	0	3250	3.2	1	Stage I	3	0	0	1	0.0394685	0.0779541	0.363712	0	33.912	3.21751	21.8059	0.30498	0	3.86976	10.1472	0	4.12789	1.48412	0.258418	0.529432	3.90053	0.147339	0.451164	3.15338	18.1677	14.098	1.23672	0.0262069	0.0115116	45.047	0.127036	2.4125	0.00561442	0.137355	7.87264	0.0320097	3.39789	0.0717263	1.85636	11.3751	0
TCGA-B0-5692-01A-11R-1541-07	alive	3944	66	0	3944	8.2	0	Stage III	3	1	0	3	0.014148	0.0638715	0.655019	0.0208644	6.68739	1.81262	92.5733	0.960154	0.00395934	0.272645	2.00489	0	5.91881	0.786146	0.0127771	0	6.33045	0.206233	0.0467643	0.285432	15.4303	16.5794	0.613958	0.00939426	0.0165061	102.036	0.0121434	0.340041	0	0.123092	1.0146	0.0229487	1.68763	0	19.0469	8.39052	0
TCGA-B0-5693-01A-11R-1541-07	alive	4074	47	0	4074	4.8	0	Stage I	2	1	0	2	0	0.0735763	0.252049	0.0128184	13.8228	0.228223	45.2605	0.642453	0	0.3169	7.32091	0	2.75048	1.82507	0	0	4.16542	0.0412042	0.119711	1.14582	27.2547	17.0222	0.0393984	0	0.00845068	70.948	0	0.520127	0.0123646	0.0936297	1.93114	0.0704948	1.36741	0.0351028	6.65739	9.54551	0
TCGA-B0-5694-01A-11R-1541-07	dead	480	71	1	288	6	1	Stage III	3	1	0	3	0	0.0600827	0.112132	0.040375	27.0795	0.548519	27.8053	1.52279	0.0255393	0.0712971	2.32833	0	2.68824	0.564652	0.199174	0	6.78788	0.118968	0.104739	0.0557923	30.5791	12.6328	0.111506	0	0.00887253	78.9733	0.00652747	0.32946	0.0129818	0.0907418	6.07522	0.0246713	1.50403	0	3.13521	4.66042	0
TCGA-B0-5695-01A-11R-1541-07	alive	2150	61	0	2150	5	0	Stage I	2	1	0	2	0	0.0523634	0.18299	0.0513154	26.3473	2.78273	12.1788	0.358507	0.00649192	2.92389	2.79641	0.023725	1.97815	9.75919	0.0785619	0	4.07516	0.0659802	0.169328	0.271232	39.0387	11.7678	0.0918899	0	0.013532	60.4211	0.00995546	0.478389	0.0131996	0.080731	1.42451	0.0658485	1.83003	0	10.1417	32.1303	0
TCGA-B0-5696-01A-11R-1541-07	alive	2609	69	1	1717	10.6	1	Stage III	4	1	0	3	0	0.034511	0.104598	0.0108225	10.4816	2.87173	7.88735	0.36983	0.00684579	0.286667	3.99446	0.0500365	3.22256	1.34169	0.364515	0.00662906	4.64469	0.0695767	0.161713	0.325274	31.0736	12.5661	0.0361562	0.0162429	0.0285393	132.583	0.0524906	0.29034	0.00695955	0.0881719	2.28531	0.0198394	1.43924	0	10.7009	20.2052	0
TCGA-B0-5697-01A-11R-1541-07	alive	2630	50	1	2630	4	0	Stage I	2	1	0	1	0	0.0489839	0.620729	0.0128009	45.4438	3.118	28.5036	0.160394	0.0728753	1.53713	2.12473	0.28852	9.41846	0.639288	0.0391955	0	4.17944	0.185166	0.0657509	3.07955	10.3371	12.5547	1.02638	0.0144091	0.0379761	98.6789	0.0558777	0.315514	0.00617386	0.12407	3.61264	0.0703986	1.72818	0	5.07546	29.7858	0
TCGA-B0-5698-01A-11R-1672-07	alive	3631	77	1	3631	4.5	0	Stage I	3	0	0	2	0	0.0171126	0.216405	0.00715523	20.6148	1.81651	27.1608	0.578676	0	0	0.778992	0	5.30876	1.37706	0.17527	0	2.50604	0.0345002	0.0501166	0.0973299	17.9372	9.95299	0.0143427	0	0.353786	41.0488	0.0104112	0.277137	0	0.0391979	4.86562	0.019675	1.51259	0	1.03503	15.5812	0
TCGA-B0-5699-01A-11R-1541-07	alive	3841	53	1	94	3.2	0	Stage I	2	1	0	1	0.00623019	0.0703156	0.214954	0.135979	22.8111	3.40802	28.4132	1.28936	0	0.363427	1.67915	0.0254871	4.81319	2.2502	0.309455	0	5.38623	0.0841708	0.130422	0.0856991	34.3539	12.7403	0.0353605	0.0165473	0.0218056	70.4381	0	0.403002	0	0.0588505	2.68527	0.050528	1.85825	0	1.99838	9.70025	0
TCGA-B0-5701-01A-11R-1541-07	alive	2461	65	1	224	9.5	1	Stage III	4	1	0	3	0	0.0548145	0.138012	0	37.2081	2.43028	21.3955	1.30535	0.00988481	0.165571	1.86679	0	5.29029	0.524508	0.717726	0	5.2086	0.401854	0.0729692	0.230787	10.3672	15.0625	0.747604	0	0.113324	101.058	0.0378963	0.188653	0.0100491	1.30826	2.94873	0.0716165	0.826375	0	12.4917	21.2108	0
TCGA-B0-5703-01A-11R-1541-07	alive	2246	73	1	2246	5.5	0	Stage I	3	1	0	2	0	0.0349448	0.279999	0.00405871	18.8119	0.514544	3.9394	0.425334	0	0.451532	2.44841	0	0.651911	2.02036	0.0310687	0	5.75569	0.195698	0.299442	0.119883	23.6158	10.8513	0.0309157	0.00913724	0.0401362	87.6753	0.0236224	0.334821	0.00391502	0.0547311	7.59262	0.0446417	2.04904	0	11.7705	24.5926	0
TCGA-B0-5705-01A-11R-1541-07	alive	4537	65	0	842	4.5	1	Stage I	2	1	0	2	0	0.0710045	0.288401	0	5.29355	2.16893	70.1029	0.484212	0.0032011	1.47748	3.68986	0	5.42724	0.8712	0	0	4.37043	0.0528679	0.182741	0.306819	27.7483	18.4158	0.0324608	0	0	64.3942	0.0245446	0.322437	0.0162715	0.0625548	4.99012	0.0278307	2.14222	0	8.23175	12.0885	0
TCGA-B0-5706-01A-11R-1541-07	alive	3205	45	1	3205	8.5	0	Stage II	2	1	0	2	0	0.0229186	0.68864	0	6.37561	0.747731	6.5776	0.109156	0.340968	0.0211527	0.915017	0	2.1608	0.262633	0	0	1.61178	0.129953	0.0783071	0.130352	10.129	6.60213	0.115253	0	0	31.0752	0	0.168711	0	0.050478	1.25811	0	1.23569	0	1.89976	2.44939	0
TCGA-B0-5709-01A-11R-1541-07	alive	3974	62	0	3974	5	0	Stage III	3	1	0	3	0.0478966	0.0371645	0.868635	0.0035317	31.3763	1.84547	17.7799	0.337922	0.0234568	2.8345	10.5289	0	7.37004	1.24467	0.0594759	0.259591	3.99269	0.119201	0.672839	3.01419	8.17171	13.5521	1.11428	0.0159016	0.00698491	66.0202	0.0411101	0.348193	0.01022	0.3423	2.13507	0.0291338	1.91684	0	1.82807	3.85569	0.00513038
TCGA-B0-5710-01A-11R-1672-07	alive	2430	57	1	1441	5.7	1	Stage I	2	1	0	2	0	0.0592531	0.235322	0.00825844	23.456	0.348103	14.5197	1.09121	0.00783584	0.466668	1.37371	0.0572728	3.18353	1.4586	0.139077	0	4.25967	0.119458	0.239088	0.105917	11.3282	15.2864	0.0248311	0.0371839	0.0898335	54.0673	0	0.332329	0.0159321	0.059162	0.9852	0.0454172	1.58607	0	2.28129	7.82233	0
TCGA-B0-5711-01A-11R-1672-07	alive	3989	50	1	3766	7.5	1	Stage III	3	1	0	3	0	0.0488889	0.410724	0	42.8986	0.23021	29.9765	0.483607	0	0.721952	0.906479	0	3.34164	1.4812	0.0481471	0	4.23162	0.090034	0.168877	0.0794462	23.3222	16.6611	0.0141839	0.00884997	0.0233246	51.9839	0.0400395	0.371752	0	0.066263	7.48395	0.0432382	1.77571	0	1.45931	17.2825	0
TCGA-B0-5713-01A-11R-1672-07	alive	2782	75	0	2782	7.2	0	Stage III	3	1	0	3	0	0.0748519	0.170682	0	13.5205	1.36638	56.6235	0.486142	0	4.73229	3.29059	0	3.86255	2.24981	0.0544494	0	3.8941	0.0643069	0.362036	0.328973	22.0187	14.9507	0.0327939	0.0400336	0.0211022	53.3828	0.155248	0.440093	0.00343063	0.0809317	1.59418	0.0782367	1.78302	0.0292184	5.86371	7.00496	0
TCGA-B0-5812-01A-11R-1672-07	alive	3834	53	1	3834	4.5	0	Stage I	3	1	0	2	0	0.0513649	0.317063	0	52.1939	1.27845	16.7478	0.925048	0	0.604442	5.28734	0	2.58724	0.790265	0.0411008	0	4.66591	0.0444964	0.159831	1.3616	24.6171	13.8589	0.119735	0.00755478	0.013274	47.3667	0.0488281	0.462515	0	0.113131	4.13377	0.0553654	2.70648	0.0827074	4.11152	11.4445	0
TCGA-B2-3923-01A-02R-1325-07	alive	992	59	1	992	11.8	0	Stage II	2	1	0	2	0.010165	0.192164	0.167862	0.0089943	2.81768	13.5519	19.0054	0.0751316	0.0768064	0.307067	2.88092	0.031188	0.970519	1.03957	0.00917997	0.0110185	4.35446	0.997454	0.0839972	9.00467	0.29346	12.7121	8.07945	0.00674952	0.00592958	109.008	0.0174494	2.05402	0.0115678	0.232466	11.4191	0.898597	2.08997	0.0985222	0.104503	1.41989	0.0261314
TCGA-B2-3924-01A-02R-1325-07	alive	1092	73	1	1092	4.2	0	Stage I	2	1	0	2	0.00917611	0.0595494	1.06749	0	35.2785	1.45604	93.1996	0.721386	0	0.179221	2.75716	0	8.66072	0.824155	0	0	4.69488	0.0848221	0.0480229	0.292413	26.4764	15.3796	0.0227853	0.0182787	0.0267637	81.0114	0	0.42475	0	0.0798348	7.79135	0.0744201	2.28218	0.0444688	4.90079	11.5454	0
TCGA-B2-4099-01A-02R-1188-07	alive	972	83	1	972	3	0	Stage I	3	1	0	1	0.0188687	0.101155	0.151624	0	16.9975	0.861321	23.9148	0.266247	0	1.33162	2.76324	0	4.66883	1.17047	0.0681611	0	5.30054	0.0536673	0.207893	0.140589	28.8633	13.4498	0.306776	0.00626439	0.00550338	145.158	0.0404881	0.473096	0	0.049249	4.58408	0.122423	1.67445	0	3.96696	14.4667	0
TCGA-B2-4101-01A-02R-1277-07	alive	648	52	1	648	9.5	0	Stage II	3	1	0	2	0.0045623	0.136452	0.396884	0.0134562	36.7895	1.30931	22.7047	0.34334	0.0280888	0.133067	2.56492	0	8.78501	2.63779	0.469702	0	4.15729	0.197888	0.118127	0.0983185	22.9545	14.9533	0.166154	0.0545283	0	56.9897	0.00783173	0.81224	0.0103838	0.154237	6.21522	0.162805	3.41561	0.0221096	2.82828	11.1042	0
TCGA-B2-4102-01A-02R-1325-07	alive	952	61	1	952	5	0	Stage I	2	1	0	2	0	0.146928	0.321976	0	41.5975	0.781133	5.02507	0.349894	0	3.47766	3.89597	0	7.97306	2.12424	0.261683	0	4.57499	0.125415	0.180448	0.670077	12.6221	16.4239	0.262181	0.0111537	0.0146981	48.6585	0.00720885	0.917105	0	0.156584	5.13908	0.177103	3.70441	0.0203511	3.92012	47.1635	0.00359854
TCGA-B2-5633-01A-01R-1541-07	alive	963	56	1	963	5.8	0	Stage I	2	1	0	2	0.0163132	0.0368232	0.358389	0.00962298	12.7941	0.492317	24.0613	0.219227	0.0365222	0.420576	6.00771	0.016684	11.9312	0.734542	0.471438	0.0442074	5.52204	0.41759	0.215684	1.02848	10.8189	16.9808	1.43898	0.0216639	0.00951606	65.8653	0.112015	0.38724	0	0.997564	8.62281	0.0396911	4.32986	0	7.85727	7.0227	0.00698949
TCGA-B2-5635-01A-01R-1541-07	alive	755	74	1	755	3	0	Stage I	2	1	0	1	0	0.0616417	0.285878	0.0120816	25.2784	0.694554	6.4651	0.23854	0.0191056	1.57876	3.43567	0	14.1063	1.90983	0.0554895	0	4.18099	0.208742	0.297117	0.159646	12.3951	15.7486	0.235718	0.0271989	0.00796491	71.4469	0.0117195	0.510487	0.0116539	0.0780652	3.75351	0.0553688	2.75543	0	6.02203	12.622	0.00585018
TCGA-B2-5636-01A-02R-1541-07	alive	919	79	1	919	3	0	Stage I	2	1	0	1	0.0129629	0.0512061	0.147171	0.01147	25.5347	0.920198	2.97902	0.287435	0.00725536	0.378085	23.9677	0	4.79001	2.09879	0	0.00702567	5.09406	0.502349	0.574864	0.326903	13.5972	10.8074	0.787847	0	0.0151234	43.3439	0.0445048	0.453873	0.00368797	0.0676686	19.0838	0.0525659	4.81656	0.0628203	3.31836	4.30438	0
TCGA-B2-5641-01A-01R-1541-07	alive	656	79	1	656	4	0	Stage I	3	1	0	1	0	0.0711205	0.486859	0.00743435	15.7627	0.846807	28.6573	0.245581	0.0176348	0.150973	2.72536	0	7.35753	0.419573	0.0512178	0	4.65841	0.174749	0.0833147	0.213811	9.55091	19.2561	0.536479	0	0.0147035	69.0985	0	0.310386	0.00717114	0.0532584	4.13779	0.071549	2.17002	0	5.61027	12.7643	0
TCGA-B4-5378-01A-01R-1503-07	alive	175	62	1	175	5	0	Stage I	2	1	0	2	0	0.0509785	0.142077	0.00355259	17.1084	0.727009	3.08425	0.234707	0	0.269757	7.29159	0	4.34547	7.17464	0	0.00652815	4.09128	0.552423	0.298596	0.643406	9.82348	11.7271	0.581088	0	0.0421574	37.4545	0.0465224	0.328808	0.00342681	0.119765	13.4855	0.136762	2.78329	0.0145929	1.59741	3.86597	0
TCGA-B4-5832-01A-11R-1672-07	alive	155	65	1	155	7	0	Stage III	2	1	0	2	0	0.0268406	0.549346	0	119.47	0.352081	0.848061	0.138489	1.2512	0.784463	0.133533	0	4.80694	0.0759449	0.780334	0	0.499661	0.0281836	0.0611385	0.439804	2.53013	4.52493	4.71669	0	0.0369936	7.84552	0	0.0517479	0	0.00394108	0.326781	0.0257165	0.394678	0	0.945366	2.99494	0.0271716
TCGA-B4-5836-01A-11R-1672-07	alive	141	61	0	141	0.7	0	Stage I	2	1	0	2	0	0.0539438	0.296923	0.0150369	27.291	2.36837	42.2317	0.171282	0.00713371	1.0223	5.84516	0	6.64188	3.88908	0.12086	0	4.18545	0.0770345	0.263304	0.34772	14.7593	11.7417	0.0210991	0.00846302	0.0223047	70.1108	0	0.306333	0	0.0348512	5.03644	0.0620214	1.26033	0	1.82791	21.5851	0
TCGA-B4-5838-01A-11R-1672-07	alive	166	52	1	166	7	0	Stage III	2	1	1	3	0	0.0079708	0.224923	0	5.37634	4.97048	7.75829	0.132872	0.00790565	0.150811	2.81055	0	4.65828	0.405958	0.15945	0	3.36336	0.22598	0.268452	0.86784	15.9373	18.4213	0.696456	0	0.00823945	65.522	0.0242469	0.25985	0.00803703	0.351113	3.27996	0.0687328	2.86668	0	1.55377	5.86027	0
TCGA-B8-4148-01A-02R-1325-07	alive	1520	63	0	1520	2.6	0	Stage I	3	0	0	1	0.0177739	0.157974	0.583098	0.191344	32.9513	0.947975	38.4917	0.531455	0	2.51566	3.34767	0	7.5296	2.44564	0.0321031	0	4.99299	0.319118	0.232548	0.236339	16.2633	12.2399	0.0273214	0.0590091	0.0103681	53.9356	0.0190694	1.00468	0.00252835	0.163475	7.23693	0.11532	3.51512	0.0323007	5.30825	12.6601	0.00380766
TCGA-B8-4151-01A-01R-1188-07	alive	1299	51	0	1299	6.7	0	Stage III	2	0	0	2	0	0.0596658	0.0748297	0	33.094	1.97673	6.32594	0.618083	0.0177534	0.316644	1.34691	0	5.07442	2.37281	0.0811629	0	4.90778	0.0225545	0.0990194	0.0751433	40.8857	11.1935	0.0162527	0.0140411	0.0370061	108.884	0	0.420397	0.00300808	0.0446806	1.43393	0.0514502	1.23683	0	1.63592	18.3642	0
TCGA-B8-4154-01A-01R-1188-07	alive	1380	73	0	1380	2	0	Stage I	2	0	0	1	0.00793141	0.0604234	0.279497	0.00467864	18.6322	1.00261	94.6562	0.527605	0	1.58215	1.25588	0	4.98581	2.11619	0.085954	0	4.60426	0.0789561	0.0786483	0.280024	58.2938	7.81829	0.0225081	0	0.00925332	91.3518	0.017019	0.397729	0	0.0650624	1.64348	0.0257301	1.02652	0	4.90873	10.3862	0
TCGA-B8-4619-01A-02R-1325-07	alive	523	58	1	523	3.4	0	Stage I	2	1	0	1	0.0087194	0.0984096	0.0822801	0.00257173	1.2788	2.82671	1.77061	0.134753	0.0610033	0.322436	4.86349	0.00891757	1.18838	1.71037	0.0275606	0.0165402	4.18302	1.0323	0.199343	7.00846	0.503452	10.2944	4.01475	0.0115793	0.015259	52.8723	1.65395	1476.79	0	0.121378	28.8071	0.113146	15.2052	0.126767	0.439243	2.30295	0.00747174
TCGA-B8-4620-01A-02R-1325-07	alive	777	70	0	604	6.2	1	Stage III	2	1	0	2	0	0.172081	0.0886909	0.0172487	1.51094	1.3653	16.7541	0.157181	0.0374081	0.0630936	1.67293	0	3.91826	3.9839	0.0113173	0	4.40452	0.0950486	0.694964	0.189617	35.4416	11.7987	0.361557	0.0110947	0.00487344	62.1907	0	0.627175	0	0.099684	3.92487	0.10841	1.50397	0.0202435	13.8497	3.01158	0
TCGA-B8-4621-01A-01R-1503-07	alive	788	63	1	788	5.2	0	Stage I	3	1	0	2	0	0.162707	0.0956522	0	50.2738	3.44577	72.0901	0.269845	0.0461077	5.1755	0.717684	0	8.78088	0.0813878	0.0604469	0	4.96407	0.0915258	0.0283637	2.87776	4.31058	6.60896	1.83735	0.0136748	0.0180204	72.3909	0.0176767	0.458319	0	0.0639929	4.22727	0.0918651	1.88221	0	8.72849	29.3208	0.0132359
TCGA-B8-5158-01A-01R-1420-07	alive	1218	56	1	1218	16	0	Stage III	4	0	1	3	0.0217132	0.0653496	0.287066	0	74.5663	1.62927	12.776	0.111854	0.299772	0.256336	1.32739	0	7.63566	0.476709	0.130727	0	3.71439	0.162114	0.0857249	0.0265489	15.0677	16.9605	0.0205395	0.0144175	0.00422201	83.7626	0.00621222	0.388714	0.00205914	0.0539745	1.76279	0.0880491	1.82261	0	13.9554	47.2208	0
TCGA-B8-5159-01A-01R-1420-07	alive	722	61	0	722	1.9	0	Stage I	3	0	0	1	0	0.0596645	0.205174	0.00201188	24.9429	0.460914	81.7651	0.912093	0.00763571	0.76206	2.13002	0	7.1565	0.831572	0	0	3.78728	0.0582038	0.157826	0.309637	30.0423	17.2948	1.73008	0.031705	0.00795811	55.8805	0	0.360274	0.00582196	0.0695204	5.5065	0.0608537	2.75544	0	20.4841	7.98193	0
TCGA-B8-5163-01A-01R-1420-07	alive	822	63	0	822	5.5	0	Stage III	3	0	0	2	0	0.0451365	0.921692	0	63.6218	0.698349	22.0839	0.301794	0.18768	0.0993401	3.89562	0	8.92814	0.590918	0.00555646	0.00333464	3.31793	0.253746	0.242346	0.478176	10.0901	12.292	0.57328	0.00408536	0.0358906	54.5809	0	0.341394	0	0.324239	0.598807	0.0598793	1.04166	0.0149084	2.39099	4.13935	0
TCGA-B8-5165-01A-01R-1420-07	alive	737	43	1	737	3.2	0	Stage I	2	0	0	1	0.0219687	0.0578539	0.375743	0.0151189	26.7789	2.13353	22.1278	0.383797	0.00204932	1.74682	9.02642	0.022468	5.75345	3.47095	0.112426	0.0694555	4.4818	0.119762	0.389294	2.20263	25.9095	14.1255	0.64595	0	0.0042717	50.2178	0.144563	2.39885	0.016667	0.0910163	5.58906	0.0950244	3.83243	0.017744	3.00009	10.4015	0
TCGA-B8-5545-01A-01R-1672-07	alive	1525	42	1	1525	4	0	Stage I	2	0	0	1	0	0.0467392	0.223888	0	44.1302	1.55109	22.5756	0.268986	0.0849882	0.805242	7.3741	0	6.98224	1.45472	0.0560991	0	4.44713	0.161957	0.064639	1.03802	18.9519	11.4433	1.42985	0.0091659	0	55.2499	0	0.249856	0	0.0892171	6.46488	0.0559772	3.57003	0	4.37101	16.4736	0
TCGA-B8-5546-01A-01R-1541-07	alive	505	38	0	505	4.3	0	Stage I	2	0	0	1	0	1.94185	0.0727546	0.222135	2.26186	6.83202	858.02	0.418806	0.00726784	3.22601	1.46552	0.584334	0.80444	0.149283	0	0	4.33487	0	2.50371	11.0386	3.79044	10.2236	2.69926	0	0.0302988	39.9085	0.178325	1.66449	3.87164	0.348609	12.5966	0.0631876	3.05593	0.0943925	0.160196	23.8723	0
TCGA-B8-5549-01A-01R-1541-07	alive	194	53	1	194	4.5	0	Stage I	3	0	0	2	0	0.0452908	0.223148	0.00676333	41.3038	1.33619	7.91604	0.44683	0.0128345	0.173176	2.49144	0	7.05277	1.48287	0.124253	0	4.3807	0.326106	0.0315812	0.231312	31.9787	13.0167	0.959845	0	0.0133764	53.4422	0	0.14969	0.00652388	0.0228006	2.48624	0	1.16811	0	1.76809	12.9872	0.00982487
TCGA-B8-5550-01A-01R-1541-07	alive	1476	71	1	694	10.1	1	Stage III	3	0	0	3	0	0.109902	0.163103	0.00919064	4.84481	7.949	15.6262	0.209377	0.026161	0.162295	4.96685	0	6.76213	0.764978	0.0140705	0	5.19514	0.060932	0.197411	0.82511	9.08343	17.3843	0.8935	0.0206906	0.0272656	71.2294	0.053491	0.226528	0.0265957	0.135553	3.81557	0.0631797	3.29138	0.0377523	3.86826	4.68207	0
TCGA-B8-5553-01A-01R-1541-07	alive	435	67	0	435	5.5	0	Stage I	2	0	0	1	0.0145678	0.0657663	0.285675	0.03867	23.3765	3.88763	15.6136	0.420905	0	1.802	6.31273	0	9.41233	1.68523	0.0789365	0	3.28746	0.0517928	0.0842652	0.865001	13.1193	14.721	0.487479	0.00967294	0.0339914	51.764	0.0312592	0.272322	0	0.137607	4.75799	0.0236295	3.17149	0.0176494	4.20844	35.5373	0
TCGA-BP-4158-01A-02R-1289-07	alive	3377	69	1	3377	7	0	Stage I	2	0	0	1	0	0.115306	0.235779	0.00524052	14.0858	4.35717	29.0052	1.59382	0	0.284563	2.66749	0	3.75542	2.77673	0.112323	0.00240746	7.21731	0.0852797	0.181081	0.281066	30.77	14.3403	0.00420186	0.0117978	0.0103646	42.5722	0.0381258	0.719643	0.0202199	0.185502	3.33173	0.0792554	1.78767	0.0107632	5.34297	18.9467	0.0114191
TCGA-BP-4159-01A-02R-1289-07	dead	2601	70	1	2352	7	1	Stage I	2	0	0	1	0	0.0221278	0.154657	0	16.3736	0.976843	24.7618	0.454496	0	0.137854	2.30563	0	3.62236	1.9417	0.0796774	0	5.9806	0.0209116	0.326723	0.456224	31.5005	10.3798	0.0347741	0.00650915	0.0343105	94.8916	0.04207	0.285059	0.0892468	0.0633574	4.45234	0.0556529	0.91513	0	2.11137	9.72117	0
TCGA-BP-4160-01A-02R-1289-07	alive	2881	67	1	2881	4.5	0	Stage III	2	1	0	2	0	0.0501275	0.536991	0	17.1412	1.08186	55.5151	0.189008	0.0414315	0.516628	2.36917	0	12.0257	0.542518	0.0534808	0	4.08404	0.0842172	0.0734029	1.23886	25.5853	10.7586	0.0857781	0.0294911	0.051817	75.609	0	0.237218	0	0.0368018	1.30004	0.0600351	2.53378	0	1.76557	20.8289	0
TCGA-BP-4161-01A-02R-1325-07	alive	2746	74	1	2685	5.5	1	Stage I	3	1	0	2	0.00810619	0.155531	0.540235	0	43.3431	1.95709	77.5349	0.397615	0.0226852	0.0865504	1.60615	0	5.73669	0.669814	0.10981	0	4.67417	0.239206	0.104942	0.0854866	25.879	12.9339	0.0814726	0	0	63.517	0.0417458	0.798554	0.00922489	0.112842	7.37226	0.18408	1.59287	0.0196419	3.90434	14.5177	0
TCGA-BP-4162-01A-02R-1325-07	alive	3074	65	0	3074	4.5	0	Stage I	2	0	0	1	0.0103757	0.137596	0.480368	0.00612049	21.9845	1.0477	86.3387	0.850549	0	0.170226	4.05266	0	4.49945	0.800187	0.00937024	0	3.97643	0.317243	0.122891	0.223598	19.9695	14.996	0.0723844	0.0275577	0.00605248	66.1618	0.0222639	0.763516	0.00590379	0.147013	2.33344	0.117808	2.95122	0.0125705	6.59748	11.0839	0.00444551
TCGA-BP-4163-01A-02R-1325-07	alive	2839	60	0	2839	8	0	Stage III	3	1	0	3	0.0177764	0.0902832	0.207935	0.0454397	43.0187	1.41485	8.16457	0.915743	0.0265319	0.40429	4.23711	0	7.31148	1.76548	0.0107025	0.157363	4.64325	0.446617	0.192593	1.31227	10.454	12.3984	0.423191	0.0629519	0.0276522	113.782	0	1.22372	0.0134864	0.185592	1.81247	0.163393	1.77692	0	2.11994	2.33315	0
TCGA-BP-4164-01A-02R-1325-07	dead	992	51	0	992	13.5	0	Stage III	2	0	0	2	0.0122712	0.204282	0.0597075	0.00723863	17.7728	2.88114	39.0676	0.733838	0	0.0734994	2.3022	0	2.72333	1.78988	0.00554104	0	5.46679	0.0654418	0.185903	0.112531	21.6496	10.1208	0.0420786	0	0.0214746	56.7931	0.0105325	1.01588	0.0104735	0.146418	4.73526	0.159235	2.29674	0	7.2666	21.7048	0.00525766
TCGA-BP-4165-01A-02R-1289-07	alive	3037	64	0	1049	5.5	1	Stage I	1	0	0	1	0	0.135698	0.134586	0	10.0637	0.543974	22.5121	1.22006	0	0.646662	2.72178	0	2.09953	5.623	0.0221596	0.00531953	7.49633	0.111664	0.151395	0.112508	38.6227	8.70729	0.0185688	0.0130342	0	96.313	0.00842428	1.06591	0.0502626	0.190304	0.706252	0.103482	1.18999	0.0713471	3.72337	9.62757	0.00841053
TCGA-BP-4167-01A-02R-1325-07	alive	2718	59	1	2718	4.5	0	Stage III	2	0	0	2	0.0150865	0.124865	0.215028	0	13.2454	1.92236	65.9338	0.473063	0.0365905	0.0785757	4.80732	0	18.2672	0.635947	0.195286	0	4.85635	0.221701	0.0720291	1.89306	8.60601	11.6252	0.0428131	0.0133565	0.0234679	160.132	0	0.608805	0.00572285	0.232513	0.693053	0.0326279	1.23449	0	0.666929	5.84271	0
TCGA-BP-4169-01A-02R-1289-07	dead	701	76	0	78	9	1	Stage II	2	1	0	2	0.0470989	0.412854	0.260186	0.0351919	15.8476	1.36955	20.724	0.76375	0.0123019	0.219141	8.71525	0.0128452	3.50594	3.20066	0.0850697	0.00340357	3.19104	0.12503	0.252545	2.22434	15.8685	9.73736	0.0801954	0.0083396	0.0109897	56.638	0.0404255	0.801249	0.00535988	0.198252	7.36944	0.183351	2.39199	0.0456497	0.942593	6.48646	0
TCGA-BP-4170-01A-02R-1289-07	dead	2343	72	0	2343	5	0	Stage I	2	0	0	1	0	0.0764988	0.319803	0	26.6495	0.951318	52.4643	0.44805	0	0.534305	3.21851	0	7.07626	1.63743	0.0562491	0	4.67284	0.112023	0.133212	0.157912	24.1162	8.89462	0.0415891	0	0	75.11	0.0157234	0.454421	0.0271013	0.0728597	4.0868	0.0891425	2.42372	0.0532661	6.04546	12.4274	0
TCGA-BP-4173-01A-02R-1289-07	alive	1893	47	1	1893	9.5	0	Stage II	3	1	0	2	0.01992	0.121404	1.13372	0.00470022	19.7291	0.813651	36.2715	0.262342	0.0356776	0.1826	5.27821	0	10.157	0.788166	0.0143917	0.0259111	4.42088	0.325779	0.166801	1.87787	11.1502	13.0691	0.058414	0.0158722	0.018592	68.3529	0.0273561	0.964625	0.0113345	0.23174	4.25349	0.142168	2.07537	0.0289606	6.39767	22.4534	0
TCGA-BP-4174-01A-02R-1289-07	alive	1879	49	1	1879	9.4	0	Stage II	3	0	0	2	0	0.192302	0.227498	0.00279191	2.84374	0.592901	91.9843	0.0890456	0	0.0566967	1.35933	0	5.36744	0.310599	0.055566	0	4.2244	0.107693	0.271163	0.0108506	12.9047	14.1968	0.0447711	0.018856	0.0220871	172.126	0.00812467	0.339857	0.0484751	0.0376484	4.70445	0.0460621	4.59504	0.0229366	17.3952	32.5834	0.00405571
TCGA-BP-4176-01A-02R-1289-07	alive	1955	64	1	1955	4.5	0	Stage I	2	0	0	1	0	0.0615681	0.320494	0	24.5233	1.30939	96.152	0.27068	0.12213	0.109277	1.68232	0	12.9919	0.2995	0.151585	0	3.98374	0.367006	0.120207	0.303999	19.4235	12.2123	0.894113	0.027863	0.0342694	70.3958	0	0.490577	0.0191014	0.3025	6.32864	0.0748713	2.15789	0	3.31318	20.1124	0.00719162
TCGA-BP-4177-01A-02R-1420-07	alive	1670	65	1	1670	2.5	0	Stage I	2	0	0	1	0.0199318	0.0629876	0.108149	0	44.7246	1.13041	2.33766	0.471424	0.00892468	1.03189	8.10499	0	2.34754	2.28188	0.0432008	0.164201	6.79345	0.394002	0.454583	1.83329	19.3854	13.7452	0.404427	0.00529386	0.0604598	49.0573	0.0684307	0.842182	0	0.118911	11.468	0.0711263	1.94337	0.0193185	2.36059	10.4651	0.0068319
TCGA-BP-4325-01A-02R-1289-07	alive	2964	64	0	2964	4.5	0	Stage I	2	0	0	1	0.00404971	0.194251	0.333186	0.0095555	32.5203	1.71103	64.1761	1.08845	0.00226663	0.774085	2.94868	0.049701	4.99107	1.69351	0.212122	0	7.06213	0.169896	0.0624667	0.204254	36.2303	10.9161	0.0277734	0.016134	0.00944933	59.1975	0.00695182	1.34824	0.0023043	0.235562	0.842603	0.16422	1.87531	0.0196255	9.93798	28.5872	0.00347024
TCGA-BP-4326-01A-01R-1289-07	alive	1625	53	0	958	6.3	1	Stage I	2	0	0	1	0.0037325	0.155866	0.0121074	0.00440351	17.5253	3.17951	6.14859	0.275877	0.0501381	0.808709	2.09369	0	1.5642	0.362948	0.0101124	0	2.47463	0.0663509	0.232351	0.0958389	14.7745	6.26833	0.101509	0.0148702	0.0261275	55.8476	0	0.905947	0.0361047	0.120617	4.25902	0.108977	2.84686	0	1.93014	7.66662	0.00319842
TCGA-BP-4327-01A-01R-1289-07	dead	109	75	0	109	7.5	0	Stage II	2	0	0	2	0	0.22051	0.0658456	0.00506599	14.0101	1.60398	42.4204	0.836732	0.00480675	0.351127	2.42134	0	2.58819	1.74631	0.0310234	0	5.2394	0.570971	0.0591387	0.0708797	35.3582	9.3968	0.0385883	0.0171073	0.00500971	77.7026	0.00737123	1.09576	0.0171032	0.18146	3.72458	0.125372	1.72814	0	7.76962	13.9459	0
TCGA-BP-4329-01A-02R-1289-07	alive	845	75	1	134	7.5	1	Stage III	2	0	0	2	0.00755286	0.0809815	0.118044	0	8.57911	1.96829	56.5647	0.355249	0.012682	0.0236027	2.81332	0	5.00106	2.04413	0.102314	0.147367	4.04949	0.0751876	0.210121	0.857118	37.4922	8.50437	0.0526914	0.00501508	0	59.3743	0.0259308	0.470631	0.0451248	0.112649	6.332	0.0735062	1.80099	0	1.45203	8.16001	0.00323606
TCGA-BP-4330-01A-01R-1289-07	alive	1888	60	0	1888	12	0	Stage III	2	0	0	2	0	0.164837	0.736953	0.00212725	26.7407	0.911717	41.7873	0.823855	0	0.219752	4.36004	0	5.8611	0.989811	0.0293106	0.00977246	4.59936	0.312835	0.29402	0.750686	35.8079	15.8465	0.0213204	0.009578	0.00841445	53.121	0.00309523	1.02723	0.0246232	0.191835	1.58245	0.169632	1.92595	0.0611666	3.19208	7.50217	0
TCGA-BP-4332-01A-01R-1289-07	alive	1133	36	1	1133	4	0	Stage III	2	0	0	2	0	0.120243	0.0917378	0.00502767	16.789	0.57591	37.9119	0.578418	0.011926	0.117636	5.39109	0	4.4943	1.44527	0.111609	0.00230968	6.65888	0.218176	0.105644	0.339993	39.014	11.1906	0.0272106	0	0.0348026	63.455	0.0219464	0.698001	0.058196	0.150425	3.65274	0.138248	1.66497	0.0206521	2.79956	12.0413	0
TCGA-BP-4334-01A-01R-1289-07	alive	645	56	1	442	11.5	1	Stage III	3	0	0	3	0	0.191165	0.0107031	0	0.689457	12.0581	9.5395	0.178844	0.220074	0.0504102	1.84182	0	1.26975	0.460729	0.131113	0	6.4066	1.97863	0.0766467	2.60724	0.776173	12.9911	2.98414	0	0.0141148	167.324	0.176532	2.69958	0.0688405	0.661633	7.85721	0.186429	0.856124	0	0.192789	1.63125	0.0103673
TCGA-BP-4338-01A-01R-1289-07	alive	2859	43	1	1757	5.5	1	Stage I	3	0	0	2	0	0.0551015	0.0826665	0.00185802	2.63489	5.12353	27.778	0.26667	0.0282071	0.0426534	1.35828	0.0193282	9.37317	0.116177	0.139384	0	4.79179	0.0559923	0.0572614	0.0404383	30.301	13.6052	0.159405	0.0209145	0.014699	91.3948	0	0.327114	0.0125457	0.0375827	0.550103	0.0715271	2.13523	0	1.64824	2.38002	0
TCGA-BP-4340-01A-01R-1289-07	dead	562	70	0	562	4.5	0	Stage I	2	0	0	1	0	0.310481	0.0627084	0.00597334	5.88245	4.22714	79.5469	0.526184	0	0.683873	3.19972	0	0.686368	1.6104	0.121933	0	4.05025	0.151208	0.102272	0.0247629	21.4329	12.7408	1.88863	0.0403427	0.00393798	52.9688	0.00579431	0.971512	0.0115237	0.187949	3.40861	0.180677	2.86626	0.0654311	9.82054	39.8557	0
TCGA-BP-4341-01A-01R-1289-07	dead	1589	67	1	1589	7.3	0	Stage III	2	0	0	2	0.0154242	0.311171	0.0591294	0.0386687	22.1968	1.46965	46.619	1.14522	0.00215823	3.09287	4.56632	0	2.44223	2.35505	0.0383062	0	6.10627	0.161771	0.118959	0.141444	33.6565	10.4334	0.0538022	0.0153624	0.00899743	78.14	0.0198581	1.67736	0.0241351	0.187873	1.23121	0.17513	1.18834	0.0560609	2.58471	15.2794	0.00991284
TCGA-BP-4342-01A-01R-1289-07	dead	2256	79	1	240	11	1	Stage II	3	1	0	3	0.0102578	0.214179	0.10688	0.0242038	6.47507	9.28841	6.70629	0.381386	0	0.137127	5.30472	0.0279759	4.54054	1.88356	1.03446	0.0315041	4.75742	0.104546	0.372963	0.558133	59.2005	12.5554	0.0339617	0.0181631	0.0159566	51.7795	0	1.30677	0.0116735	0.231189	7.65226	0.244033	2.88222	0.0331406	8.8092	4.22153	0.00293001
TCGA-BP-4343-01A-02R-1289-07	dead	1912	64	1	330	7	1	Stage III	3	1	0	3	0	0.0169892	0.469049	0.00295986	28.372	0.780948	87.6616	0.148346	0.00561679	0.164642	3.31538	0	15.1547	0.656165	0.0271886	0.0217559	4.13883	0.0856287	0.583244	1.3781	19.5478	10.774	0.436672	0.0133268	0.00585394	57.5411	0.0172269	0.193551	0.0856519	0.264425	0.873875	0.0162777	1.5151	0	3.59031	6.43495	0
TCGA-BP-4344-01A-01R-1289-07	alive	1666	75	0	1666	2.8	0	Stage I	2	1	0	1	0	0.0991045	0.181923	0.0106252	6.60814	0.613676	17.5256	0.544632	0	1.92787	13.1322	0	4.39783	2.90121	0.0488004	0	4.73406	0.0800488	0.582965	0.858925	20.9375	11.3737	0.0521807	0	0.0630429	49.7325	0.0502453	0.678768	0.00512451	0.0985045	5.18002	0.0730414	3.79579	0	2.41195	9.38671	0.00385872
TCGA-BP-4345-01A-01R-1289-07	alive	1516	62	1	1516	5.5	0	Stage III	3	1	0	3	0.00398883	0.139559	0.264659	0.00235296	6.71302	0.934261	51.3815	0.310904	0.00446511	0.224372	10.8246	0.00815898	3.6834	1.03369	0.0396253	0	4.49453	0.425446	0.630659	0.790103	10.3897	7.34093	0.101877	0.0158914	0.0139609	70.7705	0.00684732	0.700676	0.00907863	0.32126	1.37479	0.103521	1.8223	0.0289958	0.992392	4.50442	0
TCGA-BP-4346-01A-01R-1289-07	dead	1493	57	1	1493	6.9	0	Stage III	3	1	0	3	0	0.201728	0.958776	0.692858	4.05051	1.4814	33.7029	0.549022	0	0.562987	4.38898	0.00870474	6.45452	1.51462	0	0	5.55684	0.42667	0.133631	0.599043	13.0572	11.7868	0.0291857	0.0282574	0.00496492	63.6118	0.0146107	1.25264	0.0193718	0.285624	4.13245	0.186376	2.11683	0.0206235	3.88071	10.7443	0
TCGA-BP-4347-01A-01R-1289-07	alive	1367	74	1	1367	3	0	Stage III	2	0	0	2	0	0.133575	0.179969	0.00672909	2.76712	3.91789	35.3655	0.747333	0	0.735243	8.17027	0.00583333	3.63324	2.2472	0.0746894	0.0123652	3.24669	0.113559	0.160248	1.98366	5.67633	14.7089	0.0249537	0.015149	0.0133086	42.5858	0.00979109	0.908826	0.00811356	0.170139	4.29828	0.138774	4.00786	0.055282	11.5194	36.6767	0.00488756
TCGA-BP-4349-01A-01R-1289-07	alive	372	68	0	372	1.5	0	Stage I	2	0	0	1	0.00753232	0.218906	0.091069	0.0177729	14.0841	3.50984	18.5823	1.68031	0.00421585	0.217731	4.7184	0	4.78159	2.06563	0.299306	0	4.87373	0.361526	0.174279	0.455886	28.3175	8.72745	0.0320633	0.03501	0.0175754	74.4268	0.0258603	1.05492	0.0128577	0.202217	1.83546	0.15883	2.33605	0.0730056	5.90073	8.01511	0
TCGA-BP-4351-01A-01R-1289-07	alive	970	51	0	873	16	1	Stage III	2	0	0	2	0.00391574	0.329246	0.0889124	0.0392674	9.29977	9.99787	13.4749	1.42079	0.00438329	0.33039	5.41369	0	2.73975	7.53092	0.144988	0	6.23432	0.86871	0.267486	0.193906	36.8718	12.5218	0.574132	0.0208003	0.00913672	71.9406	0.0134437	2.21455	0.0311929	0.354307	1.57788	0.304871	1.52445	0.0284644	5.30177	4.32959	0
TCGA-BP-4353-01A-02R-1289-07	dead	375	61	1	375	3.9	0	Stage I	2	0	0	1	0	0.050658	0.273984	0.00529538	17.3876	3.81495	37.0317	0.778109	0.075366	0.119225	4.93341	0	15.6336	1.72648	0.0162141	0	3.70581	0.258517	0.133523	0.150236	20.3153	14.9432	0.027598	0	0.0523654	41.6804	0.03082	0.303656	0.0332013	0.0736388	1.51963	0.0655241	1.33669	0	1.63351	7.85965	0
TCGA-BP-4355-01A-01R-1289-07	dead	953	59	0	953	13	0	Stage III	4	0	0	3	0	0.226091	0.12538	0.0048232	5.31716	0.606805	27.0599	1.43943	0	0.102206	10.781	0	2.04104	3.02953	0.0332286	0.044315	5.04237	0.142442	0.599078	1.19782	23.2249	11.0544	0.26394	0.0705789	0.0143088	54.592	0.0140359	1.18153	0.032567	0.288615	2.37934	0.198938	1.81776	0.0297183	2.92948	5.89199	0.00350325
TCGA-BP-4756-01A-01R-1289-07	alive	374	62	0	374	6.5	0	Stage I	2	0	0	1	0	0.145083	0.101841	0.0792245	18.0123	4.63802	335.444	0.448636	0	1.49494	1.42043	0.321807	3.71683	0.374974	0.00693084	0	4.81047	0.0818559	15.9178	6.61024	6.8684	9.48028	2.54725	0.0356711	0.00895362	75.2603	0.0329357	0.965534	0.00655025	0.154526	9.31031	0.130708	4.00938	0	4.0002	52.4301	0
TCGA-BP-4758-01A-01R-1289-07	alive	2208	40	1	2208	4	0	Stage I	2	0	0	1	0.00698404	0.130059	0.259499	0.0020599	2.63732	0.371169	14.5558	0.807157	0	0.383759	3.24996	0	4.30629	1.37498	0.0819944	0	6.21188	0.0595929	0.242389	0.310622	33.8285	11.0342	0.0586329	0.00927476	0	90.3847	0.0509531	0.615478	0.0258306	0.116318	1.27	0.0736345	1.11721	0.0169229	5.35274	23.6483	0.00299235
TCGA-BP-4759-01A-01R-1289-07	alive	2372	50	1	2372	3	0	Stage I	2	0	0	1	0	0.0654242	0.120798	0.00227964	7.85511	0.635216	26.9075	0.784199	0	0.0905748	2.32887	0	3.03627	2.06405	0.0209402	0.0020945	7.10608	0.0412187	0.266117	0.219721	46.6538	10.4808	0.0237616	0.0102641	0	101.351	0.0132679	0.316486	0.0703656	0.0537959	3.14465	0.0438789	1.3032	0	8.23999	8.39858	0
TCGA-BP-4761-01A-01R-1289-07	alive	182	57	1	182	12	0	Stage III	4	0	1	3	0	0.0682227	0.0540905	0.0122956	95.2568	1.937	12.5081	0.504203	0.118997	1.18116	1.60811	0.0511624	3.68854	0.369429	0.0941205	0	6.15386	0.20157	0.130904	0.0611665	21.1083	15.8439	0.05718	0.0110723	0.0243179	251.419	0	0.52695	0.0616734	0.078757	0.78603	0.0879052	0.961863	0	5.12582	9.79097	0
TCGA-BP-4762-01A-02R-1289-07	dead	1343	42	1	1343	1.1	0	Stage I	3	1	0	1	0.0344502	0.0777629	0.400009	0.0431837	16.6133	0.830429	22.497	0.127314	0.0144614	2.96953	11.1148	0	6.44028	3.35612	0.198338	0.102693	5.84076	0.0367443	0.408034	2.71098	29.2015	9.32067	0.376799	0	0	70.8392	0.0443534	0.930214	0.00980113	0.066368	2.20477	0.00698494	3.78674	0	5.50736	13.3916	0
TCGA-BP-4763-01A-01R-1289-07	dead	1270	79	0	1270	2.2	0	Stage I	2	0	0	1	0.00460136	0.0311593	0.184537	0	43.4156	0.791264	8.18608	0.371014	0.0206031	0.457739	4.04018	0	5.46302	0.559846	0.216084	0	4.0067	0.0392622	0.471482	1.11819	16.1917	13.3137	0.624603	0	0.0751555	34.1105	0.0157976	0.390483	0.277528	0.26765	3.79136	0.0671723	2.8244	0	1.457	3.71288	0
TCGA-BP-4765-01A-01R-1289-07	alive	2184	43	1	2184	3.2	0	Stage I	2	0	0	1	0	0.10576	0.0807736	0.0170082	18.7144	3.76653	16.094	0.561835	0.00403445	0.782767	8.65889	0.00737204	3.6591	5.74725	0.045568	0.0234403	4.60232	0.0743195	0.224359	0.765125	27.706	10.1166	0.0323883	0.0287174	0.0294335	48.2423	0.0123738	0.891895	0.0143552	0.146929	2.87999	0.128612	3.33959	0	4.0795	16.1275	0.0030884
TCGA-BP-4766-01A-01R-1289-07	alive	1462	43	0	1462	3.9	0	Stage I	3	1	0	1	0.00348357	0.123847	0.115054	0.583596	1.8039	1.99946	79.0316	2.4437	0.00194976	0.567895	9.25391	0.0641294	3.10511	1.77715	0.248534	0	7.23237	0.0941272	0.232208	0.115004	35.3167	11.1263	0.0387194	0.0185046	0.0121925	77.3688	0.0418598	0.694614	0.0218038	0.147211	1.45047	0.101709	4.59454	0	4.34059	28.812	0
TCGA-BP-4768-01A-01R-1289-07	alive	400	72	0	400	3	0	Stage I	2	0	0	1	0.00350699	0.130617	0.0806655	0.00413747	28.6071	1.66012	20.8226	0.579686	0	0.655735	1.63195	0	3.38414	0.582926	0.0950146	0	5.90012	0.132165	0.121714	0.0369842	31.853	22.1976	0.0481027	0.00931453	0.00409149	72.2386	0.00301009	0.909486	0.00399098	0.421935	2.40291	0.164966	2.28685	0.0339909	12.0529	38.9102	0.00300518
TCGA-BP-4769-01A-01R-1289-07	alive	1876	63	1	1876	2.2	0	Stage I	2	0	0	1	0.0240474	0.0814217	0.114879	0	18.0748	3.05626	6.34103	0.433038	0.08614	0.215425	7.72279	0	0.588889	4.79423	0.00868685	0.0104266	5.82342	0.62241	0.953822	2.91971	12.9823	9.25525	0.3469	0.00638696	0	54.9694	0.0495363	0.639331	0.0191563	0.33236	14.3052	0.093614	3.70266	0	0.870227	2.83393	0
TCGA-BP-4770-01A-01R-1503-07	dead	329	73	0	169	15	1	Stage IV	4	0	0	3	0	0.0267311	0.111749	0.00698562	27.9367	1.44978	2.78015	0.0636574	0.165704	2.29753	3.29395	0	2.96475	0.280795	0.144379	0	6.03597	0.0294721	7.64266	0.168326	9.40178	3.73365	0.0686133	0.0471795	0.020724	32.1866	0.0203287	0.189749	0.266163	2.79068	1.74037	0.105648	3.84196	0	0.840053	1.64187	0
TCGA-BP-4774-01A-01R-1289-07	alive	1885	57	0	1885	3.6	0	Stage I	2	0	0	1	0.00382257	0.26317	0.208538	0.290881	9.56187	0.634125	48.6415	1.20719	0.0021395	0.392212	7.3615	0.0312756	2.9058	2.70266	0.0621388	0.00207177	3.93537	0.138622	0.345355	0.229605	22.8867	8.76951	0.0225997	0	0.00891934	62.0849	0.0131238	1.32933	0.0108753	0.216649	3.33895	0.254215	2.20099	0.0185248	6.46463	9.82845	0
TCGA-BP-4775-01A-01R-1289-07	alive	1843	55	0	1843	2.9	0	Stage I	2	0	0	1	0.00394565	0.1759	0.350221	0.0162924	10.8387	10.7363	60.9011	0.721124	0	0.197282	3.07563	0.00807064	1.96986	0.990372	0.0249431	0	4.76212	0.538674	0.17389	0.155586	30.7366	19.1743	1.63384	0	0.00920651	56.1227	0.0135464	0.969389	0.0291861	0.219701	3.97482	0.1408	4.58281	0.00956061	14.891	12.4425	0
TCGA-BP-4777-01A-01R-1289-07	alive	1731	46	1	1731	1.9	0	Stage I	3	0	0	1	0.00786982	0.0777183	0.473427	0	3.43214	1.98965	71.8869	0.481204	0.0088095	0.25208	2.31328	0	12.2716	0.816153	0.245199	0	3.7142	0.195857	0.0498573	0.326563	12.7484	12.9772	0.629984	0	0.0642702	75.291	0.00675475	0.455354	0.0246287	0.105639	1.5856	0.0765909	2.555	0	1.67073	36.2056	0
TCGA-BP-4781-01A-01R-1305-07	alive	2080	78	1	2080	3.2	0	Stage I	3	0	0	1	0	0.04645	0.097092	0	28.7355	2.55741	25.1319	0.110616	0.141755	0.735403	1.51987	0	9.22026	2.0503	0.0914905	0	5.08478	0.0675336	0.115107	0.075483	27.2669	14.2699	0.715742	0	0.00738701	61.8832	0.0163038	0.473448	0.0252194	0.516251	5.5152	0.0308109	4.23388	0	5.83897	6.75512	0
TCGA-BP-4782-01A-02R-1420-07	alive	354	55	0	354	4.2	0	Stage I	2	0	0	1	0	0.0494267	0.175634	0	73.9211	0.483772	62.0428	0.223639	0.090692	0.17335	9.52002	0	10.533	2.27399	0.308489	0	4.85278	0.180612	0.260556	1.2028	17.8127	8.42754	0.575827	0.0116315	0.00510926	125.143	0.0451063	0.423622	0.00249187	0.0478993	2.84467	0.071035	1.7322	0	3.38121	21.3088	0
TCGA-BP-4784-01A-01R-1305-07	alive	1854	67	0	1854	1.5	0	Stage I	2	0	0	1	0	0.0750078	0.179477	0	10.1246	0.746235	9.77091	0.235031	0.164452	0.189467	9.47747	0	2.91135	2.13797	0	0	6.17327	0.258668	0.516421	0.407371	28.4657	9.31671	0.107536	0	0.0163233	58.501	0.0900675	1.20811	0.0358253	0.0660817	15.3867	0.034042	2.61549	0.0339023	2.53161	2.84671	0
TCGA-BP-4789-01A-01R-1305-07	alive	1489	48	1	1489	3.4	0	Stage I	2	0	0	1	0	0.0353458	0.277055	0.00410529	30.0009	0.906162	34.7447	0.579855	0	0.221107	6.89613	0.0142352	1.61805	0.90676	0.0628505	0.682713	3.81257	0.0940232	0.283709	0.877528	23.1389	12.2845	0.0362079	0.0184842	0.0243581	46.4515	0.0955739	0.619506	0	0.169538	4.55285	0.0564425	3.55479	0	1.47389	3.84508	0
TCGA-BP-4790-01A-01R-1305-07	dead	1111	76	1	1111	3.5	0	Stage I	2	0	0	1	0.0569364	0.14688	0.76514	0.0959603	27.0067	3.01664	69.5645	0.51374	0	0.0296544	4.60363	0	6.58616	0.896125	0.0146912	0.520187	5.56987	0.231344	0.237484	0.820481	14.5979	13.1452	0.865588	0.0756112	0	26.4004	0	0.704733	0.120332	0.238583	4.38067	0.0923531	3.21345	0	2.51698	6.02193	0
TCGA-BP-4795-01A-02R-1420-07	alive	620	74	0	620	1.5	0	Stage I	2	0	0	1	0.015926	0.0763917	0.268869	0.00234864	26.0081	2.16132	8.99612	0.310333	0.0534828	0.474877	22.835	0.0651518	2.86411	1.44756	0	0.179106	5.3135	0.195345	1.08572	3.0049	15.6899	8.96477	0.678872	0	0	59.9376	0.0991035	0.352057	0.0249203	0.257327	10.442	0.0581233	3.09367	0.019295	0.650827	4.49614	0
TCGA-BP-4797-01A-01R-1305-07	alive	1107	34	1	1107	4.5	0	Stage III	3	0	0	2	0	0.0825515	0.33278	0.00924563	32.9392	4.26801	20.4163	0.498491	0.0292417	0.0925175	3.34205	0	8.13342	0.700733	0.0660554	0	3.33373	0.226612	0.0949787	0.234761	6.69517	15.8751	1.34672	0.0138762	0.0121905	48.9491	0.00896852	0.344151	0.00891829	0.192209	2.93997	0.0338975	3.36587	0	0.762704	7.38112	0.00895388
TCGA-BP-4799-01A-01R-1305-07	dead	1133	70	1	352	6	1	Stage III	3	1	0	3	0.00411332	0.0557089	0.120084	0	5.39579	1.60362	9.29805	0.491967	0.0276268	0	0.701547	0	3.20776	2.84912	0.00742946	0	1.96531	0.0614213	0.036256	0.250841	48.3248	5.63994	0.0116729	0	0.00959776	42.364	0	0.292923	0.014043	0.0511244	0.368221	0.00667197	0.721517	0	1.64077	2.81438	0.0070495
TCGA-BP-4801-01A-02R-1420-07	alive	1124	57	1	1124	3.2	0	Stage I	2	0	0	1	0.00973346	0.06042	0.239669	0.00574165	4.99006	1.09554	148.828	0.470893	0.00544783	0.30924	5.2426	0	13.202	0.976787	0.0307659	0.0369275	4.50665	0.0276843	0.123328	0.495386	26.5468	14.6169	0.0299238	0	0.0170335	65.4123	0.075189	0.314806	0	0.120977	6.36997	0.0631522	4.05186	0	2.93195	20.4245	0
TCGA-BP-4803-01A-01R-1305-07	alive	204	79	1	204	4.8	0	Stage III	3	0	0	2	0	0.0941465	0.190003	0.00339355	30.8567	2.33672	24.0139	0.943188	0.00643979	0.143822	1.64742	0	6.45283	0.857027	0.0103908	0	5.56898	0.0572691	0.123599	0.0923225	23.7131	9.9606	0.0176862	0.00763979	0.0134234	46.0631	0	0.48479	0.00982022	0.0486217	14.4002	0.0653198	2.66665	0	2.17648	14.1694	0
TCGA-BP-4804-01A-02R-1305-07	alive	1459	59	1	295	5.1	1	Stage I	2	0	0	1	0.0339731	0.105443	0.52596	0.0250504	33.2267	1.42184	56.1241	1.25551	0.0095074	0.681231	5.90158	0.0173726	6.62965	1.78196	0.030681	0.119683	6.54305	0.0845493	0.285411	2.62476	23.4981	12.4843	0.116496	0	0.0198176	83.0091	0.0437392	0.912291	0.0096654	0.223793	3.4618	0.123988	1.87155	0	5.24773	9.2555	0
TCGA-BP-4807-01A-01R-1305-07	alive	211	42	1	211	1.9	0	Stage I	3	0	0	1	0	0.0614011	0.170302	0	20.1263	0.416218	25.6434	0.146221	0.0281074	0.0653886	2.35449	0.0342399	10.9619	0.645486	0.0226761	0	4.44839	0.0773682	0.106049	0.276311	34.4325	9.16675	0.898617	0.011115	0	54.6533	0.0143677	0.372523	0	0.0790608	4.35669	0.0407282	3.96647	0	2.31466	26.0398	0
TCGA-BP-4959-01A-01R-1334-07	alive	2660	49	1	2660	4.1	0	Stage I	3	0	0	2	0	0.0515575	0.210484	0	28.9159	4.16188	40.1995	0.859452	0.035156	0.0416368	2.01032	0	25.6281	0.421231	0.00515686	0	3.13264	0.117749	0.0031457	0.157093	1.3646	11.0508	0.922312	0.0075831	0	64.0244	0	0.328702	0.00324912	0.0539386	3.48906	0.0277865	2.6574	0.0138362	7.26764	46.4403	0
TCGA-BP-4960-01A-01R-1334-07	alive	2172	46	1	2172	10.5	0	Stage II	3	0	0	2	0	0.120304	0.085568	0.00349322	7.77582	1.12399	6.8456	0.748063	0.0099434	0.10795	2.77313	0	2.61982	1.07793	0.05348	0	4.96759	1.40641	0.088082	0.135763	30.8681	9.05632	0.0140044	0.00786417	0.0138176	53.4029	0	0.699343	0.00336955	0.105988	0.940347	0.172898	0.857208	0	3.73807	16.5232	0.0152235
TCGA-BP-4961-01A-01R-1334-07	alive	1935	47	1	1935	3	0	Stage I	2	0	0	1	0.00573655	0.110065	0.189464	0	33.3893	1.21513	29.8782	0.678401	0	0.25695	10.6247	0	7.72224	3.16832	0.0207226	0	3.92829	0.0571065	0.328663	0.241987	25.127	13.7109	0.0841102	0.0152362	0.0267706	39.7787	0.0492374	0.561713	0	0.102671	2.8629	0.148879	3.28187	0.0278002	3.25545	5.50375	0
TCGA-BP-4962-01A-01R-1334-07	alive	1785	58	1	1785	8.5	0	Stage II	2	1	0	2	0	0.0468118	0.340721	0.00699046	10.7823	8.18738	43.8088	0.358321	0.0331637	0.0246885	2.34055	0.0484793	13.8019	0.743629	0.0107021	0.27939	4.96583	0.168528	0.058755	1.97784	16.3932	11.3899	0.364322	0	0.0138256	89.2744	0.0203428	0.312951	0.0168574	0.595049	1.81962	0.0384439	1.70038	0	13.1699	10.6467	0
TCGA-BP-4963-01A-01R-1334-07	alive	1834	63	1	1834	6.5	0	Stage I	3	0	0	2	0.025471	0.114989	0.215944	0.0075125	23.0792	1.77668	33.3171	1.67724	0.00712807	0.0663306	3.26351	0	9.59758	1.42141	0.0345041	0	4.15736	0.217337	0.326238	0.049635	28.4739	13.4581	0.0361412	0.00845632	0.0297161	46.2156	0.0054655	0.92583	0.00724653	0.174118	3.96228	0.154931	2.84011	0	3.20777	6.0696	0.00545658
TCGA-BP-4964-01A-01R-1334-07	alive	1862	54	0	1862	3.9	0	Stage I	2	0	0	1	0.0118479	0.0768884	0.300468	0.108329	14.2807	0.888273	50.084	0.493579	0.0232096	0.38876	2.38994	0	4.49026	1.04142	0	0.00642136	4.10272	0.14743	0.163173	0.176555	27.9527	10.4588	0.0210141	0.0236009	0.00691129	40.3092	0	0.805058	0.00337075	0.117806	3.87255	0.0768712	2.14925	0	6.18159	5.12096	0.0101526
TCGA-BP-4965-01A-01R-1334-07	alive	1871	46	1	1871	1.9	0	Stage I	2	0	0	1	0	0.0724824	0.223652	0	15.4469	0.392388	6.65846	0.279463	0.0136933	2.73006	5.34465	0.0500429	8.61688	3.64763	0.237517	0	4.28356	0.230502	0.208906	0.992772	14.8619	14.8207	0.662467	0.0406124	0	42.7768	0	0.413787	0	0.0577752	3.00172	0.119052	2.23173	0	1.81724	20.971	0
TCGA-BP-4967-01A-01R-1334-07	alive	205	76	1	205	5.5	0	Stage III	2	0	0	2	0	0.11323	0.0950299	0	67.1715	3.60071	5.65556	0.310501	0.0340317	0.652368	1.6362	0	5.48622	0.35242	0.00549112	0.00329543	4.46178	0.778226	0.117236	0.0641222	27.3642	13.5623	0.852683	0.00807463	0.0425623	51.6614	0	0.584549	0.00345972	0.0876637	0.542822	0.0591751	1.36367	0	6.25724	13.8843	0
TCGA-BP-4968-01A-01R-1334-07	alive	1746	40	1	1746	5.5	0	Stage I	3	1	0	2	0	0.0698612	0.251897	0	14.5358	3.04293	16.408	0.432555	0.00692902	0.225674	3.60249	0	5.04375	1.6723	0.0055901	0	4.91792	0.440142	0.0340998	0.204349	30.9153	9.80353	0.319116	0.00822018	0.0361079	98.822	0.0265644	0.55468	0.00352209	0.166178	2.25119	0.100403	1.48242	0.0149987	4.07911	17.7347	0.00530421
TCGA-BP-4969-01A-01R-1334-07	alive	1794	63	0	1794	1.9	0	Stage I	2	0	0	1	0	0.318252	0.056038	0.00723206	8.24955	0.618987	32.8202	1.09564	0.00686197	0.204334	4.20268	0	1.06779	0.97194	0.0442881	0.0199342	4.24544	0.135124	0.0607857	0.115239	18.8082	13.5072	0.166712	0.0488438	0.0071517	70.4931	0.0105229	1.13136	0.00697601	0.185904	0.88369	0.198863	1.77327	0	5.84204	13.6281	0
TCGA-BP-4970-01A-01R-1334-07	alive	433	44	1	433	3.5	0	Stage I	3	1	1	1	0	0.0639517	0.399354	0.020055	70.4258	0.453859	23.372	0.319819	0.0190287	1.30739	5.94408	0.0231804	12.2159	3.01825	0.0102345	0.0153552	3.41281	0.382765	0.0593091	1.90181	8.52459	11.5873	0.101841	0.0225745	0.0528857	41.2334	0.00972694	0.366529	0.00644831	0.152122	3.74698	0.073528	1.90558	0.0274599	2.33015	21.0621	0
TCGA-BP-4971-01A-01R-1334-07	alive	1487	40	1	1487	8.1	0	Stage III	3	0	0	2	0.0057268	0.248842	0.336065	0.020269	4.39163	0.841318	29.4247	0.523328	0.0064106	0.050706	5.95446	0	3.93178	1.95043	0.00517185	0	3.46261	2.11749	0.21453	3.75493	4.76704	11.1413	0.0487552	0.00760515	0.00668127	49.9497	0	1.29824	0	0.415681	1.077	0.176493	2.04471	0.111012	1.8899	3.07671	0
TCGA-BP-4972-01A-01R-1334-07	alive	1502	43	0	1502	4.2	0	Stage III	3	1	0	3	0	0.0603053	0.291912	0.0265424	25.8596	1.13374	81.5988	0.385482	0	0.111318	2.65519	0	13.6014	0.350246	0	0.0487738	3.5583	0.159974	0.111545	0.861354	26.1065	12.5791	0.0625152	0	0.0131238	43.8019	0.0193102	0.457279	0.00320034	0.148202	0.400603	0.0182462	2.97791	0	3.02416	6.28909	0
TCGA-BP-4973-01A-01R-1334-07	alive	1384	47	1	1384	9	0	Stage III	3	0	0	2	0	0.150976	0.282004	0.00335782	66.55	4.55508	33.7189	1.07095	0	0.213461	2.16464	0.0232867	4.97016	1.58694	0.0205628	0	4.67759	0.335949	0.263411	0.185311	19.2637	15.6039	0.0215385	0	0.0398461	44.4392	0.00977153	0.787089	0.0129558	0.121689	5.67747	0.138497	1.74899	0.0275858	2.21208	20.7877	0
TCGA-BP-4975-01A-01R-1334-07	alive	1433	40	1	1433	5	0	Stage I	3	0	0	2	0.0111084	0.115969	0.226026	0.0065527	19.4378	1.5265	22.0567	0.500091	0.00621739	3.23127	1.94839	0	3.57039	1.39944	0.175559	0.00602055	3.98927	0.0908356	0.100972	0.718165	29.3793	14.831	0.0236429	0.0147519	0	50.5603	0	0.352683	0	0.060749	5.38663	0.0630639	3.17755	0	3.0549	19.5094	0.00951889
TCGA-BP-4976-01A-01R-1334-07	alive	1632	77	1	1632	4	0	Stage I	3	1	0	1	0	0.0417254	0.172755	0	26.9991	0.978075	6.40027	0.305738	0	1.8485	4.37846	0	3.78886	0.626633	0.0462289	0	4.49677	0.0444873	0.0845993	0.133003	44.6812	22.2084	1.10968	0.00755323	0.00663565	47.3449	0	0.334158	0.00323632	0.0763477	2.02276	0.0184513	4.28176	0.0275635	7.03435	21.7014	0
TCGA-BP-4977-01A-01R-1334-07	alive	454	57	1	454	4.5	0	Stage I	3	0	0	2	0.00564248	0.181495	0.276208	0.0166421	23.5932	0.649007	15.1692	0.409465	0.0063162	0.055837	2.35241	0	7.25428	1.01356	0.0101914	0	4.39954	0.67404	0.139878	0.095725	15.9729	13.9481	1.14889	0.0374658	0.0329144	54.4863	0	0.847169	0	0.207585	1.75756	0.146437	1.83773	0	2.77861	17.9889	0.00483509
TCGA-BP-4981-01A-01R-1334-07	dead	1097	75	0	1097	8.6	0	Stage III	3	0	0	2	0	0.161312	0.028838	0.0133123	11.2527	0.73675	29.4113	1.33441	0	0.144965	1.18163	0	3.51437	0.421597	0.0679356	0	3.94542	0.117677	0.0745937	0.0689838	44.641	11.9379	0.0071159	0	0	93.9352	0	0.959801	0	0.164555	2.13766	0.158624	0.821884	0	7.67952	17.1775	0.00644612
TCGA-BP-4982-01A-01R-1334-07	alive	1014	42	1	1014	4.5	0	Stage I	3	0	0	2	0.00714713	0.141163	0.282419	0	45.2759	1.29416	10.5417	0.547469	0.00800052	1.74584	3.7081	0	5.86538	1.66728	0.180727	0	3.70961	0.116887	0.204739	0.776665	21.092	13.9246	0.0473256	0.0189827	0.025015	34.0136	0.0613446	0.708317	0	0.149237	4.35312	0.115929	3.05759	0.103908	1.38137	14.4574	0
TCGA-BP-4983-01A-01R-1334-07	alive	1413	67	0	1413	6.3	0	Stage III	4	1	0	3	0	0.115153	1.21463	0.00445819	4.74575	3.28211	84.8883	0.406259	0.076141	0.0905349	1.85553	0.0154589	6.19681	0.072405	0.081904	0	3.611	0.268699	0.266462	0.204454	6.59413	13.5875	0.117961	0	0.0969905	41.9674	0.0129737	0.852163	0.00430035	0.266774	0.462714	0.0858122	2.75068	0.0366258	3.02246	1.37266	0
TCGA-BP-4985-01A-01R-1334-07	dead	952	72	1	205	12	1	Stage III	4	1	0	3	0	0.137839	0.0974516	0	1.17723	2.86079	9.10891	0.193088	0.570976	0.0823179	1.74565	0.117558	1.87972	0.385425	0.0648794	0	2.69457	0.459751	0.174137	0.161407	19.7263	8.7722	0.424736	0.00954045	0.0921961	43.7614	0.0184986	0.48176	0.0654045	0.0571463	4.05496	0.104876	2.25041	0	0.878905	2.54487	0.0123123
TCGA-BP-4986-01A-01R-1334-07	alive	785	75	1	785	1.8	0	Stage I	3	0	0	1	0	0.115351	0.301389	0.00415787	65.1085	2.33054	4.8735	0.416781	0.315608	0.987536	3.14048	0	7.46951	0.354519	0.0254622	0.00764042	3.06608	0.606449	0.135905	0.378131	22.1126	17.4389	1.01181	0.0280814	0.0328934	38.0302	0.0241995	0.815673	0	0.602734	1.11067	0.125764	4.11372	0.0341585	3.80437	6.02473	0
TCGA-BP-4987-01A-01R-1334-07	alive	1124	41	0	1124	4.3	0	Stage I	2	0	0	1	0	0.0960596	0.269809	0.0711258	26.5729	1.16044	45.4846	1.06753	0	1.01218	5.5765	0	4.9729	2.5685	0	0	5.6241	0.0605197	0.0898676	0.224394	27.2334	11.3305	0.031869	0.009419	0	45.982	0	0.745009	0	0.0952068	2.53971	0.138055	3.4904	0.0343721	4.94379	9.76965	0.0182333
TCGA-BP-4988-01A-01R-1334-07	dead	828	72	1	828	2	0	Stage I	2	1	0	1	0	0.480817	0.622772	0	4.63551	1.10855	10.0847	0.959075	0.00815192	0.151716	5.15832	0.0148958	7.45719	1.43023	0.0657669	0.0157877	4.01781	0.57996	0.108319	0.627748	12.264	11.6592	0.14983	0.0580257	0.0254883	33.6343	0	1.67681	0.00828739	0.311363	1.02672	0.295308	2.51284	0.0705831	3.27921	5.57838	0
TCGA-BP-4989-01A-01R-1334-07	alive	118	58	1	118	6.2	0	Stage III	3	1	0	3	0	0.1771	0.994067	0.0191509	1.30323	0.85653	41.6997	0.109072	0.0302849	0.231091	2.96225	0	11.4759	0.961595	0.034206	0.00586522	4.66109	0.346273	0.128175	0.446577	4.63425	12.3202	0.0179145	0.0287426	0.0252509	62.0967	0	1.06928	0.00307882	0.303979	2.41002	0.184311	2.68524	0	10.4024	13.2746	0
TCGA-BP-4991-01A-01R-1334-07	alive	1413	54	1	1413	2.5	0	Stage I	2	0	0	1	0.0108133	0.143399	0.220021	0.0255145	28.674	2.1694	8.41371	0.508603	0.0181566	0.520953	4.38751	0.0331771	6.01717	2.77633	0.0537099	0	3.55512	0.338312	0.0744619	0.0669338	25.1909	11.7138	0.0268506	0.0287199	0.0441543	28.8145	0.00928116	0.885557	0	0.110206	3.80604	0.210475	2.19585	0.0262014	3.87976	14.7222	0
TCGA-BP-4992-01A-01R-1334-07	alive	501	66	1	501	5.6	0	Stage I	4	0	0	2	0.0338618	0.308924	0.179738	0.00665822	2.2331	3.34211	4.66798	0.348875	0.0063175	0.0617273	2.34577	0	4.92356	0.970515	0.0305805	0	3.86906	2.20312	0.0341994	0.0258769	4.68876	8.04964	0.589913	0.00749471	0.026337	39.9512	0	1.60761	0	0.171153	3.19372	0.247163	1.17987	0.0546999	10.229	11.0953	0
TCGA-BP-4993-01A-02R-1420-07	alive	177	58	1	177	2.5	0	Stage I	3	0	0	1	0	0.11164	0.122105	0.0678486	10.4954	1.86177	17.988	0.748117	0.00515013	1.67976	9.36972	0	6.47835	4.49804	0.0249297	0	6.5123	0.147215	0.126727	0.333305	37.6258	9.8724	0.0402568	0	0.0322054	80.531	0.0315912	0.559712	0	0.0777688	2.09183	0.11194	1.7519	0	2.99403	15.4812	0
TCGA-BP-4994-01A-01R-1334-07	alive	1308	54	1	1308	2.5	0	Stage I	3	1	0	1	0	0.102832	0.237974	0.00614242	19.1836	8.64087	11.114	0.328845	0.442935	0.713172	2.2079	0.021299	2.25779	0.970149	0.0564229	0	3.73138	1.20318	0.0458909	2.2249	8.12497	12.9324	10.526	0.0276564	0.0121483	48.6689	2.03327	252.56	0.00296247	0.597926	50.5825	0.819168	3.39982	0.0630779	0.81359	2.72135	0.00892288
TCGA-BP-4995-01A-01R-1334-07	alive	1371	68	1	1371	4.6	0	Stage I	3	1	0	2	0	0.0625023	0.351497	0	23.5368	6.40282	16.3002	0.41109	0.271581	0.700478	2.16778	0.0215762	3.8017	1.27584	0.0428679	0	3.31207	0.667548	0.0406771	1.60817	13.8137	12.6317	7.46743	0.0140082	0	46.8888	1.29469	173.774	0	0.487713	37.3364	0.573181	2.89092	0	1.21458	3.18454	0.00903901
TCGA-BP-4998-01A-01R-1334-07	alive	932	49	1	932	3.5	0	Stage I	3	0	0	1	0.00550579	0.15535	0.33446	0	60.2869	2.47253	21.8645	0.258965	0.0369792	0.2036	4.68824	0	13.2622	2.84043	0.00497226	0.0119362	4.52861	1.18623	0.154688	0.653843	12.9633	13.8134	0.308585	0.0146233	0.0192703	49.1821	0.00945136	0.878924	0.00939843	0.213506	3.51055	0.214335	2.20693	0.0800457	2.92073	13.4998	0.0141539
TCGA-BP-4999-01A-01R-1334-07	alive	1266	56	1	1266	3.5	0	Stage I	2	0	0	1	0	0.0835712	0.391422	0.025884	13.0407	0.75998	6.54157	0.759211	0	1.21697	4.33556	0	5.12891	3.09767	0.034674	0.0178365	2.55664	0.124804	0.220578	0.233889	21.7377	14.3241	0.00778269	0	0.0127982	23.4531	0.0470779	0.719357	0.0124838	0.231786	7.54707	0.0800712	3.22264	0	0.96989	11.5856	0
TCGA-BP-5000-01A-01R-1334-07	alive	563	40	1	563	5.4	0	Stage I	3	0	0	2	0.0114431	0.0807186	0.173783	0.0101252	6.85085	0.532128	14.4353	0.799648	0.0352259	0.214558	2.81185	0	4.69962	1.26894	0.284191	0.00620194	4.60366	0.044752	0.220636	0.745049	17.0868	8.03809	0.316618	0.00759816	0.0400508	83.8306	0.00982171	0.584011	0	0.113781	2.81075	0.083525	1.1777	0	8.88202	6.52852	0.00980568
TCGA-BP-5001-01A-01R-1334-07	alive	1177	43	0	1177	4.1	0	Stage I	2	0	0	1	0.0237662	0.221292	0.157689	0.0350485	12.3708	0.405985	58.702	2.15584	0.006651	0.272321	4.01591	0	0.970006	1.40312	0.150242	0	5.20606	0.194341	0.0883752	0.130766	26.0536	7.46381	0.0365326	0.0157807	0.0138636	60.8014	0.0203988	1.65369	0.00338076	0.22745	1.0971	0.163837	1.32981	0.0143969	2.41279	6.47478	0
TCGA-BP-5004-01A-01R-1334-07	alive	1126	53	1	1126	3	0	Stage I	3	0	0	1	0	0.0897681	0.103524	0.00647147	48.9747	6.32391	59.5467	0.39069	0.0184209	0.825658	2.60799	0	4.65353	0.612221	0.0495379	0	3.24405	0.066307	0.31427	0.311874	28.1177	19.845	0.0233498	0.0218535	0.00639956	35.7368	0.0188325	0.563157	0.00312117	0.177261	0.955326	0.0711795	3.28609	0.0265828	7.53411	29.6752	0
TCGA-BP-5006-01A-01R-1334-07	alive	840	61	1	840	3	0	Stage I	2	1	0	1	0	0.0639948	0.192287	0.0100342	17.3976	1.47442	52.6786	0.701027	0	0.15652	4.07124	0	6.05007	2.03434	0.0716896	0	3.1592	0.0241909	0.118698	0.246985	23.0901	11.5054	0.00536365	0.00752991	0	53.4139	0.00973349	0.467723	0	0.0958447	6.36765	0.0551831	3.18768	0.0274784	3.40431	13.5254	0.0097176
TCGA-BP-5007-01A-01R-1334-07	alive	1140	45	1	1140	10	0	Stage II	2	1	0	2	0.0111051	0.181737	0.194849	0.00327539	30.5297	0.554353	18.4036	0.567101	0.00310778	0.254493	2.7522	0	6.45881	2.1943	0.0150435	0	4.82633	0.469837	0.0764716	0.155302	52.8903	13.5405	0.275753	0.0221213	0.025912	41.8238	0.0142975	0.813899	0.00947828	0.165631	4.45594	0.126091	2.00298	0.0538172	2.36328	12.2865	0
TCGA-BP-5008-01A-01R-1334-07	alive	1071	46	1	1071	2.5	0	Stage I	2	0	0	1	0.0219408	0.0866706	0.29439	0	14.6291	1.15772	23.6736	0.619192	0.00614016	1.11418	4.62452	0	4.00578	1.61328	0.0693514	0.30918	2.5781	0.421234	0.752418	2.5729	21.6156	14.2515	0.537032	0.00728432	0.0191982	37.5338	0.0188321	0.683584	0.0093633	0.275429	3.18434	0.124561	2.06466	0.0265822	1.34776	11.2971	0
TCGA-BP-5009-01A-01R-1334-07	dead	1092	52	1	324	5.7	1	Stage I	3	1	0	2	0	0.0906985	0.169044	0.00316029	16.2239	0.396579	7.68441	0.316785	0.10495	0.100452	1.83876	0	4.65046	0.289992	0.314489	0	4.19815	0.156188	0.047222	0.0786072	11.6946	8.63006	0.0164705	0.00711466	0.0250014	49.6815	0.0275902	0.648587	0.00304841	0.10654	5.48855	0.07821	1.80417	0	3.75083	14.0831	0.00918171
TCGA-BP-5010-01A-02R-1420-07	dead	878	63	1	582	12.2	1	Stage III	4	0	0	3	0	0.116102	0.175511	0	13.2004	0.65828	4.49087	1.33306	0.0329009	1.07156	5.05309	0	1.43523	2.37582	0.378243	0.0159297	5.06028	0.893438	0.299543	5.2356	20.7181	9.0858	0.189406	0	0.00857252	77.3507	0.0378405	0.610477	0.00836192	0.149775	1.39441	0.190697	1.29905	0	4.26807	4.59961	0
TCGA-BP-5168-01A-01R-1420-07	dead	1463	75	1	1463	4	0	Stage I	2	0	0	1	0	0.0810939	0.308743	0	5.87818	0.95075	37.046	0.634527	0.00287254	1.1708	2.71245	0	2.00493	4.18179	0.0787939	0	5.71903	0.0255455	0.392998	0.541241	56.7561	14.2563	0.0157783	0	0	82.0348	0	0.359394	0.00292028	0.0918559	5.12891	0.0499484	2.30682	0	11.4866	9.31432	0
TCGA-BP-5169-01A-01R-1426-07	alive	193	70	1	193	5	0	Stage I	4	0	0	2	0.0107992	0.0487529	0.0843905	0.00637029	6.93909	1.1581	40.2699	0.747394	0	0.0618702	1.10511	0	6.77671	0.212091	0.394983	0	3.73115	0.107504	0.0803137	0.232724	14.4193	6.70895	0.0204308	0.0430236	0	65.7132	0.0185381	0.493469	0.00921712	0.0885868	1.7359	0.0700666	0.75796	0	6.63915	2.59771	0
TCGA-BP-5170-01A-01R-1426-07	alive	2412	55	1	2412	3	0	Stage I	2	0	0	1	0	0.049364	0.11112	0	34.778	0.932344	17.1569	0.515435	0	0.080607	5.044	0	9.80358	1.46658	0.0668456	0	6.42482	0.105263	0.381812	0.29002	23.7647	14.7985	0.0254608	0	0.00785042	63.259	0.011551	0.275534	0	0.0468349	1.98765	0.0109146	1.06399	0	7.9693	13.5974	0
TCGA-BP-5174-01A-01R-1426-07	alive	2257	45	0	2257	1.9	0	Stage I	2	0	0	1	0	0.0392265	0.0676443	0.0164017	13.6717	2.91053	16.5737	1.00887	0.0116718	1.21284	2.4765	0	3.21706	1.13876	0.0439432	0	5.27933	0.0494272	0.065099	0.0764935	13.3005	10.5816	0.21699	0.00923113	0.0243292	80.232	0.0119326	0.474391	0.0079105	0.0794845	2.33815	0.0563755	2.25756	0.0168433	2.57981	21.1445	0
TCGA-BP-5175-01A-01R-1426-07	alive	932	60	1	932	2.8	0	Stage I	3	0	0	1	0	0.0914869	0.0517915	0	46.2725	1.34111	2.89064	0.254178	0.158794	1.72746	1.51338	0	2.23024	0.168259	0.756455	0	4.01597	0.288194	0.0297703	0.0743348	28.0497	13.1132	0.212464	0.0179413	0.0315235	95.0337	0	0.545187	0	0.14105	0.341073	0.0547846	0.661737	0	9.41691	5.05267	0
TCGA-BP-5176-01A-01R-1426-07	dead	1590	78	0	1590	2.1	0	Stage I	2	0	0	1	0	0.0693761	0.146661	0	8.57058	1.80948	45.8	1.07388	0	0.96046	2.85219	0.0342908	2.77764	1.24471	0.0807459	0	6.57924	0.0278145	0.033863	0.0922407	24.6652	7.96851	0.0303949	0.014842	0.013039	79.4139	0.0191854	0.421163	0	0.058342	1.6016	0.0725133	1.01241	0	1.53965	25.3851	0.00478852
TCGA-BP-5177-01A-01R-1426-07	alive	293	46	0	293	4	0	Stage I	3	0	0	1	0	0.0899785	0.193955	0.015676	16.0671	0.380821	25.1525	1.02673	0	0.702428	5.65714	0	1.46231	1.52437	0.0599986	0	6.49332	0.17479	0.439192	1.02962	40.8321	11.4865	0.00314227	0	0.00775093	59.9828	0.0228093	0.461288	0.00378026	0.142027	1.22674	0.0862101	1.16383	0	1.20893	4.45354	0.00569301
TCGA-BP-5180-01A-01R-1426-07	alive	2263	53	1	2263	4	0	Stage I	2	0	0	1	0	0.0648259	0.141954	0.00322684	14.5963	1.69655	22.352	1.60992	0.0367406	0.837634	1.18408	0.0223784	6.55444	0.144118	0.0691624	0	6.28297	0.365631	0.0150676	0.0702296	62.0995	11.0921	0.0155237	0	0.00638197	82.6289	0	0.454481	0	0.0625506	5.39597	0.0443649	1.46263	0	9.77417	26.048	0.00937504
TCGA-BP-5181-01A-01R-1426-07	alive	1495	58	0	1495	4.2	0	Stage I	2	0	0	1	0	0.0508031	0.107961	0.00708073	37.1735	1.99353	43.5184	0.435537	0	1.81616	1.58978	0	5.04352	2.56731	0.0758823	0	6.16018	0.0213381	0.142172	0.200889	55.5134	10.1721	0.00993534	0	0	49.7803	0.0103027	0.284936	0.00683003	0.0716119	4.62464	0.0194702	1.33636	0	5.95426	13.5551	0
TCGA-BP-5182-01A-01R-1426-07	alive	1165	56	1	1165	3	0	Stage I	3	0	0	1	0	0.0449309	0.263689	0.00722571	21.7134	0.885815	124.729	0.641991	0.0205678	1.82144	4.64777	0	13.1281	1.04443	0	0	4.09873	0.14807	0.0843505	0.75261	15.5697	10.0898	0.69523	0.00813349	0.0428725	51.8816	0.126164	0.374367	0.00348494	0.179651	3.18357	0.0496721	2.66251	0	0.661138	14.0279	0
TCGA-BP-5183-01A-01R-1426-07	alive	1291	57	1	485	5.2	1	Stage III	3	0	0	2	0.0144263	0.187242	0.257376	0.0212747	26.3667	1.49505	20.3921	1.97746	0.0161488	2.75377	1.54311	0.0295083	4.96801	0.269506	1.23769	0	4.65879	0.379545	0.047684	0.0330734	24.6534	17.6026	0.0238814	0.00957902	0.00841534	57.0799	0	0.78763	0.0246258	0.147029	3.1582	0.0702001	1.96356	0.0524341	6.01406	36.2573	0
TCGA-BP-5187-01A-01R-1426-07	alive	406	54	1	406	3.5	0	Stage I	2	0	0	1	0.0461785	0.104237	0.21561	0.0227001	23.7207	1.77635	3.17913	0.382686	0.0603077	0.729555	3.199	0.0314853	2.7542	0.674665	0.132061	0.0667411	2.32375	0.0547262	0.139916	0.367008	20.6516	11.1426	0.0418622	0.0204416	0.0269374	22.8841	0.0264236	0.379093	0.00875856	0.0918322	3.37542	0.0873871	1.42453	0.018649	0.838718	10.9748	0.0131903
TCGA-BP-5189-01A-02R-1426-07	dead	822	60	1	634	4.3	1	Stage I	4	0	0	2	0.0097834	0.0662509	0.180313	0	32.0253	1.7548	8.04361	0.400998	0.0438062	0.0942671	1.93641	0	6.79173	1.05209	0.366667	0	2.794	0.0626093	0.156298	0.0672875	9.7286	15.5326	0.121466	0	0.00570698	46.9658	0	0.473181	0	0.109438	12.859	0.0872798	2.8955	0	2.73577	9.65088	0
TCGA-BP-5190-01A-01R-1426-07	alive	1011	61	1	1011	4	0	Stage I	3	0	0	1	0	0.0862647	0.0584352	0.0166989	31.6778	3.70745	22.0967	0.486947	0.00633775	0.10026	1.37573	0.0231616	4.95584	0.932945	0.434612	0.0368226	4.87275	0.0603875	0.0810939	0.244023	11.142	14.2564	0.00401676	0	0.019816	60.3237	0.00485952	0.594705	0	0.106962	4.89708	0.101019	1.19279	0.0137188	1.55993	21.932	0
TCGA-BP-5191-01A-01R-1426-07	alive	967	79	1	967	3.2	0	Stage III	2	0	0	2	0	0.0843698	0.152472	0	5.80599	0.428026	44.5899	0.251148	0.0697335	0.149249	0.99689	0.0254844	8.12252	0.196946	0.0675103	0	4.2077	0.239197	0.0274544	0.042845	18.7937	13.709	0.144373	0.0165455	0.00726778	61.1495	0.00534687	0.502775	0	0.123883	1.17914	0.0707317	0.62318	0	2.1903	5.04394	0.00533814
TCGA-BP-5192-01A-01R-1426-07	alive	714	59	1	714	2.7	0	Stage I	2	0	0	1	0.00669073	0.0490837	0.165734	0	22.0542	0.284465	73.8183	0.440577	0.00374481	0.853765	2.63166	0	1.63359	1.50312	0.181271	0.00725251	7.04956	0.266421	0.165864	0.380407	63.1415	16.8333	0.0316453	0	0.0234175	44.3304	0.0746554	0.404998	0.00761408	0.0798325	1.56999	0.0976736	4.20405	0	2.6895	10.6167	0
TCGA-BP-5194-01A-02R-1426-07	alive	408	39	1	408	3.5	0	Stage I	2	0	0	1	0	0.0630764	0.3406	0.0188386	44.9467	1.04663	39.849	0.479242	0.00297909	1.48313	2.31097	0	3.13059	1.21107	0.0576823	0	4.49808	0.0378472	0.167135	0.129347	37.5108	10.5065	0.0541255	0.0212053	0.0310487	41.406	0.00456848	0.401153	0.0030286	0.0582164	5.09975	0.0518012	3.09906	0.0515887	2.69224	13.3127	0.00456102
TCGA-BP-5195-01A-02R-1426-07	alive	749	75	1	749	2.4	0	Stage I	2	0	0	1	0	0.0548656	0.17877	0.00674729	11.7896	1.86926	6.27135	0.49957	0.012804	0.250212	4.01249	0	7.84052	1.4684	0	0	4.14778	0.0569331	0.296159	0.277965	20.6387	11.0078	0.170415	0.00759497	0	48.5073	0	0.454794	0.00976261	0.0540231	6.99881	0.0371066	2.66815	0	3.7571	29.0885	0.00490078
TCGA-BP-5196-01A-01R-1426-07	alive	1018	53	1	1018	2.8	0	Stage I	2	0	0	1	0	0.0812697	0.280661	0.472781	12.2776	0.865205	11.0032	0.488047	0.126165	2.05456	4.93886	0	4.03877	0.75584	0.0508929	0.00678727	5.73979	0.151379	0.17937	0.278488	11.4386	11.649	0.371672	0	0.0511358	77.1761	0.032246	0.639129	0.0356283	0.193004	4.12987	0.121877	2.17357	0	2.72297	3.13393	0
TCGA-BP-5198-01A-01R-1426-07	alive	603	72	1	603	6	0	Stage III	3	1	0	3	0	0.0605147	0.104854	0.0432812	8.64655	5.75908	26.5784	0.280635	0.0063179	0.0646708	3.45589	0	5.08018	0.500158	0.0101941	0	4.22066	0.0280926	0.139915	0.947156	13.868	7.95295	0.304318	0	0	65.3483	0.0339101	0.311494	0.0160572	0.230089	3.63584	0.082393	2.41714	0	6.69598	10.0044	0.00483639
TCGA-BP-5199-01A-01R-1426-07	alive	1355	58	1	1355	7.6	0	Stage II	4	0	0	3	0.010698	0.132814	0.804451	0.0094659	6.46458	1.07618	37.1162	0.517556	0	0.526541	4.584	0	3.18117	12.2885	0.0241533	0	5.38612	0.680819	0.221004	0.593527	26.6638	11.0981	0.307386	0.0213103	0.0374429	67.2492	0.00918219	0.761838	0	0.255293	2.43985	0.0607339	1.59542	0	2.76056	6.53356	0
TCGA-BP-5200-01A-01R-1426-07	alive	1063	44	1	1063	7.5	0	Stage II	4	1	0	3	0	0.0584293	0.295151	0.0508977	22.1472	7.52253	36.7918	0.494732	0.00643908	0.632148	3.3308	0	5.10635	0.418822	0	0	2.65885	0.0327216	0.0316886	0.305949	13.6727	15.5054	0.0272066	0.0152779	0.00671095	33.2151	0.00987442	0.296986	0	0.0772141	5.42016	0.0373215	2.73796	0	6.30992	10.5591	0
TCGA-CJ-4634-01A-02R-1325-07	alive	3498	60	0	3498	7	0	Stage I	2	0	0	1	0	0.113674	0.124083	0.0448897	24.7666	1.52426	19.5946	0.5775	0.0175381	6.06878	8.06262	0	7.27869	2.20858	0.0404261	0	6.2387	0.0954896	0.239203	0.291454	29.6874	13.0669	0.0243479	0	0.00522246	62.805	0.0537899	0.799603	0.00254708	0.131303	4.19612	0.130696	2.93755	0.0108466	4.77691	15.4195	0
TCGA-CJ-4635-01A-02R-1305-07	alive	1416	48	1	1416	6	0	Stage I	3	0	0	2	0	0.165433	0.584668	0	27.2875	5.15721	39.4552	1.01601	0	0.14465	3.78164	0	6.18496	0.314113	0	0.00418122	7.65418	0.488219	0.356996	0.120268	27.7905	15.109	0.07845	0	0.0360019	49.5713	0	1.05757	0.00877936	0.157252	9.16801	0.262784	2.48063	0	7.63777	19.1191	0.00661079
TCGA-CJ-4639-01A-02R-1325-07	alive	3229	49	0	3229	7.7	0	Stage II	2	0	0	2	0.0130389	0.183951	0.701717	0	10.6971	0.539516	44.5857	0.630807	0	0.645154	2.43525	0.0266705	2.04317	2.14232	0.0235508	0	5.99651	0.148343	0.316053	0.16441	23.8823	13.3777	0.0585869	0.0173156	0.0304241	47.1918	0.0335743	1.12586	0.00370959	0.126407	0.917564	0.0951732	2.13087	0	4.75203	7.08646	0
TCGA-CJ-4640-01A-02R-1325-07	alive	3480	49	1	3480	9	0	Stage III	4	0	0	3	0	0.0526972	0.340464	0	23.2618	2.32996	14.7877	0.199648	0.019006	0.156964	3.3534	0	11.8332	1.21182	0.145667	0.00460107	5.21881	0.18713	0.0654739	1.07822	11.4985	10.7255	0.966666	0.0845534	0.00495212	103.469	0.00728649	0.397998	0.00483046	0.179374	6.587	0.0688502	1.56445	0	3.50414	62.4987	0
TCGA-CJ-4643-01A-02R-1325-07	alive	1793	67	0	1793	9.5	0	Stage II	3	0	0	2	0.0120174	0.149195	0.323668	0.189038	26.9113	1.68031	54.7865	0.667522	0	0.838717	4.79766	0	5.29315	6.28997	0.00723527	0.026053	3.93075	0.156661	0.523005	0.852241	19.0688	11.5187	0.0615759	0.0265985	0.00467345	47.3954	0.00687646	0.824897	0.00911728	0.201144	3.68954	0.18843	2.34989	0.0679448	1.22312	15.0537	0
TCGA-CJ-4869-01A-02R-1426-07	alive	2554	49	1	1754	8.5	1	Stage II	2	1	1	2	0	0.0396293	0.412449	0.0207126	6.71526	2.53032	19.6226	0.385357	0.0131018	0.0853437	4.84761	0.0239406	18.5366	0.815748	0.174406	0	5.74248	0.386994	0.0580301	0.139531	14.5953	16.4678	0.135627	0.0310864	0.0341375	134.458	0.0904131	0.222267	0	0.0727361	1.25902	0.047462	0.95503	0	3.01421	10.1177	0
TCGA-CJ-4872-01A-01R-1305-07	alive	1435	51	1	1435	4.5	0	Stage I	4	0	0	2	0.0242009	0.134293	0.284273	0.0571032	20.1476	1.819	18.6267	0.574564	0	0.243689	5.09917	0	7.64326	2.29533	0.0655671	0.144281	4.87126	0.100382	0.237755	0.643595	30.431	9.4575	0.0639088	0.00535643	0.0282343	74.0608	0.00346198	0.634315	0.0229506	0.0762006	1.79848	0.0654246	1.21513	0.0293203	3.42516	7.97166	0.00345633
TCGA-CJ-4873-01A-01R-1305-07	alive	2259	85	0	2259	5	0	Stage III	3	1	0	3	0	0.176776	0.149855	0.0615958	12.2814	0.845625	70.9767	0.215165	0.0389625	0.866537	2.51235	0.0427171	10.9488	0.203409	0.0880142	0	6.70086	1.53942	0.207086	0.156401	16.3791	17.2523	0.398393	0.0462228	0.016243	103.758	0.0238998	0.900589	0.023766	0.228418	0.925416	0.203247	1.0173	0.0337355	2.4619	5.24557	0.0119304
TCGA-CJ-4874-01A-01R-1305-07	alive	2283	73	0	2283	6	0	Stage I	3	0	0	2	0	0.044516	0.486571	0	10.7439	0.596416	66.4134	0.768576	0	0.119834	1.54198	0	10.2627	1.38238	0.148419	0	4.95176	0.0327205	0.170208	0.325531	23.7861	11.7678	0.0248737	0.0174598	0.0153388	63.4513	0	0.292587	0.00748099	0.062096	4.03597	0.0319887	1.49403	0	2.97364	14.1862	0
TCGA-CJ-4876-01A-01R-1305-07	alive	1955	57	1	1955	10.5	0	Stage II	3	0	0	2	0	0.0934453	0.246033	0.0112708	2.07906	1.16774	26.4654	0.23109	0	0.212296	2.28782	0.0260545	1.65249	1.22337	0.143793	0	4.58928	0.122274	0.150868	0.0671653	17.0997	14.0783	1.08293	0.101494	0	74.9343	0.103863	0.676544	0.00724783	0.243809	10.452	0.113636	3.38379	0	12.3554	44.8525	0
TCGA-CJ-4878-01A-01R-1305-07	alive	2186	71	0	2186	4.5	0	Stage III	2	0	0	2	0.00908157	0.163995	0.053561	0.0107142	7.5267	6.25712	41.57	0.378334	0	1.74063	2.52032	0	3.79926	2.61447	0.0738138	0.00492205	4.13416	0.122693	0.110065	0.145741	30.1072	10.0517	0.012886	0.0120603	0.0529758	55.8609	0	0.90542	0.0361721	0.148995	0.954746	0.117845	1.75209	0	6.33013	32.4346	0
TCGA-CJ-4881-01A-01R-1305-07	alive	2014	41	1	1881	10	1	Stage III	3	1	0	3	0	0.168451	0.249095	0.00374649	55.0554	0.87036	12.3183	0.904719	0.120862	1.12138	2.61579	0	6.75361	0.222089	0.229429	0	4.35412	1.25547	0.185437	0.349454	12.4479	8.40922	0.11415	0.00843433	0.0370486	86.5405	0.0109026	0.716124	0.0144554	0.299967	0.61193	0.175132	0.882757	0	8.37075	5.81167	0
TCGA-CJ-4882-01A-02R-1426-07	alive	1883	57	1	1883	7	0	Stage III	3	1	0	3	0.0335051	0.43487	0.191677	0.0237171	5.71801	1.52626	9.36595	0.342198	0.0375057	0.359482	8.20907	0	3.155	1.77186	0.0484134	0.0181592	3.56149	1.31033	0.299015	1.68067	11.5106	7.7513	0.204427	0.0711913	0.0234536	59.9017	0.0287578	2.51724	0.148703	0.616323	2.54659	0.369557	1.62335	0.146134	2.68675	4.37122	0.0114843
TCGA-CJ-4884-01A-01R-1305-07	alive	1759	72	0	1759	4.5	0	Stage III	3	0	0	2	0	0.156776	0.321555	0.00204851	2.37779	4.34239	33.3606	0.406013	0.0097184	0.0922438	2.15709	0	7.54494	1.47218	0.0564514	0	3.79677	0.180259	0.141568	0.0589147	6.32169	12.3342	0.0205312	0.0645642	0.00405149	68.4133	0.0208646	0.587344	0.0118559	0.141572	1.43747	0.152087	1.34797	0	4.31278	9.75461	0.0029758
TCGA-CJ-4886-01A-01R-1305-07	alive	1952	42	0	1952	3.7	0	Stage I	3	0	0	1	0	0.0581196	0.82951	0.00759419	19.1054	0.960311	47.7964	0.596876	0	0.435837	4.15289	0	4.99171	2.18922	0.0348793	0	4.50811	0.14189	0.446806	0.342369	23.9622	12.4777	0.205505	0.0170965	0.0150196	50.1706	0.0276246	0.553898	0.0146506	0.102407	3.4574	0.125292	2.26415	0	3.25589	8.18378	0
TCGA-CJ-4889-01A-01R-1305-07	alive	1946	63	0	1946	4	0	Stage I	4	0	0	2	0.114766	0.0420965	0.841001	0.00338494	33.0563	1.71868	29.1881	0.393283	0.0128469	0.986267	5.16894	0	4.8472	1.80866	0.0570044	0.00933014	4.23312	0.183612	0.224443	2.28642	11.9369	9.37462	1.16026	0.0076204	0.0133893	60.2723	0.118205	0.412047	0.0065302	0.487836	2.37247	0.065154	2.853	0.0139043	3.6104	17.4869	0
TCGA-CJ-4891-01A-01R-1305-07	dead	819	57	0	819	8.5	0	Stage III	4	1	0	3	0.0170067	0.159952	0.071883	0	9.91599	1.78183	21.041	0.990366	0.272869	0.0974344	1.5995	0.023191	6.85857	0.700596	1.19798	0	3.53348	0.745724	0.115549	0.283322	7.101	11.4511	0.0214499	0.0150565	0.0264549	116.602	0	0.558454	0.0193538	0.0789138	0.723188	0.0551712	0.608912	0	1.1656	4.13023	0
TCGA-CJ-4892-01A-01R-1305-07	alive	1521	65	0	1521	5.5	0	Stage I	2	0	0	1	0.0438646	0.139519	0.278694	0.016466	6.78485	1.29124	63.7265	0.712732	0	1.38115	5.24616	0	4.46124	3.25301	0.0144051	0.12103	5.74689	0.42816	0.248237	0.680172	31.9979	13.2452	0.0584682	0.042365	0	74.8921	0.0205361	1.05545	0.0272281	0.192304	2.24982	0.161705	2.36684	0	10.9337	8.1825	0.00341709
TCGA-CJ-4893-01A-01R-1305-07	alive	750	76	0	750	5.2	0	Stage I	3	1	0	2	0	0.0737034	0.407612	0.0021401	5.73122	0.694116	37.4361	0.429042	0.00406116	0.87676	2.97926	0	3.09633	1.25821	0.0393169	0.0019663	4.21779	0.110928	0.221847	0.397572	13.2261	12.1664	0.0566258	0.00481792	0	69.7038	0.0124557	0.467201	0.0144503	0.095595	2.98844	0.0470777	4.59934	0.0175817	7.33279	33.389	0
TCGA-CJ-4894-01A-01R-1305-07	dead	841	58	1	158	11	1	Stage III	3	0	0	3	0	0.142421	0.838959	0.0439859	25.3851	0.890556	15.7613	0.763114	0	5.8524	4.26339	0.0117325	4.71559	2.48656	0.113961	0	5.07495	0.224321	0.246469	0.276149	11.8491	10.8545	1.85835	0.0304689	0.0133838	44.6086	0.00984636	0.915657	0.00326374	0.128324	7.11026	0.0651269	3.11623	0.055594	4.85314	15.8453	0
TCGA-CJ-4897-01A-03R-1426-07	alive	3341	79	0	1423	13.5	1	Stage III	3	1	0	3	0.0111298	0.0314035	0.178872	0	16.517	2.14206	23.6151	0.172004	0	0.892701	3.92068	0	3.2893	1.57008	0.0603076	0.0180964	4.29141	0.0514407	0.229924	0.918572	33.2648	16.7079	1.13309	0.0147803	0.0259695	58.534	0.0286584	0.231172	0.00633288	0.0885324	3.59574	0.117344	2.54616	0	7.73491	21.688	0
TCGA-CJ-4899-01A-01R-1334-07	alive	1528	42	1	1528	4.5	0	Stage I	2	1	0	2	0	0.15257	0.377485	0.00650957	22.3973	1.09545	52.2127	0.652512	0	1.0403	14.0508	0	14.4449	4.1522	0.0597955	0.12859	3.37478	0.694438	0.598806	2.05177	30.1947	14.5452	0.302724	0.0219822	0.025749	31.7195	0.0189434	0.707272	0	0.181047	3.36064	0.143197	2.57414	0.0534786	2.09315	11.4634	0.00472812
TCGA-CJ-4901-01A-01R-1426-07	alive	1450	47	1	1450	14	0	Stage III	3	1	0	3	0.0228795	0.0903785	0.935571	0.0179951	36.1861	1.84707	21.1074	0.327966	0.00853713	0.0635542	2.52118	0	5.10263	0.358014	0.0413248	0	2.93172	1.38284	0.189062	0.199321	27.6441	9.90211	0.788158	0.0202559	0.00889758	64.0355	0	0.574789	0	0.47774	1.86771	0.0618524	1.45203	0	8.60893	7.8827	0.0196057
TCGA-CJ-4902-01A-01R-1426-07	alive	1520	61	1	1520	8	0	Stage III	3	1	0	3	0.00989923	0.134071	0.31673	0.00291972	12.0405	1.60272	29.3685	0.452307	0.0166218	0.134052	3.06198	0	8.33676	2.17178	0.0268199	0	4.39853	0.517363	0.204503	1.05531	31.6906	15.0172	0.511516	0.0197192	0.0115491	69.5182	0.0382348	0.890008	0.00281635	0.201781	2.06693	0.168598	1.41355	0.131926	2.72237	8.54364	0.00424137
TCGA-CJ-4903-01A-01R-1426-07	alive	1560	50	1	1560	5	0	Stage I	3	0	0	2	0	0.117928	0.279021	0	19.2241	3.12248	16.842	0.569466	0.00649798	1.27284	2.403	0.0118736	9.99304	1.10947	0.0209694	0.00629227	4.83784	0.127956	0.0639571	0.324718	20.7618	14.5046	0.017846	0	0.00677234	51.063	0	0.861215	0.00330298	0.109666	3.21416	0.150651	1.82238	0.0281313	6.14683	69.9261	0
TCGA-CJ-4905-01A-02R-1426-07	alive	1496	62	0	1496	3.8	0	Stage I	2	0	0	1	0.0130737	0.0368885	0.476129	0.0694084	40.5722	0.741956	17.6708	0.395308	0	1.30397	6.12504	0	3.44933	2.16996	0.0472274	0.0141715	4.4916	0.079018	0.381718	2.38282	23.1808	9.19732	0.0216423	0.0173618	0.0228791	46.3162	0.0112213	0.267669	0	0.0779968	3.21288	0.0424123	2.38969	0	1.1223	7.14618	0
TCGA-CJ-4907-01A-01R-1426-07	alive	1499	58	1	1499	6	0	Stage III	3	0	0	2	0.0112803	0.108215	0.133057	0.00665409	17.7446	4.59255	9.75478	0.469931	0	0.279069	6.24438	0	4.57109	1.69937	0.0254679	0.0764213	4.24411	0.16844	0.363531	0.481013	24.9761	15.0049	1.01237	0.0149801	0.0263206	47.8013	0.0338869	0.8669	0.00320925	0.134594	6.57746	0.118931	2.838	0.0136665	4.03572	14.9122	0
TCGA-CJ-4908-01A-01R-1426-07	alive	1531	38	1	1531	3.9	0	Stage I	2	0	0	1	0	0.144112	0.294821	0	16.3515	0.775545	17.7992	1.34355	0.0182469	0.594293	5.58546	0	6.39559	1.50699	0.250257	0	3.63623	0.197042	0.206537	0.670175	21.778	13.9606	0.0334089	0.0577256	0.00633912	36.2782	0.013991	0.835145	0.0030917	0.170184	2.2266	0.158641	2.71776	0.0263317	2.402	11.1003	0
TCGA-CJ-4912-01A-01R-1426-07	alive	1657	61	1	1657	15	0	Stage II	3	0	0	2	0	0.193439	0.0884482	0.0151654	6.26576	0.91738	13.1492	1.86565	0.0191858	0.182998	2.68861	0.0175288	2.89806	0.574698	0.255394	0	7.06202	0.371706	0.236047	0.322204	24.9739	13.3165	0.0932239	0.0113804	0	62.8349	0	0.849296	0	0.161898	0.528851	0.152903	1.23653	0.0415298	5.82353	30.44	0
TCGA-CJ-4916-01A-01R-1426-07	alive	1373	69	0	1373	10.4	0	Stage III	3	0	0	3	0.0239471	0.135137	0.697345	0	7.97952	0.290897	51.641	0.756264	0.00335081	0.140315	1.96651	0	10.3324	1.8497	0.0216265	0	3.86205	0.310758	0.214374	0.351363	14.499	13.2547	0.0311474	0.0238512	0	50.6372	0	0.863334	0	0.232158	2.58911	0.116529	1.57038	0	2.46808	10.06	0.0102602
TCGA-CJ-4920-01A-01R-1426-07	dead	139	64	0	139	5.5	0	Stage I	2	1	0	2	0.00735617	0.120385	0.17354	0.416574	24.1432	1.13933	5.75655	0.425083	0.0823452	0.31417	1.36925	0	4.7073	1.90633	0.45839	0	5.14614	0.292919	0.344459	0.1619	19.8802	9.12192	0.234851	0.00976895	0	55.049	0	0.742131	0.00418568	0.124344	6.45779	0.131252	3.00289	0.0891229	8.61385	7.91436	0
TCGA-CJ-5671-01A-11R-1541-07	alive	3987	51	1	3987	2.7	0	Stage I	3	0	0	1	0.0247265	0.0313954	0.267965	0.0145858	17.0075	1.17095	50.8724	0.681191	0	0.23503	5.6516	0	11.1868	0.38198	0.0669912	0	4.8103	0.338454	0.0953513	0.453499	15.5261	9.42318	0.118411	0	0.0360595	72.7309	0.0371403	0.201764	0.00703472	0.184395	2.00089	0.0200537	1.28665	0	6.78727	4.86803	0.00529709
TCGA-CJ-5672-01A-11R-1541-07	dead	2190	84	1	2190	5	0	Stage I	3	0	0	1	0.0154419	0.0522846	0.373399	0.009109	20.4026	1.19583	27.8086	0.622552	0	0.096512	2.14597	0	11.4121	0.872835	0.0278911	0	4.07353	0.318424	0.0765615	1.16118	6.81088	10.3776	0.609852	0.0615203	0.0540467	103.364	0	0.192442	0	0.107479	2.4822	0.0250474	1.37035	0.112251	9.25533	43.6323	0
TCGA-CJ-5675-01A-11R-1541-07	alive	3936	70	1	900	10	1	Stage II	3	1	0	2	0.025672	0.0434612	0.758931	0	8.07122	0.596902	17.3622	0.0603741	0.00718433	1.24014	0.983807	0	10.548	0.599492	0.115921	0.0139138	4.84941	0.0547631	0.0353562	0.0971108	18.8888	13.2236	0.0364265	0.0170461	0	94.5541	0.0165259	0.377064	0	0.04148	6.59383	0.041641	2.00599	0	6.3936	55.3156	0.0109993
TCGA-CJ-5676-01A-11R-1541-07	alive	4067	47	1	2219	6	1	Stage III	3	1	0	3	0	0.0805098	0.136732	0	11.5869	0.843967	7.21923	0.782881	0.0133086	0.0681143	3.31447	0	12.5817	1.19026	0.0429478	0	4.50553	0.050723	0.15719	0.665059	15.312	12.0475	0.177131	0	0.0832233	89.6281	0	0.239886	0	0.0591074	1.98069	0.038569	0.967366	0	4.43685	4.6401	0.0203757
TCGA-CJ-5679-01A-11R-1541-07	dead	679	73	1	595	16	1	Stage III	4	1	0	3	0	0.0638168	0.0489107	0.0133418	35.8852	5.14004	21.0375	0.516709	0.0506362	0.78533	1.53983	0	1.70338	0.209459	1.64768	0.00817218	6.8171	0.203711	0.0913718	0.214323	9.93949	12.322	0.0356582	0.010012	0.00879569	113.366	0	0.680059	0.00857961	0.0862078	0.468936	0.0733729	0.881049	0	7.07646	2.48773	0
TCGA-CJ-5683-01A-11R-1541-07	alive	1889	78	1	1889	5.5	0	Stage I	3	1	0	2	0	0.0660155	0.0629066	0.0202963	12.6969	1.87037	21.4992	1.68307	0	2.59844	2.71535	0.0281512	3.16469	2.17225	11.615	0.00745919	6.79529	0.117434	0.163009	0.77303	29.3029	13.7745	0.206674	0.00913845	0.0160566	120.348	0.0826893	0.927005	0.101804	0.133425	2.09144	0.0223238	1.89228	0	3.21184	25.216	0
TCGA-CJ-5684-01A-11R-1541-07	alive	2231	61	1	2231	4.7	0	Stage III	2	1	0	2	0.0225708	0.0254741	0.432633	0	20.2742	0.556927	33.5145	1.10712	0.0126329	0.552515	2.68994	0	3.38876	1.33525	0.0203836	0	4.49633	0.168517	0.161643	0.403614	36.074	15.3192	0.341613	0	0.0263327	60.0251	0	0.937617	0	0.0504959	4.93844	0	1.8391	0	4.8149	13.7142	0
TCGA-CJ-5686-01A-11R-1672-07	alive	2038	59	0	2038	6.5	0	Stage I	3	0	0	2	0	0.0453339	0.183595	0	20.3313	1.69251	15.6816	0.56678	0.0421531	0.240585	2.12922	0	6.31976	0.281395	1.07918	0	3.96959	0.492684	0.0608515	0.471943	16.3635	16.2412	1.22893	0.0266709	0	58.3797	0.017238	0.467801	0	0.144779	8.84483	0.0570087	2.79607	0.0243321	2.42606	16.1361	0
TCGA-CJ-5689-01A-11R-1541-07	dead	1620	90	1	1620	6.5	0	Stage I	4	1	0	3	0	0.0316133	0.188327	0.033046	4.8622	1.82037	23.2735	0.316192	0.00627098	0.566043	2.39691	0.0458352	6.74505	3.86957	0.313671	0	3.72286	0.0318674	0.302442	1.00177	16.5863	8.93551	0.389496	0.014879	0.026143	56.3259	0.0192333	0.937514	0.0063752	0.0389917	3.63753	0.0181736	1.627	0	2.6608	14.9359	0.00960095
TCGA-CJ-6027-01A-11R-1672-07	alive	3615	77	1	3615	2.4	0	Stage I	4	0	0	2	0	0.0544623	0.942338	0	0.820946	3.61682	57.0361	0.20175	0.0810257	0.589229	0.68867	0	5.9906	0.228582	0.164632	0	4.05128	0.22875	0.0708892	0.122921	20.8107	11.7426	0.00760782	0.0071203	0.00625532	90.4493	0	0.369097	0	0.0639748	3.66455	0.0521813	0.896003	0	9.43136	5.42288	0
TCGA-CJ-6030-01A-11R-1672-07	dead	2299	65	1	2299	3.5	0	Stage I	3	1	0	1	0	0.049637	0.267013	0.0366257	34.8489	0.793513	41.8122	0.36157	0.173757	0.269485	1.39016	0	15.8308	0.775762	0.542035	0	5.2825	0.264896	0.045606	0.0427034	11.7425	12.6212	0.102783	0.0206135	0.0120729	65.8876	0.00888199	0.33776	0	0.0771707	2.84724	0.0167852	1.07336	0	4.71825	23.5868	0
TCGA-CJ-6031-01A-11R-1672-07	alive	1906	54	1	1906	5.5	0	Stage I	3	0	0	2	0	0.0566354	0.356703	0	15.0077	1.15097	34.1202	0.4756	0.0177387	0.40992	6.09944	0	8.58893	0.961493	0.224205	0	4.98591	0.161506	0.186234	1.10199	33.3201	12.144	0.43471	0	0.0369753	72.4466	0	0.216293	0	0.102417	2.12979	0.102815	1.50853	0	3.52979	8.9163	0
TCGA-CJ-6032-01A-11R-1672-07	alive	3639	63	0	3639	7	0	Stage I	3	1	0	2	0	0.0893889	0.150681	0.00602838	20.0076	1.68173	52.7566	0.405141	0	1.49035	2.26374	0	3.41132	0.80283	0.198428	0	3.13724	0.0799338	0.104152	1.56038	25.8073	11.4693	0.0120839	0.0135715	0.0178842	58.4885	0.00877153	0.345689	0	0.027944	1.07563	0.0414412	4.90788	0	6.83439	21.6606	0
TCGA-CW-5581-01A-02R-1541-07	alive	2799	44	1	2799	6.3	0	Stage I	3	0	0	2	0	0.0573296	0.351328	0.0163439	10.7725	9.75348	5.15974	0.695034	0	0.192408	1.47017	0	3.08288	0.977702	0.0166813	0.0200221	3.85931	0.0459696	0.223864	0.211733	27.4924	18.3733	0.122309	0	0.0215497	100.388	0.0475621	1.15645	0.00525509	0.0596903	1.53413	0.0898831	2.73125	0	3.22824	19.207	0
TCGA-CW-5583-01A-02R-1541-07	alive	2489	51	0	2489	3.6	0	Stage I	2	0	0	1	0.0123445	0.0626954	0.247536	0	36.5277	0.644335	31.8478	0.340078	0	0.610794	8.8921	0	2.64512	2.69937	0.09476	0.4215	4.56285	0.267719	0.506635	2.29235	43.1517	19.1041	0.507958	0.0163934	0.0144019	44.6127	0	0.388265	0	0.0920574	2.80783	0.0700812	4.27235	0	1.66886	6.13569	0
TCGA-CW-5584-01A-01R-1541-07	dead	164	74	1	102	6	1	Stage III	3	0	1	2	0	0.0594013	0.115034	0.880264	17.7603	1.26458	44.2533	0.474301	0.00693127	0.686918	4.22165	0	7.11679	1.15378	0.424985	0.00671184	5.10261	0.0132085	0.303587	0.195898	13.6155	11.8155	0.0893228	0.0493371	0.00722392	72.8391	0.026573	0.698167	0.00352323	0.0277054	11.5587	0.0602614	3.0814	0	4.01678	18.6847	0
TCGA-CW-5587-01A-01R-1541-07	alive	2226	62	0	2003	5.5	1	Stage III	2	0	0	2	0.0131019	0.0591489	0.676133	0.0154574	18.004	1.82035	77.6624	0.440178	0	0.252485	2.8967	0	6.50293	1.29286	0.130156	0.0852123	3.48684	0.167693	0.209315	0.895109	14.8147	18.1074	0.439978	0.0173993	0.0152856	52.6765	0	0.380988	0	0.026055	3.54419	0.0212519	2.40089	0	2.64006	10.3995	0
TCGA-CW-5589-01A-01R-1541-07	alive	2378	52	1	2378	2.8	0	Stage I	2	0	0	1	0.0108121	0.0305072	0.153042	0	12.7463	0.824982	58.9486	0.842738	0.0484125	0.670127	4.12979	0	11.2056	1.80753	0.24411	0.0292999	5.21643	0.0538166	0.262078	1.00638	31.6304	15.091	0.488372	0	0.0252283	55.8049	0.0371207	0.859797	0	0.177387	3.32565	0.0175377	2.50963	0	3.46807	9.77375	0
TCGA-CW-6088-01A-11R-1672-07	alive	3222	60	1	3222	6	0	Stage I	2	0	0	1	0.0344379	0.0680182	0.245421	0.00338575	37.6558	5.34684	25.1129	0.509076	0.00321249	1.00444	5.28378	0	3.27128	2.10877	0.0933022	0.0404402	4.6629	0.0816248	0.199201	0.839518	21.6977	14.8743	0.031219	0.0228666	0.0334813	46.1526	0.0197056	0.657389	0	0.145529	5.80309	0.111719	3.78638	0.0556304	0.826105	27.0363	0
TCGA-CW-6090-01A-11R-1672-07	alive	2552	68	1	2780	6	1	Stage I	3	1	0	2	0	0.0474639	0.115746	0.0132306	3.21955	0.225629	35.3535	0.150707	0	0.102216	1.85366	0	15.8484	0.427068	0.0303834	0	4.80406	0.0438582	0.481884	0.156832	12.8784	11.4783	0.0437594	0	0.00654181	63.3716	0	0.246242	0	0.0585418	5.67062	0.0545712	2.22822	0	1.49304	4.01147	0
TCGA-CW-6093-01A-11R-1672-07	alive	3146	73	1	3146	2.5	0	Stage I	1	1	0	1	0	0.0468561	0.223087	0.0435373	29.6603	0.434272	22.8377	1.3266	0	0.860111	5.48588	0	3.9201	2.06822	0.0583223	0	3.63265	0.0721609	0.213461	0.566841	18.1854	12.6466	0.0610896	0	0	46.2622	0	0.558448	0	0.0779735	2.75444	0.119716	2.70495	0	1.76416	14.5498	0
TCGA-CW-6097-01A-11R-1672-07	dead	571	32	1	457	4	1	Stage III	4	1	0	3	0.0431148	0.0364954	0.826413	0.0254329	168.318	1.33798	44.5018	0.34764	0.0361971	0.134734	4.23503	0	15.7902	0.304626	0.0194684	0.449823	4.17701	0.482851	0.0950063	1.85332	7.84858	13.4834	0.170784	0	0.0251503	81.3493	0	0.249465	0	0.187555	1.57486	0	1.55031	0	3.67897	4.86429	0
TCGA-CZ-4853-01A-01R-1426-07	alive	774	82	1	774	3.5	0	Stage I	2	0	0	1	0	0.0777936	0.234878	0.0150591	15.9623	6.68676	45.5284	0.418545	0	0.297835	1.58681	0	1.96108	0.344848	0.0276659	0	5.61399	0.272287	0.106883	0.210696	50.1164	15.2845	0.142478	0.033902	0	71.0048	0.0175293	0.596905	0.00290519	0.10915	7.85848	0.091099	1.76295	0	8.37225	7.11423	0
TCGA-CZ-4854-01A-01R-1305-07	dead	1404	68	1	1404	5.7	0	Stage I	2	0	0	1	0.0129621	0.106063	0.259921	0	42.1573	1.3064	14.9904	0.330964	0.275686	1.26245	2.37723	0	5.30456	0.307346	0.204855	0	4.18593	0.331805	0.149955	0.273392	23.0867	14.9982	0.78473	0.0172135	0.0151224	41.1478	0.0111255	0.699995	0	0.821636	3.93002	0.0735874	2.28712	0.015704	3.37145	9.80777	0
TCGA-CZ-4858-01A-01R-1305-07	alive	2105	39	1	597	7.8	1	Stage II	4	1	0	3	0.0160181	0.0768337	0.524316	0	1.71199	2.2468	12.1859	0.0861044	0	0.125142	1.24794	0	4.43047	0.168804	0.0144659	0	4.89863	0.466985	0.0485335	0.124858	19.0242	11.5446	0.0189404	0.031908	0.0654074	114.841	0.0137485	0.342211	0	0.0756539	3.42659	0.116919	2.03438	0.0388132	16.0972	2.16531	0
TCGA-CZ-4859-01A-02R-1426-07	alive	1787	59	0	1787	5	0	Stage I	2	0	0	1	0	0.0352959	0.244806	0.00670826	4.03512	2.08941	112.502	0.466116	0	0.302071	0.926682	0	1.71983	1.2529	0.097566	0	4.66803	0.00808626	0.0971044	0.438	40.7924	12.0053	0.80546	0	0.00663373	120.452	0	0.219333	0	0.0537106	1.12759	0.036892	1.63435	0	6.88033	7.87156	0
TCGA-CZ-4862-01A-01R-1305-07	alive	3271	46	1	3271	4.7	0	Stage I	2	0	0	1	0.00839062	0.146783	1.18766	0	38.4981	2.01621	10.9961	0.293171	0.140887	1.24111	2.61478	0	10.9159	1.07715	0.00757754	0	4.49866	1.03813	0.134047	3.39326	12.65	12.2862	2.05173	0.0334281	0.0685234	52.8431	0	0.62242	0.0286457	0.104287	3.98483	0.136099	1.72322	0.0406622	2.76036	18.5839	0
TCGA-CZ-4863-01A-01R-1503-07	alive	1928	51	0	1928	7.5	0	Stage III	3	0	0	2	0	0.0871943	1.02064	0.00729166	15.9652	1.63295	54.0961	0.415289	0.0103778	1.89279	6.46529	0	6.87847	1.25824	0.0223265	0	3.82353	0.237316	0.429007	0.450586	8.34658	14.5548	0.0438485	0.0246232	0.0144213	66.641	0.0106097	0.597853	0.0070335	0.153636	1.09449	0.0401004	2.15971	0.104832	2.57338	63.9246	0
TCGA-CZ-4864-01A-01R-1503-07	dead	2830	86	1	2830	0.9	0	Stage I	3	0	0	2	0.0100894	0.139493	0.592077	0	6.14458	0.605147	19.9036	0.264396	0.00282354	2.99267	2.64706	0.0206375	18.7771	1.32907	0.0865615	0.0218732	4.89523	0.16142	0.125059	5.45193	10.4051	17.1516	0.558328	0.00669935	0	44.6984	0	0.781371	0.00287046	0.158006	4.68949	0.147289	3.39887	0.0733424	4.06088	25.6828	0
TCGA-CZ-4866-01A-01R-1503-07	alive	3267	79	0	3267	3.3	0	Stage I	3	0	0	1	0	0.0992697	0.103749	0.00691789	1.66953	4.26711	22.6296	0.220641	0	1.14832	1.94832	0	6.29083	0.424131	0.010591	0	3.8785	0.496168	0.0258423	0.118299	6.30113	15.8677	1.30627	0	0.0273641	66.37	0	0.535889	0.00667297	0.0991172	4.33521	0.161691	1.86924	0.0426249	1.49502	2.91045	0
TCGA-CZ-5452-01A-01R-1503-07	alive	1789	69	1	1789	14	0	Stage II	2	1	0	2	0	0.0792806	0.63085	0	1.84567	3.72108	42.1353	0.463415	0	0.076498	1.5517	0	13.8976	0.312013	0.0230684	0	5.05376	0.213417	0.0633231	0.0468487	9.42281	13.3326	0.33224	0.0169609	0.00745024	126.09	0	0.394127	0	0.0730208	1.97356	0.0310746	1.51316	0	8.5544	6.40566	0
TCGA-CZ-5457-01A-01R-1503-07	alive	2754	62	1	174	13.5	1	Stage III	4	1	0	3	0.0107654	0.0607509	0.179365	0	25.3755	5.06133	33.3673	0.933135	0	0.162603	6.2518	0	9.50171	1.91575	0.0388889	0	5.14783	0.0382744	0.142334	0.449187	35.0335	13.1603	0.0101835	0	0	47.8537	0.0184802	0.207632	0	0.0749299	5.21639	0.0436549	2.55339	0	7.23821	40.5941	0
TCGA-CZ-5458-01A-01R-1503-07	alive	2789	43	1	2789	9.2	0	Stage III	3	0	0	2	0	0.0582131	0.246938	0.00357948	16.3741	1.10107	3.3841	0.456659	0	0.145381	4.05032	0.012412	6.4614	1.93877	0.0876809	0	5.34524	0.405588	0.0802284	0.136333	55.3384	15.0706	1.00738	0	0.0141588	62.9614	0.0104166	0.345702	0.0103583	0.111621	6.94182	0.00984265	2.25468	0	3.58084	34.9015	0.0103996
TCGA-CZ-5463-01A-01R-1503-07	alive	662	76	1	662	7.2	0	Stage II	2	0	0	2	0	0.0714044	0.212398	0	12.2991	1.35417	23.2698	0.137342	0	0.301632	1.27886	0	5.27434	0.60145	0.00439506	0	3.02585	0.152262	0.029491	4.31783	12.2546	25.164	0.0069054	0.0129258	0.0113555	37.2995	0	0.335018	0.00276914	0.0532291	0.721746	0.0631513	3.48082	0.0117923	11.0922	48.5539	0
TCGA-CZ-5465-01A-01R-1503-07	alive	2564	76	0	2564	5.6	0	Stage III	2	0	0	2	0	0.0897493	0.0390829	0.381521	38.652	0.45079	50.1716	0.14961	0	0.270592	2.17226	0.0108437	2.90172	0.703425	0.00478766	0	3.51479	0.0301569	0.254083	0.138554	27.3618	15.0876	0.0175519	0	0.0123699	57.1953	0.0182009	0.333484	0.0030165	0.0922471	6.99708	0.0859905	3.1209	0	3.43362	9.68004	0
TCGA-CZ-5467-01A-01R-1503-07	dead	73	86	0	62	11	1	Stage III	4	0	0	3	0	0.0520596	0.0471541	0	19.0134	1.83505	14.079	0.223154	0	0.0800806	2.50193	0	6.59367	0.963352	0	0	4.13018	0.0612242	0.23039	0.146638	37.8091	14.1396	0.741763	0.00816741	0	88.789	0	0.299283	0	0.0550372	2.18274	0.0598551	2.97699	0	5.23529	6.90678	0
TCGA-CZ-5469-01A-01R-1503-07	dead	946	41	1	110	11.3	1	Stage II	2	1	0	2	0.0231473	0.0816397	0.0238906	0.0204815	10.6872	1.0127	22.4245	0.272183	0.0259112	0.397844	1.62058	0	4.58032	0.781697	0.0104521	0	7.37156	0.790039	0.0414429	0.217575	37.6729	22.8945	0.361286	0	0.0742643	239.286	0.0049669	0.401796	0	0.0978171	0.842684	0.0657052	1.27917	0	3.2007	4.40469	0
TCGA-CZ-5470-01A-01R-1503-07	alive	386	72	0	386	7.1	0	Stage II	3	0	0	2	0	0.0540333	0.219242	0.00664495	8.69659	1.91574	31.0597	0.423871	0	6.67672	2.73009	0	10.7224	1.33821	0.0203463	0	5.75476	0.104129	0.0899822	0.222098	11.1836	17.1362	0.0812509	0.0224393	0.00657111	111.859	0.696144	0.34762	0.00640969	0.0672046	4.65875	0.0456797	1.49949	0	2.44358	18.8704	0
TCGA-CZ-5982-01A-11R-1672-07	alive	2439	59	0	2439	3.7	0	Stage I	2	0	0	1	0	0.0447339	0.286359	0	52.9054	21.3052	28.0034	0.34622	0	0.681238	3.23398	0	4.78812	0.901838	0.116333	0	3.60092	0.0563667	0.120092	0.2408	23.5687	13.5656	0.00468665	0	0.0346812	32.0989	0	0.399866	0	0.0246315	2.97532	0.0482179	2.20862	0.0480201	4.57398	14.3289	0
TCGA-CZ-5984-01A-11R-1672-07	alive	2067	51	1	2067	4.5	0	Stage I	3	0	0	2	0	0.0891049	0.406131	0	187.832	1.43856	14.5722	0.377234	0.166934	0.114221	1.7732	0	11.668	0.277333	0.285197	0	3.78171	0.642469	0.0483253	0.00804437	23.5804	24.876	0.748896	0.0349482	0.0204685	93.9875	0.0150585	0.353995	0.0299484	0.178808	2.51846	0.113831	1.27991	0	7.54841	7.73513	0
TCGA-CZ-5985-01A-11R-1672-07	alive	1997	58	1	1997	7.2	0	Stage II	2	0	0	2	0	0.0996068	0.395585	0	30.6015	1.73877	61.1606	0.284644	0.0592756	0.0275796	0.992336	0.0541564	17.9396	0.338203	0.255048	0	3.14539	0.583617	0.0145857	0.234704	22.2232	24.9991	0.707529	0.0234404	0	52.3697	0.007575	0.350908	0	0.0745904	1.18184	0.0858916	1.01713	0	1.46078	23.2423	0.0151253
TCGA-CZ-5986-01A-11R-1672-07	alive	373	61	1	373	5.5	0	Stage I	3	0	0	2	0	0.123682	0.250447	0.0161609	20.9208	5.0804	28.0472	0.368171	0	0.349592	1.11912	0	4.81215	0.78084	0.0247418	0	2.76081	0.0487016	0.181111	0.150741	15.7966	24.584	0.123099	0.0727649	0	21.5165	0	0.479621	0	0.0953432	7.47784	0.0444383	3.37531	0.066384	1.38011	24.7939	0
TCGA-CZ-5988-01A-11R-1672-07	alive	693	38	1	693	6	0	Stage I	2	0	0	1	0	0.0563784	0.214646	0	73.262	2.40013	32.3894	0.479498	0.143788	0.312207	1.3884	0	3.43268	0.656318	0.0257785	0	3.86495	0.487127	0.015725	0.130881	24.0126	12.0747	0.783048	0.0189535	0.0832551	39.3684	0	0.287974	0	0.0851473	2.83728	0.0463005	1.01324	0	1.1885	4.25436	0
TCGA-CZ-5989-01A-11R-1672-07	alive	1905	60	1	1905	9	0	Stage II	2	0	0	2	0	0.0119567	1.58077	0.0249971	18.9182	0.112604	2.79142	0.0427105	0.0237179	0.0496594	0.120457	0	6.62481	0.466871	0.105242	0	0.692484	0.0451979	0.0933785	0.650907	2.51473	9.86389	0.0300641	0.0422063	0	1.82639	0	0.138313	0	0.0842706	1.83988	0	0.700828	0.0256701	0.152479	15.8043	0.0363124
TCGA-DV-5565-01A-01R-1541-07	alive	1329	59	1	1329	3.1	0	Stage I	2	1	0	1	0	0.05146	0.0455078	0.0082757	7.46393	0.833464	19.1639	0.631587	0	0.146138	3.52711	0	3.5634	0.819869	0	0.0456217	5.60591	0.0598541	0.0772862	0.762268	19.2497	8.29406	0.0165887	0.0093154	0.0163675	63.1681	0	0.274745	0	0.0523109	0.764827	0.0341341	1.64274	0	3.5625	11.8358	0.00601092
TCGA-DV-5566-01A-01R-1541-07	alive	1398	67	0	1398	2	0	Stage I	2	0	0	1	0.0245577	0.0600523	0.0796595	0.169006	19.2265	2.02916	26.937	1.17707	0.0183266	1.81198	4.82273	0	2.63106	1.89	0.177424	0	5.8285	0.128055	0.0405859	0.367829	26.5864	10.2026	0.164547	0	0	96.9049	0.0632343	2.12289	0	0.142439	5.44703	0.0398335	2.8812	0	8.43248	16.4564	0
TCGA-DV-5567-01A-01R-1541-07	alive	2004	40	0	2004	1.5	1	Stage I	2	0	0	1	0	0.065641	0.0718697	0.00653483	46.9409	0.325915	9.21781	0.90813	0.00620043	0.210599	5.51198	0.0226597	1.46544	0.851705	0.0200092	0	4.37062	0.342658	0.326502	0.0812716	16.8528	11.0953	0.472878	0.0147116	0.0387733	54.4425	0.0998387	0.348434	0.00630347	0.0357993	19.6273	0.0269537	4.66778	0	2.9042	2.43827	0
TCGA-DV-5569-01A-01R-1541-07	alive	355	29	0	355	2.5	0	Stage I	2	1	0	1	0	0.133744	0.112191	0.00367908	22.2536	1.15775	31.2487	0.687284	0.00698162	0.782863	2.47417	0	2.94558	0.334608	0.0337952	0.00676059	4.0768	0.172958	0.075589	0.331728	30.1196	14.1987	0.182893	0.00828258	0.0145528	77.1647	0	0.532981	0.00709764	0.0806192	2.13136	0.0606991	2.01264	0	9.19477	9.29999	0
TCGA-DV-5574-01A-01R-1541-07	alive	2016	37	1	357	2.5	1	Stage I	2	1	0	1	0.0234086	0.0198147	0.441787	0.0207127	34.9657	0.897498	37.9467	1.08529	0.183425	0.768094	4.61349	0	16.9244	1.24465	0.126841	0.0380611	3.98012	0.141482	0.354629	2.79063	8.33484	10.9923	0.561885	0.0155432	0.040965	43.5696	0	0.798772	0.0133196	0.0698267	2.39528	0.0569545	1.21942	0.0567208	2.96007	10.8236	0
TCGA-DV-5575-01A-01R-1541-07	alive	1729	52	0	1729	2.6	0	Stage I	2	1	0	1	0	0.0801438	0.173503	0.011968	21.876	5.49133	23.574	0.436239	0	1.96017	3.69954	0	8.17715	2.92041	0.036645	0.010996	4.61003	0.0288528	0.145298	1.70703	25.121	11.424	0.249494	0	0.02367	59.9794	0.0435347	0.397324	0	0.0756498	3.29838	0.0822721	1.80279	0	6.55985	10.3022	0
TCGA-DV-5576-01A-01R-1541-07	dead	727	55	0	727	2.5	0	Stage I	2	0	0	1	0.0392799	0.0886648	0.0482633	0.0115854	21.5793	1.28732	3.61857	0.501473	0.021985	0.760367	9.67137	0.0669544	1.01154	2.6436	0.106421	0.00709634	5.04341	0.595849	0.342617	1.47686	13.755	9.56084	0.456718	0	0.0458266	50.1476	0.219143	1.57734	0.00745013	0.0943871	15.8122	0.0743325	3.85851	0	2.24122	4.60182	0
[truncated: 600 more columns]

## Sheet: TCGA_NOTES
Derived Clinical Data from Liu J et al. Cell. 2018;173:400-416.e11
DSS: disease-specific survival event, 1 for patient whose vital_status was Dead and tumor_status was WITH TUMOR. If a patient died from the disease shown in field of cause_of_death, the status of DSS would be 1 for the patient. 0 for patient whose vital_status was Alive or whose vital_status was Dead and tumor_status was TUMOR FREE. This is not a 100% accurate definition but is the best we could …
DSS.time: disease-specific survival time in days, last_contact_days_to or death_days_to, whichever is larger.
PFI: progression-free interval event, 1 for patient having new tumor event whether it was a progression of disease, local recurrence, distant metastasis, new primary tumors all sites , or died with the cancer without new tumor event, including cases with a new tumor event whose type is N/A.
PFI.time: progression-free interval time in days, for events, either new_tumor_event_dx_days_to or death_days_to, whichever is applicable; or for censored cases, either last_contact_days_to or death_days_to, whichever is applicable.
