# Supplementary material for: Prognostic Gene Expression-Based Signature in Clear-Cell Renal Cell Carcinoma
Source: Cancers (Basel). 2022 Aug 1;14(15):3754. doi: 10.3390/cancers14153754 (PMC9367562; doi:10.3390/cancers14153754)
Supplement: Supplementary file 1 [file cancers-14-03754-s001.zip › Supplementary files/ROLDAN ET AL 2022_Table S2.xls]

## Sheet: gsea_report_for_na_neg_16527760
NAME	SIZE	ES	NES	NOM p-val	FDR q-val	FWER p-val	RANK AT MAX	LEADING EDGE
GOBP_DETECTION_OF_CHEMICAL_STIMULUS_INVOLVED_IN_SENSORY_PERCEPTION_OF_TASTE	45	-0.58155435	-2.277059	0.0	0.0053616436	6	781	tags=29%, list=5%, signal=30%
GOBP_SENSORY_PERCEPTION_OF_BITTER_TASTE	42	-0.5713905	-2.252643	0.0	0.0035815043	8	781	tags=31%, list=5%, signal=32%
GOBP_B_CELL_RECEPTOR_SIGNALING_PATHWAY	111	-0.46380115	-2.161062	0.0	0.010130891	34	4989	tags=57%, list=29%, signal=80%
GOBP_RNA_DESTABILIZATION	69	-0.49791512	-2.154728	0.0	0.008494594	38	3944	tags=49%, list=23%, signal=64%
GOBP_NEGATIVE_REGULATION_OF_T_HELPER_CELL_DIFFERENTIATION	15	-0.72630817	-2.1448827	0.0	0.008208834	46	3735	tags=73%, list=22%, signal=94%
GOBP_IMMUNOGLOBULIN_PRODUCTION	197	-0.41417834	-2.129134	0.0	0.009973544	67	4567	tags=50%, list=27%, signal=68%
GOBP_NUCLEAR_TRANSCRIBED_MRNA_POLY_A_TAIL_SHORTENING	22	-0.63705254	-2.1134164	0.0	0.010848115	84	4353	tags=68%, list=26%, signal=91%
GOBP_ANTIGEN_RECEPTOR_MEDIATED_SIGNALING_PATHWAY	210	-0.39505017	-2.0649083	0.0	0.01941718	164	4519	tags=46%, list=26%, signal=61%
GOBP_PHOSPHATIDYLINOSITOL_PHOSPHATE_BIOSYNTHETIC_PROCESS	47	-0.5203134	-2.0591617	0.0	0.019035485	177	4518	tags=60%, list=26%, signal=81%
GOBP_RNA_PHOSPHODIESTER_BOND_HYDROLYSIS_EXONUCLEOLYTIC	30	-0.58079916	-2.0537653	0.0	0.019008357	195	3717	tags=57%, list=22%, signal=72%
GOBP_MITOTIC_G2_DNA_DAMAGE_CHECKPOINT_SIGNALING	24	-0.59226227	-2.0242171	0.0	0.028817581	313	3427	tags=50%, list=20%, signal=62%
GOBP_NEGATIVE_REGULATION_OF_T_CELL_MEDIATED_IMMUNITY	26	-0.5661269	-2.0091856	0.0021929825	0.032288235	362	3709	tags=58%, list=22%, signal=74%
GOBP_NUCLEAR_TRANSCRIBED_MRNA_CATABOLIC_PROCESS_DEADENYLATION_DEPENDENT_DECAY	48	-0.4921389	-2.007702	0.0	0.030353244	368	4353	tags=50%, list=26%, signal=67%
GOBP_MITOTIC_G2_M_TRANSITION_CHECKPOINT	30	-0.55959344	-2.005827	0.0023364485	0.028755832	373	3427	tags=47%, list=20%, signal=58%
GOBP_SENSORY_PERCEPTION_OF_TASTE	57	-0.47763154	-1.9872222	0.0	0.033236906	445	1848	tags=28%, list=11%, signal=31%
GOBP_CYTOPLASMIC_PATTERN_RECOGNITION_RECEPTOR_SIGNALING_PATHWAY	45	-0.50555867	-1.9836054	0.0	0.032279007	457	2843	tags=44%, list=17%, signal=53%
GOBP_PHOSPHATIDYLINOSITOL_3_PHOSPHATE_BIOSYNTHETIC_PROCESS	18	-0.63685036	-1.9681535	0.0	0.0372066	522	3225	tags=67%, list=19%, signal=82%
GOBP_VASCULAR_WOUND_HEALING	15	-0.6622914	-1.9514602	0.0	0.042494394	582	4256	tags=67%, list=25%, signal=89%
GOBP_MYD88_DEPENDENT_TOLL_LIKE_RECEPTOR_SIGNALING_PATHWAY	24	-0.5647397	-1.9493307	0.0023094688	0.041187458	0.59	2489	tags=46%, list=15%, signal=54%
GOBP_IMMUNE_RESPONSE_REGULATING_CELL_SURFACE_RECEPTOR_SIGNALING_PATHWAY	284	-0.36068666	-1.9313507	0.0	0.047758847	655	4279	tags=40%, list=25%, signal=52%
GOBP_PURINERGIC_NUCLEOTIDE_RECEPTOR_SIGNALING_PATHWAY	30	-0.5327722	-1.9299083	0.0	0.04670599	666	3865	tags=50%, list=23%, signal=65%
GOBP_IMMUNE_RESPONSE_REGULATING_SIGNALING_PATHWAY	412	-0.35066557	-1.929426	0.0	0.04466617	666	4281	tags=40%, list=25%, signal=52%
GOBP_INTRACILIARY_TRANSPORT	29	-0.5550185	-1.9181288	0.0022988506	0.048447777	711	2212	tags=45%, list=13%, signal=51%
GOBP_REGULATION_OF_T_HELPER_CELL_DIFFERENTIATION	33	-0.52401876	-1.9157289	0.0	0.047502067	721	4064	tags=55%, list=24%, signal=71%
GOBP_NATURAL_KILLER_CELL_ACTIVATION	83	-0.42924252	-1.908419	0.0	0.049812946	751	2719	tags=35%, list=16%, signal=41%
GOBP_POSITIVE_REGULATION_OF_B_CELL_ACTIVATION	126	-0.40150246	-1.905513	0.0	0.049327713	0.76	4519	tags=55%, list=26%, signal=74%
GOBP_REPLICATION_FORK_PROCESSING	26	-0.5464656	-1.902955	0.0	0.0487208	772	2643	tags=38%, list=15%, signal=45%
GOBP_MITOTIC_DNA_INTEGRITY_CHECKPOINT_SIGNALING	67	-0.4467972	-1.8820474	0.0	0.05963361	0.84	4692	tags=49%, list=28%, signal=68%
GOBP_INTERLEUKIN_6_PRODUCTION	125	-0.38534564	-1.8804522	0.0	0.05870949	843	3166	tags=37%, list=19%, signal=45%
GOBP_PRODUCTION_OF_MOLECULAR_MEDIATOR_OF_IMMUNE_RESPONSE	283	-0.34839767	-1.8733633	0.0	0.060623657	868	4567	tags=46%, list=27%, signal=61%
GOBP_NATURAL_KILLER_CELL_DIFFERENTIATION	23	-0.55875754	-1.8606569	0.0	0.06773441	907	2294	tags=43%, list=13%, signal=50%
GOBP_DNA_INTEGRITY_CHECKPOINT_SIGNALING	97	-0.4032362	-1.8591175	0.0	0.066876404	912	4746	tags=51%, list=28%, signal=70%
GOBP_CENTROSOME_DUPLICATION	56	-0.44945678	-1.8590835	0.0	0.064849846	912	1258	tags=29%, list=7%, signal=31%
GOBP_PHAGOCYTOSIS_RECOGNITION	87	-0.4212325	-1.8577776	0.0	0.064014025	915	4989	tags=54%, list=29%, signal=76%
GOBP_MONOCYTE_CHEMOTAXIS	63	-0.43933505	-1.8508636	0.0	0.06622584	926	3709	tags=43%, list=22%, signal=55%
GOBP_CENTROMERE_COMPLEX_ASSEMBLY	20	-0.5797259	-1.8479792	0.004750594	0.06629228	0.93	3490	tags=50%, list=20%, signal=63%
GOBP_POSITIVE_REGULATION_OF_RHO_PROTEIN_SIGNAL_TRANSDUCTION	28	-0.5317275	-1.8442125	0.0022988506	0.06708325	936	4566	tags=64%, list=27%, signal=88%
GOBP_B_CELL_HOMEOSTASIS	26	-0.53840834	-1.8406851	0.0021929825	0.06747169	0.94	1787	tags=42%, list=10%, signal=47%
GOBP_DOSAGE_COMPENSATION	16	-0.6131606	-1.8339653	0.0	0.07073108	952	2819	tags=50%, list=17%, signal=60%
GOBP_NEGATIVE_REGULATION_OF_DNA_RECOMBINATION	26	-0.5308976	-1.8329082	0.0023148148	0.0697398	954	2838	tags=50%, list=17%, signal=60%
GOBP_EXTRACELLULAR_TRANSPORT	27	-0.5234478	-1.8314917	0.0	0.068975985	956	2567	tags=41%, list=15%, signal=48%
GOBP_REGULATION_OF_GENE_EXPRESSION_EPIGENETIC	104	-0.39361864	-1.8247168	0.0	0.071420655	964	2279	tags=28%, list=13%, signal=32%
GOBP_NEGATIVE_REGULATION_OF_CELL_CYCLE_G2_M_PHASE_TRANSITION	42	-0.4645918	-1.8200455	0.002283105	0.07287697	969	3427	tags=43%, list=20%, signal=53%
GOBP_NEGATIVE_REGULATION_OF_CD4_POSITIVE_ALPHA_BETA_T_CELL_ACTIVATION	24	-0.54032385	-1.8140836	0.0045454544	0.0753058	981	4028	tags=54%, list=24%, signal=71%
GOBP_MITOTIC_CELL_CYCLE_CHECKPOINT_SIGNALING	102	-0.39601868	-1.8070806	0.0	0.0786609	988	4692	tags=47%, list=28%, signal=65%
GOBP_PROTEIN_LOCALIZATION_TO_CILIUM	55	-0.44192195	-1.8069782	0.0	0.077028856	989	4170	tags=44%, list=24%, signal=58%
GOBP_CELL_CYCLE_CHECKPOINT_SIGNALING	134	-0.37410456	-1.8058385	0.0	0.0762437	989	4746	tags=49%, list=28%, signal=67%
GOBP_POSITIVE_REGULATION_OF_INTERLEUKIN_12_PRODUCTION	39	-0.47849673	-1.8027625	0.0023094688	0.076789595	991	4228	tags=54%, list=25%, signal=71%
GOBP_NEGATIVE_REGULATION_OF_ALPHA_BETA_T_CELL_ACTIVATION	35	-0.47156137	-1.7894515	0.002118644	0.08540944	997	4028	tags=46%, list=24%, signal=60%
GOBP_DNA_DEPENDENT_DNA_REPLICATION_MAINTENANCE_OF_FIDELITY	32	-0.49701157	-1.7858865	0.010822511	0.08677875	997	2643	tags=34%, list=15%, signal=41%
GOBP_REGULATION_OF_B_CELL_ACTIVATION	169	-0.35445264	-1.7795191	0.0	0.089967586	997	4519	tags=48%, list=26%, signal=65%
GOBP_NEGATIVE_REGULATION_OF_CD4_POSITIVE_ALPHA_BETA_T_CELL_DIFFERENTIATION	19	-0.5813296	-1.7786939	0.006741573	0.088786796	997	3735	tags=58%, list=22%, signal=74%
GOBP_T_CELL_ACTIVATION_INVOLVED_IN_IMMUNE_RESPONSE	106	-0.3849253	-1.7728562	0.0024630541	0.09209385	998	4211	tags=43%, list=25%, signal=57%
GOBP_POSITIVE_REGULATION_OF_MRNA_METABOLIC_PROCESS	96	-0.38708273	-1.7697254	0.0	0.09351952	998	3399	tags=40%, list=20%, signal=49%
GOBP_T_HELPER_1_TYPE_IMMUNE_RESPONSE	41	-0.45465964	-1.7692274	0.0022624435	0.09223924	998	3801	tags=44%, list=22%, signal=56%
GOBP_T_CELL_DIFFERENTIATION_INVOLVED_IN_IMMUNE_RESPONSE	67	-0.41432562	-1.7692268	0.0	0.090607926	998	4211	tags=48%, list=25%, signal=63%
GOBP_POSITIVE_REGULATION_OF_T_HELPER_CELL_DIFFERENTIATION	18	-0.56513804	-1.7686771	0.0022075055	0.08937733	998	4064	tags=61%, list=24%, signal=80%
GOBP_SIGNAL_TRANSDUCTION_IN_RESPONSE_TO_DNA_DAMAGE	143	-0.3600114	-1.7556392	0.0	0.098968714	999	4746	tags=43%, list=28%, signal=59%
GOBP_PHOSPHATIDYLINOSITOL_DEPHOSPHORYLATION	27	-0.5077563	-1.7531929	0.006355932	0.099595696	999	4426	tags=59%, list=26%, signal=80%
GOBP_DEFENSE_RESPONSE_TO_SYMBIONT	248	-0.33578545	-1.7498999	0.0	0.10098196	999	3970	tags=35%, list=23%, signal=46%
GOBP_PHOSPHOLIPID_DEPHOSPHORYLATION	30	-0.49515188	-1.7468154	0.0	0.101906784	999	4426	tags=53%, list=26%, signal=72%
GOBP_PROTEIN_LOCALIZATION_TO_MICROTUBULE_ORGANIZING_CENTER	29	-0.48244402	-1.7453812	0.006756757	0.10149478	999	1345	tags=31%, list=8%, signal=34%
GOBP_P_BODY_ASSEMBLY	16	-0.5806203	-1.7439196	0.01713062	0.10112896	999	2560	tags=44%, list=15%, signal=51%
GOBP_POSITIVE_REGULATION_OF_INTERLEUKIN_6_PRODUCTION	82	-0.39781094	-1.7421743	0.0	0.10114911	999	3103	tags=37%, list=18%, signal=45%
GOBP_NUCLEAR_TRANSCRIBED_MRNA_CATABOLIC_PROCESS	88	-0.3876169	-1.7397255	0.0	0.10189133	999	3399	tags=35%, list=20%, signal=44%
GOBP_POSITIVE_REGULATION_OF_CD4_POSITIVE_ALPHA_BETA_T_CELL_DIFFERENTIATION	27	-0.5018521	-1.7295744	0.01146789	0.10947809	1.0	4509	tags=63%, list=26%, signal=85%
GOBP_B_CELL_ACTIVATION	293	-0.3208926	-1.7218432	0.0	0.114826486	1.0	4530	tags=42%, list=27%, signal=56%
GOBP_REGULATION_OF_T_HELPER_1_TYPE_IMMUNE_RESPONSE	27	-0.50028247	-1.7174954	0.006423983	0.11761816	1.0	3801	tags=52%, list=22%, signal=67%
GOBP_POSITIVE_REGULATION_OF_INTERFERON_ALPHA_PRODUCTION	20	-0.53471	-1.7131659	0.010638298	0.119880885	1.0	2608	tags=45%, list=15%, signal=53%
GOBP_REGULATION_OF_DNA_TEMPLATED_TRANSCRIPTION_INITIATION	46	-0.43324068	-1.7109178	0.004415011	0.12033905	1.0	4056	tags=48%, list=24%, signal=63%
GOBP_PROTEIN_LOCALIZATION_TO_CHROMOSOME_CENTROMERIC_REGION	17	-0.55882496	-1.7011917	0.015452539	0.12873998	1.0	4011	tags=59%, list=24%, signal=77%
GOBP_PEPTIDYL_TYROSINE_DEPHOSPHORYLATION	93	-0.37775394	-1.700917	0.0	0.12714908	1.0	3480	tags=41%, list=20%, signal=51%
GOBP_NEGATIVE_REGULATION_OF_MITOTIC_CELL_CYCLE_PHASE_TRANSITION	130	-0.3527693	-1.7002233	0.0	0.12605244	1.0	4692	tags=42%, list=28%, signal=58%
GOBP_I_KAPPAB_KINASE_NF_KAPPAB_SIGNALING	248	-0.3226467	-1.6999285	0.0	0.12463818	1.0	3248	tags=32%, list=19%, signal=39%
GOBP_CILIUM_OR_FLAGELLUM_DEPENDENT_CELL_MOTILITY	94	-0.37161946	-1.6998106	0.002375297	0.12313254	1.0	3153	tags=30%, list=18%, signal=36%
GOBP_DNA_DAMAGE_RESPONSE_SIGNAL_TRANSDUCTION_BY_P53_CLASS_MEDIATOR_RESULTING_IN_CELL_CYCLE_ARREST	17	-0.55032605	-1.6990737	0.017699115	0.12244827	1.0	4683	tags=53%, list=27%, signal=73%
GOBP_REGULATION_OF_SMALL_GTPASE_MEDIATED_SIGNAL_TRANSDUCTION	255	-0.31910592	-1.6926725	0.0	0.12761259	1.0	2865	tags=28%, list=17%, signal=33%
GOBP_REGULATION_OF_MRNA_CATABOLIC_PROCESS	134	-0.34352204	-1.6910456	0.0	0.1276165	1.0	2637	tags=29%, list=15%, signal=34%
GOBP_VASCULAR_ASSOCIATED_SMOOTH_MUSCLE_CONTRACTION	24	-0.5043735	-1.6902509	0.0022675737	0.12657571	1.0	3168	tags=58%, list=19%, signal=72%
GOBP_RESPONSE_TO_LECTIN	22	-0.5254877	-1.6897763	0.008695652	0.12556113	1.0	4814	tags=55%, list=28%, signal=76%
GOBP_ACTIVATION_OF_IMMUNE_RESPONSE	333	-0.30959618	-1.688899	0.0	0.124966465	1.0	4279	tags=38%, list=25%, signal=50%
GOBP_B_CELL_PROLIFERATION	91	-0.3672815	-1.6876009	0.0027100272	0.124887876	1.0	3765	tags=38%, list=22%, signal=49%
GOBP_REGULATION_OF_VIRAL_INDUCED_CYTOPLASMIC_PATTERN_RECOGNITION_RECEPTOR_SIGNALING_PATHWAY	15	-0.56958795	-1.6874396	0.013245033	0.12356482	1.0	3542	tags=67%, list=21%, signal=84%
GOBP_ALPHA_BETA_T_CELL_ACTIVATION	140	-0.3461152	-1.6861141	0.0	0.123463444	1.0	4228	tags=41%, list=25%, signal=54%
GOBP_POSITIVE_REGULATION_OF_INTERLEUKIN_1_BETA_PRODUCTION	50	-0.41253212	-1.6784856	0.004484305	0.13023268	1.0	3430	tags=48%, list=20%, signal=60%
GOBP_NEGATIVE_REGULATION_OF_CELL_CYCLE_PHASE_TRANSITION	187	-0.33018154	-1.6749398	0.0	0.13223529	1.0	4774	tags=44%, list=28%, signal=60%
GOBP_NEGATIVE_REGULATION_OF_DNA_METABOLIC_PROCESS	83	-0.3731987	-1.6747506	0.0024752475	0.13093944	1.0	2520	tags=30%, list=15%, signal=35%
GOBP_REGULATION_OF_TRANSPOSITION	22	-0.509873	-1.6743759	0.022624435	0.12983574	1.0	4306	tags=45%, list=25%, signal=61%
GOBP_3_UTR_MEDIATED_MRNA_DESTABILIZATION	16	-0.5463139	-1.6720446	0.018907564	0.13065429	1.0	3282	tags=63%, list=19%, signal=77%
GOBP_CILIUM_ORGANIZATION	260	-0.31714424	-1.6707596	0.0	0.13038643	1.0	2224	tags=25%, list=13%, signal=28%
GOBP_RESPONSE_TO_INTERFERON_ALPHA	18	-0.5231963	-1.6631424	0.012244898	0.13665839	1.0	2463	tags=39%, list=14%, signal=45%
GOBP_LYMPHOCYTE_HOMEOSTASIS	59	-0.39625797	-1.6630505	0.004597701	0.13525948	1.0	1999	tags=31%, list=12%, signal=34%
GOBP_CILIUM_MOVEMENT	107	-0.35576662	-1.6629902	0.0	0.13386211	1.0	4582	tags=39%, list=27%, signal=53%
GOBP_INTERLEUKIN_1_PRODUCTION	92	-0.36687025	-1.6614833	0.0	0.13392176	1.0	3430	tags=41%, list=20%, signal=51%
GOBP_PATTERN_RECOGNITION_RECEPTOR_SIGNALING_PATHWAY	147	-0.33945054	-1.6485702	0.0025	0.14698689	1.0	2901	tags=32%, list=17%, signal=38%
GOBP_REGULATION_OF_NATURAL_KILLER_CELL_ACTIVATION	34	-0.44714874	-1.6468117	0.014117647	0.14765437	1.0	1759	tags=32%, list=10%, signal=36%
GOBP_SNRNA_METABOLIC_PROCESS	41	-0.4183947	-1.6466312	0.009433962	0.14626965	1.0	3399	tags=41%, list=20%, signal=52%
GOBP_DNA_DAMAGE_RESPONSE_SIGNAL_TRANSDUCTION_BY_P53_CLASS_MEDIATOR	63	-0.38758343	-1.6452265	0.0068965517	0.14631222	1.0	2729	tags=24%, list=16%, signal=28%
GOBP_RECOMBINATIONAL_REPAIR	112	-0.35668314	-1.6434535	0.0	0.14692186	1.0	3713	tags=35%, list=22%, signal=44%
GOBP_TRANSPOSITION	26	-0.4890901	-1.6428843	0.013953488	0.14611048	1.0	4306	tags=46%, list=25%, signal=62%
GOBP_NEGATIVE_REGULATION_OF_INTERLEUKIN_6_PRODUCTION	40	-0.4339825	-1.6422348	0.015037594	0.14544167	1.0	3166	tags=45%, list=19%, signal=55%
GOBP_NEGATIVE_REGULATION_OF_GTPASE_ACTIVITY	29	-0.45571664	-1.639933	0.014989293	0.14668663	1.0	2435	tags=31%, list=14%, signal=36%
GOBP_POSTREPLICATION_REPAIR	30	-0.46615455	-1.6393518	0.022988506	0.14597915	1.0	3248	tags=53%, list=19%, signal=66%
GOBP_POSITIVE_REGULATION_OF_INTERLEUKIN_8_PRODUCTION	54	-0.39872575	-1.6373085	0.0024570024	0.14703284	1.0	2112	tags=31%, list=12%, signal=36%
GOBP_RESPONSE_TO_CHEMOKINE	85	-0.3691739	-1.6334996	0.0024752475	0.14992455	1.0	4566	tags=47%, list=27%, signal=64%
GOBP_ADAPTIVE_IMMUNE_RESPONSE_BASED_ON_SOMATIC_RECOMBINATION_OF_IMMUNE_RECEPTORS_BUILT_FROM_IMMUNOGLOBULIN_SUPERFAMILY_DOMAINS	327	-0.3022498	-1.6316088	0.0	0.15072575	1.0	3970	tags=35%, list=23%, signal=45%
GOBP_T_HELPER_1_CELL_DIFFERENTIATION	18	-0.5244962	-1.6309433	0.027906977	0.1501304	1.0	3483	tags=61%, list=20%, signal=77%
GOBP_CYTOPLASMIC_PATTERN_RECOGNITION_RECEPTOR_SIGNALING_PATHWAY_IN_RESPONSE_TO_VIRUS	26	-0.47587553	-1.6307682	0.015837105	0.14891304	1.0	2843	tags=46%, list=17%, signal=55%
GOBP_POSITIVE_REGULATION_OF_INTERFERON_GAMMA_PRODUCTION	73	-0.3761035	-1.6307558	0.0045871558	0.14755462	1.0	4095	tags=44%, list=24%, signal=57%
GOBP_CENTRIOLE_ASSEMBLY	32	-0.44172767	-1.6300733	0.009090909	0.14693469	1.0	2047	tags=34%, list=12%, signal=39%
GOBP_POSITIVE_REGULATION_OF_LEUKOCYTE_PROLIFERATION	144	-0.33075055	-1.6222129	0.0	0.1546716	1.0	4336	tags=42%, list=25%, signal=56%
GOBP_INTERLEUKIN_12_PRODUCTION	57	-0.38648644	-1.6217389	0.004237288	0.15387113	1.0	4377	tags=49%, list=26%, signal=66%
GOBP_DNA_TEMPLATED_TRANSCRIPTION_TERMINATION	15	-0.54120415	-1.6198419	0.034979425	0.15471657	1.0	4365	tags=47%, list=26%, signal=63%
GOBP_NEGATIVE_REGULATION_OF_GENE_EXPRESSION_EPIGENETIC	60	-0.38717726	-1.6191432	0.009779952	0.15407006	1.0	2186	tags=28%, list=13%, signal=32%
GOBP_PHOSPHATIDYLINOSITOL_METABOLIC_PROCESS	129	-0.33952042	-1.6177588	0.0	0.15431583	1.0	4518	tags=43%, list=26%, signal=59%
GOBP_REGULATION_OF_B_CELL_PROLIFERATION	59	-0.38931575	-1.6170915	0.004464286	0.15373877	1.0	3765	tags=42%, list=22%, signal=54%
GOBP_REGULATION_OF_DNA_RECOMBINATION	93	-0.35698348	-1.6152622	0.0	0.15434393	1.0	3483	tags=34%, list=20%, signal=43%
GOBP_POSITIVE_REGULATION_OF_DNA_TEMPLATED_TRANSCRIPTION_INITIATION	36	-0.4354491	-1.6127135	0.011037528	0.15608089	1.0	4056	tags=47%, list=24%, signal=62%
GOBP_INDOLE_CONTAINING_COMPOUND_METABOLIC_PROCESS	22	-0.50006485	-1.6117662	0.039911307	0.1557021	1.0	4665	tags=55%, list=27%, signal=75%
GOBP_NEGATIVE_REGULATION_OF_EXOCYTOSIS	31	-0.44547528	-1.6107925	0.011494253	0.15554741	1.0	4240	tags=48%, list=25%, signal=64%
GOBP_NEGATIVE_REGULATION_OF_ALPHA_BETA_T_CELL_DIFFERENTIATION	23	-0.4736465	-1.6107405	0.02247191	0.1543425	1.0	3735	tags=48%, list=22%, signal=61%
GOBP_REGULATION_OF_T_HELPER_17_CELL_DIFFERENTIATION	15	-0.55195403	-1.6078238	0.032183908	0.1564003	1.0	3735	tags=47%, list=22%, signal=60%
GOBP_VASCULAR_ENDOTHELIAL_CELL_PROLIFERATION	21	-0.4894293	-1.6076111	0.035476718	0.15533814	1.0	1228	tags=29%, list=7%, signal=31%
GOBP_TUBULIN_DEACETYLATION	16	-0.5203162	-1.6075151	0.026200874	0.15419243	1.0	3013	tags=56%, list=18%, signal=68%
GOBP_POSITIVE_REGULATION_OF_LEUKOCYTE_MEDIATED_IMMUNITY	117	-0.33834013	-1.605996	0.0	0.15475453	1.0	3735	tags=34%, list=22%, signal=43%
GOBP_DNA_METHYLATION_DEPENDENT_HETEROCHROMATIN_ASSEMBLY	19	-0.5236833	-1.6026723	0.026200874	0.15710664	1.0	2186	tags=47%, list=13%, signal=54%
GOBP_LEUKOCYTE_MEDIATED_IMMUNITY	405	-0.28342497	-1.6025308	0.0	0.1560447	1.0	3970	tags=34%, list=23%, signal=43%
GOBP_INTERLEUKIN_8_PRODUCTION	72	-0.37401095	-1.6012224	0.0046948357	0.15646166	1.0	2112	tags=31%, list=12%, signal=35%
GOBP_CD4_POSITIVE_ALPHA_BETA_T_CELL_DIFFERENTIATION	73	-0.363733	-1.5974658	0.0024509805	0.1594193	1.0	4541	tags=48%, list=27%, signal=65%
GOBP_CHROMOSOME_SEPARATION	82	-0.3604474	-1.5966203	0.0	0.15936445	1.0	3727	tags=35%, list=22%, signal=45%
GOBP_REGULATION_OF_CELL_CYCLE_CHECKPOINT	28	-0.45694888	-1.5966009	0.019002376	0.15815459	1.0	4612	tags=61%, list=27%, signal=83%
GOBP_ALPHA_BETA_T_CELL_PROLIFERATION	35	-0.42961106	-1.5942773	0.019955654	0.15960112	1.0	4228	tags=46%, list=25%, signal=61%
GOBP_LIPOPOLYSACCHARIDE_MEDIATED_SIGNALING_PATHWAY	58	-0.3841933	-1.5888189	0.0073891627	0.16517588	1.0	4514	tags=48%, list=26%, signal=65%
GOBP_LYMPHOCYTE_ACTIVATION_INVOLVED_IN_IMMUNE_RESPONSE	179	-0.3172571	-1.5880145	0.0	0.16485752	1.0	4211	tags=38%, list=25%, signal=50%
GOBP_REGULATION_OF_CHROMOSOME_ORGANIZATION	170	-0.31424096	-1.5880063	0.0024752475	0.16364306	1.0	2186	tags=24%, list=13%, signal=27%
GOBP_NEGATIVE_REGULATION_OF_TELOMERE_MAINTENANCE	24	-0.47570938	-1.5878999	0.031100478	0.16257702	1.0	1727	tags=29%, list=10%, signal=32%
GOBP_REGULATION_OF_CHROMOSOME_SEPARATION	64	-0.37550202	-1.5869648	0.011494253	0.1623522	1.0	3727	tags=38%, list=22%, signal=48%
GOBP_REGULATION_OF_ANTIGEN_RECEPTOR_MEDIATED_SIGNALING_PATHWAY	55	-0.39515397	-1.5864097	0.004464286	0.16181232	1.0	4201	tags=42%, list=25%, signal=55%
GOBP_PIRNA_METABOLIC_PROCESS	17	-0.52199954	-1.5843472	0.027484143	0.1630328	1.0	4707	tags=65%, list=28%, signal=89%
GOBP_RAC_PROTEIN_SIGNAL_TRANSDUCTION	38	-0.41128013	-1.5842701	0.019184653	0.16199552	1.0	2143	tags=32%, list=13%, signal=36%
GOBP_NON_MOTILE_CILIUM_ASSEMBLY	45	-0.40162036	-1.5826435	0.02	0.16263662	1.0	2212	tags=38%, list=13%, signal=43%
GOBP_METAPHASE_ANAPHASE_TRANSITION_OF_CELL_CYCLE	58	-0.38638598	-1.5814431	0.0155902	0.16298209	1.0	3727	tags=38%, list=22%, signal=48%
GOBP_NEGATIVE_REGULATION_OF_MITOTIC_CELL_CYCLE	174	-0.31182307	-1.5808518	0.002631579	0.16261543	1.0	4692	tags=40%, list=28%, signal=55%
GOBP_DNA_TEMPLATED_TRANSCRIPTION_INITIATION	94	-0.34243277	-1.5769012	0.0074257427	0.1659798	1.0	1576	tags=21%, list=9%, signal=23%
GOBP_REGULATION_OF_ADAPTIVE_IMMUNE_RESPONSE	167	-0.319805	-1.5753286	0.0026455026	0.16688626	1.0	3801	tags=35%, list=22%, signal=45%
GOBP_POSITIVE_REGULATION_OF_DOUBLE_STRAND_BREAK_REPAIR_VIA_HOMOLOGOUS_RECOMBINATION	28	-0.4470156	-1.5728363	0.015151516	0.1690547	1.0	1002	tags=25%, list=6%, signal=27%
GOBP_MHC_CLASS_II_BIOSYNTHETIC_PROCESS	16	-0.5200068	-1.5714085	0.03655914	0.16966002	1.0	4377	tags=63%, list=26%, signal=84%
GOBP_REGULATION_OF_GTPASE_ACTIVITY	307	-0.29149404	-1.5713489	0.0	0.16856813	1.0	2803	tags=26%, list=16%, signal=31%
GOBP_PHOSPHATIDYLINOSITOL_BIOSYNTHETIC_PROCESS	104	-0.34497103	-1.570068	0.004842615	0.16912933	1.0	4518	tags=42%, list=26%, signal=57%
GOBP_HOMOLOGOUS_RECOMBINATION	42	-0.40931287	-1.5681685	0.019704433	0.17052285	1.0	1243	tags=19%, list=7%, signal=20%
GOBP_NUCLEAR_TRANSCRIBED_MRNA_CATABOLIC_PROCESS_NONSENSE_MEDIATED_DECAY	29	-0.44651812	-1.5678366	0.013605442	0.16974586	1.0	1768	tags=34%, list=10%, signal=38%
GOBP_LEUKOCYTE_HOMEOSTASIS	81	-0.3571263	-1.5668366	0.0071770335	0.16986987	1.0	4476	tags=44%, list=26%, signal=60%
GOBP_INFLAMMATORY_CELL_APOPTOTIC_PROCESS	18	-0.5005331	-1.5634304	0.050847456	0.17264876	1.0	1686	tags=28%, list=10%, signal=31%
GOBP_POSITIVE_REGULATION_OF_CELL_ACTIVATION	375	-0.28284854	-1.5630267	0.0	0.1720538	1.0	4799	tags=43%, list=28%, signal=59%
GOBP_RESPONSE_TO_AMINO_ACID_STARVATION	40	-0.40947837	-1.5620393	0.021479713	0.17201102	1.0	4866	tags=45%, list=29%, signal=63%
GOBP_LEUKOCYTE_PROLIFERATION	301	-0.2891648	-1.5568196	0.0028735632	0.17779909	1.0	4377	tags=38%, list=26%, signal=50%
GOBP_EMBRYONIC_DIGESTIVE_TRACT_MORPHOGENESIS	15	-0.5317999	-1.5567354	0.03601695	0.17679675	1.0	634	tags=20%, list=4%, signal=21%
GOBP_POSITIVE_REGULATION_OF_CYTOKINE_PRODUCTION	413	-0.2766193	-1.5561928	0.0	0.17639272	1.0	4256	tags=36%, list=25%, signal=47%
GOBP_NEGATIVE_REGULATION_OF_TYPE_I_INTERFERON_MEDIATED_SIGNALING_PATHWAY	16	-0.5158968	-1.5538055	0.05336427	0.17852195	1.0	4095	tags=50%, list=24%, signal=66%
GOBP_ACTIVATION_OF_PHOSPHOLIPASE_C_ACTIVITY	27	-0.43739468	-1.553664	0.026548672	0.17756231	1.0	4080	tags=52%, list=24%, signal=68%
GOBP_REGULATION_OF_CD4_POSITIVE_ALPHA_BETA_T_CELL_DIFFERENTIATION	44	-0.39116988	-1.5533407	0.019736841	0.17692891	1.0	4211	tags=48%, list=25%, signal=63%
GOBP_PROTEIN_MODIFICATION_BY_SMALL_PROTEIN_REMOVAL	128	-0.3190785	-1.5489336	0.005141388	0.18129224	1.0	4431	tags=45%, list=26%, signal=61%
GOBP_SPERM_FLAGELLUM_ASSEMBLY	17	-0.5085013	-1.5455441	0.029978586	0.18445498	1.0	4363	tags=53%, list=26%, signal=71%
GOBP_ALPHA_BETA_T_CELL_DIFFERENTIATION	100	-0.33533767	-1.5452715	0.007751938	0.18378155	1.0	4614	tags=45%, list=27%, signal=61%
GOBP_PROTEIN_ADP_RIBOSYLATION	33	-0.4260423	-1.5431668	0.022058824	0.18538545	1.0	1988	tags=39%, list=12%, signal=45%
GOBP_POSITIVE_REGULATION_OF_ADAPTIVE_IMMUNE_RESPONSE	97	-0.33542377	-1.5426948	0.0	0.18482699	1.0	3801	tags=34%, list=22%, signal=44%
GOBP_HOMOLOGOUS_CHROMOSOME_SEGREGATION	39	-0.4097335	-1.5425507	0.025943397	0.18388632	1.0	4474	tags=44%, list=26%, signal=59%
GOBP_POSITIVE_REGULATION_OF_TRANSCRIPTION_ELONGATION_FROM_RNA_POLYMERASE_II_PROMOTER	15	-0.52402234	-1.5413786	0.049568966	0.18429439	1.0	1277	tags=33%, list=7%, signal=36%
GOBP_T_CELL_RECEPTOR_SIGNALING_PATHWAY	113	-0.32854298	-1.5411211	0.005076142	0.18362507	1.0	4201	tags=40%, list=25%, signal=52%
GOBP_REGULATION_OF_CELL_MATURATION	19	-0.48465347	-1.5406646	0.033259425	0.18313804	1.0	994	tags=32%, list=6%, signal=33%
GOBP_STRESS_GRANULE_ASSEMBLY	24	-0.45610926	-1.540057	0.029345373	0.18296833	1.0	688	tags=21%, list=4%, signal=22%
GOBP_LYMPHOCYTE_MEDIATED_IMMUNITY	321	-0.2842041	-1.5390236	0.0	0.18318476	1.0	3970	tags=34%, list=23%, signal=43%
GOBP_CELLULAR_RESPONSE_TO_VIRUS	66	-0.3583502	-1.5386779	0.0025252525	0.18255155	1.0	4336	tags=47%, list=25%, signal=63%
GOBP_MICROTUBULE_ORGANIZING_CENTER_ORGANIZATION	109	-0.32703015	-1.5383388	0.009569378	0.18194744	1.0	2179	tags=25%, list=13%, signal=28%
GOBP_NEGATIVE_REGULATION_OF_TELOMERE_MAINTENANCE_VIA_TELOMERE_LENGTHENING	16	-0.5127958	-1.533631	0.04017857	0.18697348	1.0	1515	tags=31%, list=9%, signal=34%
GOBP_CELL_ACTIVATION_INVOLVED_IN_IMMUNE_RESPONSE	262	-0.28951752	-1.5332116	0.0	0.18644616	1.0	4228	tags=36%, list=25%, signal=47%
GOBP_DNA_REPAIR	401	-0.27658692	-1.5329155	0.0	0.18589102	1.0	3286	tags=28%, list=19%, signal=33%
GOBP_POSITIVE_REGULATION_OF_INTERLEUKIN_1_PRODUCTION	60	-0.36659634	-1.5317947	0.00990099	0.1865191	1.0	3430	tags=43%, list=20%, signal=54%
GOBP_REGULATION_OF_LEUKOCYTE_PROLIFERATION	229	-0.2913861	-1.5304198	0.0	0.18728337	1.0	4377	tags=38%, list=26%, signal=51%
GOBP_MEMBRANE_INVAGINATION	124	-0.32242298	-1.5297419	0.004750594	0.18705367	1.0	4989	tags=49%, list=29%, signal=69%
GOBP_POSITIVE_REGULATION_OF_CHEMOKINE_PRODUCTION	65	-0.3619216	-1.5296323	0.013761468	0.18618251	1.0	4230	tags=45%, list=25%, signal=59%
GOBP_CEREBELLAR_PURKINJE_CELL_LAYER_MORPHOGENESIS	16	-0.502561	-1.5284319	0.05652174	0.18681233	1.0	1022	tags=31%, list=6%, signal=33%
GOBP_NEGATIVE_REGULATION_OF_CELLULAR_MACROMOLECULE_BIOSYNTHETIC_PROCESS	195	-0.299925	-1.5239813	0.002610966	0.1917015	1.0	2560	tags=25%, list=15%, signal=29%
GOBP_MICROTUBULE_ANCHORING	19	-0.4762862	-1.5237141	0.03742204	0.19102742	1.0	2179	tags=42%, list=13%, signal=48%
GOBP_INOSITOL_PHOSPHATE_METABOLIC_PROCESS	44	-0.38649538	-1.5214382	0.034324944	0.1932513	1.0	4514	tags=48%, list=26%, signal=65%
GOBP_POSITIVE_REGULATION_OF_CD4_POSITIVE_ALPHA_BETA_T_CELL_ACTIVATION	33	-0.41565612	-1.5211545	0.027088037	0.19259444	1.0	4614	tags=58%, list=27%, signal=79%
GOBP_REGULATION_OF_DEFENSE_RESPONSE_TO_VIRUS	57	-0.3615025	-1.5210612	0.02283105	0.19166455	1.0	3327	tags=35%, list=20%, signal=43%
GOBP_MRNA_SPLICE_SITE_SELECTION	15	-0.5168657	-1.5207521	0.03125	0.19116099	1.0	1832	tags=27%, list=11%, signal=30%
GOBP_TOLL_LIKE_RECEPTOR_SIGNALING_PATHWAY	108	-0.32610792	-1.520622	0.009852217	0.19029602	1.0	4167	tags=40%, list=24%, signal=52%
GOBP_NEGATIVE_REGULATION_OF_REGULATED_SECRETORY_PATHWAY	23	-0.4640541	-1.5193692	0.0389016	0.19095159	1.0	4028	tags=48%, list=24%, signal=63%
GOBP_MRNA_CATABOLIC_PROCESS	179	-0.30343777	-1.5193058	0.0	0.19002134	1.0	2637	tags=26%, list=15%, signal=31%
GOBP_POSITIVE_REGULATION_OF_SMALL_GTPASE_MEDIATED_SIGNAL_TRANSDUCTION	61	-0.36464027	-1.51916	0.009345794	0.18921633	1.0	4566	tags=48%, list=27%, signal=65%
GOBP_REGULATION_OF_CELLULAR_RESPONSE_TO_HEAT	15	-0.51143175	-1.5188532	0.04357798	0.18872365	1.0	961	tags=33%, list=6%, signal=35%
GOBP_PHOTORECEPTOR_CELL_MAINTENANCE	36	-0.40812886	-1.5184886	0.02838428	0.1882154	1.0	2157	tags=31%, list=13%, signal=35%
GOBP_MICROVILLUS_ASSEMBLY	20	-0.4800413	-1.5181972	0.0456621	0.18764211	1.0	3751	tags=45%, list=22%, signal=58%
GOBP_MICROGLIAL_CELL_ACTIVATION	41	-0.39192978	-1.5165339	0.017699115	0.18863733	1.0	2267	tags=32%, list=13%, signal=36%
GOBP_NEGATIVE_REGULATION_OF_CHROMOSOME_ORGANIZATION	68	-0.3535747	-1.5144566	0.018099548	0.19044848	1.0	1727	tags=21%, list=10%, signal=23%
GOBP_T_HELPER_17_CELL_DIFFERENTIATION	25	-0.4444593	-1.5141945	0.027956989	0.18975714	1.0	3970	tags=48%, list=23%, signal=62%
GOBP_REGULATION_OF_HEMATOPOIETIC_PROGENITOR_CELL_DIFFERENTIATION	30	-0.4227653	-1.5130227	0.025641026	0.19035125	1.0	2358	tags=33%, list=14%, signal=39%
GOBP_TUMOR_NECROSIS_FACTOR_SUPERFAMILY_CYTOKINE_PRODUCTION	153	-0.30331102	-1.5115132	0.0	0.19140895	1.0	1886	tags=23%, list=11%, signal=25%
GOBP_POSITIVE_REGULATION_OF_NATURAL_KILLER_CELL_ACTIVATION	24	-0.45168555	-1.511419	0.042505592	0.19056222	1.0	2325	tags=38%, list=14%, signal=43%
GOBP_REGULATION_OF_ALPHA_BETA_T_CELL_ACTIVATION	91	-0.33652544	-1.511386	0.006772009	0.18966322	1.0	4228	tags=41%, list=25%, signal=54%
GOBP_NEGATIVE_REGULATION_OF_I_KAPPAB_KINASE_NF_KAPPAB_SIGNALING	39	-0.39597443	-1.5109044	0.025751073	0.1893558	1.0	1217	tags=26%, list=7%, signal=28%
GOBP_RESPONSE_TO_INTERLEUKIN_1	126	-0.31325716	-1.5108923	0.0	0.18844509	1.0	3026	tags=29%, list=18%, signal=34%
GOBP_POSITIVE_REGULATION_OF_PATTERN_RECOGNITION_RECEPTOR_SIGNALING_PATHWAY	39	-0.3987173	-1.5091654	0.02606635	0.18987781	1.0	2901	tags=41%, list=17%, signal=49%
GOBP_RNA_CATABOLIC_PROCESS	212	-0.29209358	-1.5058333	0.002570694	0.19328594	1.0	2285	tags=24%, list=13%, signal=27%
GOBP_MRNA_TRANSCRIPTION	39	-0.40012017	-1.5042557	0.039473683	0.19434091	1.0	1859	tags=31%, list=11%, signal=34%
GOBP_CELLULAR_RESPONSE_TO_INTERLEUKIN_1	100	-0.32522178	-1.5041155	0.012787724	0.19357319	1.0	4336	tags=37%, list=25%, signal=49%
GOBP_POSITIVE_REGULATION_OF_IMMUNE_EFFECTOR_PROCESS	213	-0.28669974	-1.5020862	0.0	0.19518052	1.0	4228	tags=37%, list=25%, signal=48%
GOBP_RNA_POLYMERASE_II_PREINITIATION_COMPLEX_ASSEMBLY	27	-0.4270251	-1.5005982	0.041763343	0.19656113	1.0	4056	tags=52%, list=24%, signal=68%
GOBP_RESPONSE_TO_HYDROPEROXIDE	16	-0.50340843	-1.4999417	0.06526806	0.19654039	1.0	2976	tags=44%, list=17%, signal=53%
GOBP_PROTEIN_AUTOUBIQUITINATION	60	-0.36024117	-1.4996539	0.025641026	0.19602862	1.0	2352	tags=28%, list=14%, signal=33%
GOBP_REGULATION_OF_LEUKOCYTE_MEDIATED_IMMUNITY	210	-0.2872702	-1.4976177	0.007978723	0.19785193	1.0	3569	tags=31%, list=21%, signal=39%
GOBP_POSITIVE_REGULATION_OF_MONOCYTE_CHEMOTAXIS	17	-0.49016768	-1.4963791	0.06981982	0.19853571	1.0	2032	tags=29%, list=12%, signal=33%
GOBP_POSITIVE_REGULATION_OF_DNA_TEMPLATED_TRANSCRIPTION_ELONGATION	22	-0.45694035	-1.4955895	0.036796536	0.19880003	1.0	1277	tags=32%, list=7%, signal=34%
GOBP_GENE_SILENCING_BY_RNA	93	-0.32848334	-1.4953691	0.01847575	0.19823542	1.0	4356	tags=46%, list=26%, signal=62%
GOBP_REGULATION_OF_CHROMOSOME_SEGREGATION	77	-0.34152582	-1.4952347	0.009779952	0.19754781	1.0	3727	tags=39%, list=22%, signal=50%
GOBP_POSITIVE_REGULATION_OF_B_CELL_PROLIFERATION	39	-0.3975212	-1.4936415	0.041942604	0.19895057	1.0	3765	tags=49%, list=22%, signal=62%
GOBP_REGULATION_OF_DOUBLE_STRAND_BREAK_REPAIR_VIA_HOMOLOGOUS_RECOMBINATION	51	-0.37931633	-1.4927648	0.02764977	0.1993115	1.0	2990	tags=31%, list=18%, signal=38%
GOBP_REGULATION_OF_B_CELL_RECEPTOR_SIGNALING_PATHWAY	17	-0.48413485	-1.4925797	0.05427975	0.19864419	1.0	1614	tags=24%, list=9%, signal=26%
GOBP_FACULTATIVE_HETEROCHROMATIN_ASSEMBLY	24	-0.44884044	-1.492117	0.027777778	0.19843204	1.0	2186	tags=38%, list=13%, signal=43%
GOBP_REGULATION_OF_CENTRIOLE_REPLICATION	15	-0.51360804	-1.4906309	0.050916497	0.19972503	1.0	4692	tags=60%, list=28%, signal=83%
GOBP_POSITIVE_REGULATION_OF_T_HELPER_1_TYPE_IMMUNE_RESPONSE	17	-0.4808576	-1.4902872	0.050955415	0.19925997	1.0	3801	tags=47%, list=22%, signal=60%
GOBP_REGULATION_OF_DEFENSE_RESPONSE_TO_VIRUS_BY_HOST	33	-0.40826523	-1.489615	0.023706896	0.19935875	1.0	3327	tags=39%, list=20%, signal=49%
GOBP_SMALL_GTPASE_MEDIATED_SIGNAL_TRANSDUCTION	437	-0.26724157	-1.4888822	0.0	0.19952367	1.0	3411	tags=28%, list=20%, signal=35%
GOBP_TELOMERE_ORGANIZATION	112	-0.3186611	-1.4887291	0.0072115385	0.19884986	1.0	1727	tags=22%, list=10%, signal=25%
GOBP_CAMP_METABOLIC_PROCESS	21	-0.4579343	-1.4862244	0.06153846	0.20142081	1.0	4227	tags=48%, list=25%, signal=63%
GOBP_HISTONE_MRNA_METABOLIC_PROCESS	17	-0.4867793	-1.4847212	0.038288288	0.2026229	1.0	673	tags=29%, list=4%, signal=31%
GOBP_DNA_RECOMBINATION	227	-0.2874989	-1.4823542	0.0	0.20500413	1.0	3248	tags=27%, list=19%, signal=33%
GOBP_REGULATION_OF_TELOMERE_MAINTENANCE_VIA_TELOMERE_LENGTHENING	48	-0.3762757	-1.4822325	0.033175357	0.204318	1.0	1682	tags=27%, list=10%, signal=30%
GOBP_NEGATIVE_REGULATION_OF_DNA_REPLICATION	26	-0.43244138	-1.480781	0.05643341	0.20542826	1.0	2466	tags=35%, list=14%, signal=40%
GOBP_REGULATION_OF_LYMPHOCYTE_ACTIVATION	454	-0.2649864	-1.479393	0.0	0.2065764	1.0	4336	tags=38%, list=25%, signal=50%
GOBP_POSITIVE_REGULATION_OF_LYMPHOCYTE_MEDIATED_IMMUNITY	99	-0.32159707	-1.4788232	0.01594533	0.20644607	1.0	3735	tags=33%, list=22%, signal=42%
GOBP_MAST_CELL_ACTIVATION	63	-0.34947956	-1.4782327	0.027906977	0.20639403	1.0	4228	tags=41%, list=25%, signal=55%
GOBP_REGULATION_OF_RAS_PROTEIN_SIGNAL_TRANSDUCTION	160	-0.29994923	-1.4777294	0.004950495	0.20616399	1.0	2865	tags=28%, list=17%, signal=33%
GOBP_INTERFERON_ALPHA_PRODUCTION	25	-0.43522233	-1.4774674	0.04415011	0.20564176	1.0	2608	tags=36%, list=15%, signal=42%
GOBP_POSITIVE_REGULATION_OF_SMOOTH_MUSCLE_CELL_PROLIFERATION	77	-0.33098376	-1.4766762	0.012626262	0.20587435	1.0	4679	tags=51%, list=27%, signal=69%
GOBP_REGULATION_OF_LIPID_KINASE_ACTIVITY	55	-0.3612136	-1.4763781	0.021077283	0.20542042	1.0	2680	tags=27%, list=16%, signal=32%
GOBP_RIG_I_SIGNALING_PATHWAY	21	-0.45950374	-1.4763509	0.042462844	0.20460187	1.0	2843	tags=48%, list=17%, signal=57%
GOBP_CYTOPLASMIC_TRANSLATIONAL_INITIATION	18	-0.47444782	-1.4762099	0.047722343	0.20397192	1.0	2172	tags=39%, list=13%, signal=45%
GOBP_CYTOKINE_MEDIATED_SIGNALING_PATHWAY	420	-0.26366377	-1.4741015	0.0	0.20605412	1.0	4230	tags=33%, list=25%, signal=43%
GOBP_RENAL_SYSTEM_VASCULATURE_DEVELOPMENT	29	-0.420554	-1.4731688	0.05022831	0.20654927	1.0	3294	tags=38%, list=19%, signal=47%
GOBP_P38MAPK_CASCADE	47	-0.3608024	-1.4729993	0.027522936	0.20596696	1.0	4050	tags=40%, list=24%, signal=53%
GOBP_POSITIVE_REGULATION_OF_CYTOKINE_PRODUCTION_INVOLVED_IN_INFLAMMATORY_RESPONSE	21	-0.44633508	-1.4691917	0.057007127	0.2104248	1.0	4230	tags=52%, list=25%, signal=70%
GOBP_REGULATION_OF_T_CELL_MEDIATED_IMMUNITY	82	-0.33404517	-1.4688292	0.01891253	0.21000773	1.0	3483	tags=34%, list=20%, signal=43%
GOBP_INOSITOL_PHOSPHATE_BIOSYNTHETIC_PROCESS	21	-0.45324972	-1.4678165	0.0491453	0.2104244	1.0	4514	tags=48%, list=26%, signal=65%
GOBP_POSITIVE_REGULATION_OF_INTERLEUKIN_2_PRODUCTION	32	-0.404337	-1.4658074	0.03661327	0.21226276	1.0	4140	tags=41%, list=24%, signal=54%
GOBP_RESPONSE_TO_VIRUS	331	-0.26921853	-1.4636865	0.0	0.21422605	1.0	3970	tags=33%, list=23%, signal=42%
GOBP_POSITIVE_REGULATION_OF_DOUBLE_STRAND_BREAK_REPAIR	46	-0.37008807	-1.463544	0.045766592	0.21357064	1.0	1002	tags=20%, list=6%, signal=21%
GOBP_TRANSLESION_SYNTHESIS	19	-0.4584508	-1.463161	0.06726457	0.2133631	1.0	3065	tags=53%, list=18%, signal=64%
GOBP_INNATE_IMMUNE_RESPONSE_ACTIVATING_SIGNAL_TRANSDUCTION	26	-0.4313211	-1.461491	0.06581741	0.21495946	1.0	1920	tags=23%, list=11%, signal=26%
GOBP_NEUTROPHIL_CHEMOTAXIS	93	-0.31975427	-1.4589747	0.0051282053	0.21776578	1.0	4336	tags=39%, list=25%, signal=52%
GOBP_NEGATIVE_REGULATION_OF_ADAPTIVE_IMMUNE_RESPONSE	57	-0.3511005	-1.4564394	0.03406326	0.22048408	1.0	3735	tags=42%, list=22%, signal=54%
GOBP_TRANSCRIPTION_PREINITIATION_COMPLEX_ASSEMBLY	38	-0.38060284	-1.4548324	0.050724637	0.22201791	1.0	4056	tags=47%, list=24%, signal=62%
GOBP_TELOMERE_MAINTENANCE	108	-0.31418332	-1.4532061	0.018181818	0.2234073	1.0	1727	tags=22%, list=10%, signal=25%
GOBP_REGULATION_OF_POSITIVE_CHEMOTAXIS	22	-0.4408999	-1.4527341	0.067567565	0.22321622	1.0	2640	tags=32%, list=15%, signal=38%
GOBP_T_CELL_ACTIVATION	449	-0.25710014	-1.451367	0.0	0.22431213	1.0	4241	tags=36%, list=25%, signal=46%
GOBP_RESPONSE_TO_LEUKEMIA_INHIBITORY_FACTOR	86	-0.3217193	-1.4510252	0.028205128	0.22399943	1.0	2536	tags=28%, list=15%, signal=33%
GOBP_REGULATION_OF_ALPHA_BETA_T_CELL_DIFFERENTIATION	60	-0.34778103	-1.4508715	0.020642202	0.22338863	1.0	4614	tags=48%, list=27%, signal=66%
GOBP_CELL_PROJECTION_ASSEMBLY	414	-0.2589999	-1.4506497	0.003322259	0.2228204	1.0	2241	tags=21%, list=13%, signal=24%
GOBP_POSITIVE_REGULATION_OF_GLYCOLYTIC_PROCESS	19	-0.46378544	-1.4489908	0.07641921	0.22424488	1.0	4417	tags=68%, list=26%, signal=92%
GOBP_INTERLEUKIN_2_PRODUCTION	56	-0.3510236	-1.4484227	0.015981736	0.22428672	1.0	4140	tags=39%, list=24%, signal=52%
GOBP_HETEROCHROMATIN_ORGANIZATION	61	-0.34446037	-1.4473566	0.035714287	0.22489771	1.0	2186	tags=26%, list=13%, signal=30%
GOBP_KINETOCHORE_ORGANIZATION	15	-0.50242126	-1.4468279	0.079831935	0.22486494	1.0	3490	tags=40%, list=20%, signal=50%
GOBP_DOUBLE_STRAND_BREAK_REPAIR	196	-0.28391182	-1.4460217	0.0053050397	0.22527741	1.0	3273	tags=28%, list=19%, signal=34%
GOBP_REGULATION_OF_MAST_CELL_ACTIVATION	40	-0.37088442	-1.4459436	0.053240743	0.22455454	1.0	4228	tags=43%, list=25%, signal=56%
GOBP_HOMOLOGOUS_CHROMOSOME_PAIRING_AT_MEIOSIS	32	-0.39938396	-1.4442549	0.04761905	0.22610931	1.0	4474	tags=44%, list=26%, signal=59%
GOBP_CD4_POSITIVE_ALPHA_BETA_T_CELL_ACTIVATION	87	-0.32278284	-1.4423357	0.027713627	0.22789489	1.0	4614	tags=44%, list=27%, signal=60%
GOBP_OOCYTE_DIFFERENTIATION	48	-0.35762602	-1.4417137	0.04222222	0.22798893	1.0	137	tags=10%, list=1%, signal=10%
GOBP_POSITIVE_REGULATION_OF_I_KAPPAB_KINASE_NF_KAPPAB_SIGNALING	167	-0.28605193	-1.4412442	0.005319149	0.22779454	1.0	3745	tags=32%, list=22%, signal=41%
GOBP_REGULATION_OF_PHOSPHOLIPASE_C_ACTIVITY	40	-0.38383773	-1.4409595	0.038636364	0.2273493	1.0	4842	tags=52%, list=28%, signal=73%
GOBP_POSITIVE_REGULATION_OF_CYTOKINE_PRODUCTION_INVOLVED_IN_IMMUNE_RESPONSE	61	-0.34036967	-1.4404119	0.025943397	0.2272919	1.0	3026	tags=31%, list=18%, signal=38%
GOBP_HUMORAL_IMMUNE_RESPONSE_MEDIATED_BY_CIRCULATING_IMMUNOGLOBULIN	107	-0.30887195	-1.4394839	0.010498688	0.2278378	1.0	4989	tags=47%, list=29%, signal=66%
GOBP_NEGATIVE_REGULATION_OF_IMMUNE_RESPONSE	160	-0.2900949	-1.4390957	0.0073710075	0.22753248	1.0	3806	tags=37%, list=22%, signal=47%
GOBP_B_CELL_MEDIATED_IMMUNITY	189	-0.2835182	-1.4380153	0.007853403	0.22810344	1.0	4519	tags=39%, list=26%, signal=53%
GOBP_POSITIVE_REGULATION_OF_TRANSCRIPTION_FROM_RNA_POLYMERASE_II_PROMOTER_INVOLVED_IN_CELLULAR_RESPONSE_TO_CHEMICAL_STIMULUS	22	-0.441331	-1.4356881	0.05934066	0.23068604	1.0	4230	tags=50%, list=25%, signal=66%
GOBP_REGULATION_OF_LEUKOCYTE_APOPTOTIC_PROCESS	76	-0.32753506	-1.4313585	0.022371365	0.23625876	1.0	4476	tags=41%, list=26%, signal=55%
GOBP_NEGATIVE_REGULATION_OF_CELL_CYCLE_PROCESS	224	-0.27721253	-1.4304587	0.005479452	0.2367585	1.0	4796	tags=41%, list=28%, signal=56%
GOBP_POSITIVE_REGULATION_OF_CYTOSOLIC_CALCIUM_ION_CONCENTRATION_INVOLVED_IN_PHOSPHOLIPASE_C_ACTIVATING_G_PROTEIN_COUPLED_SIGNALING_PATHWAY	27	-0.41277295	-1.4295535	0.060215052	0.237417	1.0	4459	tags=56%, list=26%, signal=75%
GOBP_NEGATIVE_REGULATION_OF_VIRAL_GENOME_REPLICATION	47	-0.3651353	-1.4290676	0.036117382	0.2372937	1.0	2779	tags=30%, list=16%, signal=35%
GOBP_NUCLEAR_MIGRATION	16	-0.47800863	-1.4283117	0.06911447	0.23769087	1.0	2540	tags=44%, list=15%, signal=51%
GOBP_PROTEIN_POLYUBIQUITINATION	204	-0.27879742	-1.4279581	0.007853403	0.23740046	1.0	2772	tags=25%, list=16%, signal=30%
GOBP_MITOTIC_RECOMBINATION	22	-0.43000656	-1.4269323	0.05473684	0.23814338	1.0	3929	tags=41%, list=23%, signal=53%
GOBP_REGULATION_OF_CELL_CYCLE_PHASE_TRANSITION	318	-0.26375735	-1.4266844	0.00931677	0.23767163	1.0	4774	tags=38%, list=28%, signal=51%
GOBP_MYELOID_LEUKOCYTE_ACTIVATION	207	-0.2769534	-1.4260176	0.005319149	0.23789658	1.0	3573	tags=30%, list=21%, signal=37%
GOBP_COMPLEMENT_ACTIVATION	116	-0.3028756	-1.4250989	0.01344086	0.23840529	1.0	4989	tags=46%, list=29%, signal=64%
GOBP_POSITIVE_REGULATION_OF_TYPE_I_INTERFERON_PRODUCTION	52	-0.3485166	-1.4239317	0.03902439	0.23935622	1.0	2608	tags=35%, list=15%, signal=41%
GOBP_REGULATION_OF_TELOMERE_MAINTENANCE	64	-0.33966333	-1.4237013	0.04255319	0.23892342	1.0	1727	tags=25%, list=10%, signal=28%
GOBP_CELL_DIFFERENTIATION_IN_HINDBRAIN	22	-0.43334383	-1.4233309	0.060465116	0.23864415	1.0	1432	tags=27%, list=8%, signal=30%
GOBP_T_CELL_DIFFERENTIATION	233	-0.2721707	-1.4226067	0.005319149	0.23896714	1.0	4241	tags=38%, list=25%, signal=50%
GOBP_PROTEIN_LOCALIZATION_TO_CHROMATIN	20	-0.44472584	-1.4219027	0.09210526	0.2392562	1.0	4479	tags=60%, list=26%, signal=81%
GOBP_MATURE_B_CELL_DIFFERENTIATION	32	-0.3913281	-1.4197471	0.06753813	0.24167779	1.0	4615	tags=50%, list=27%, signal=68%
GOBP_TUMOR_NECROSIS_FACTOR_MEDIATED_SIGNALING_PATHWAY	90	-0.31322342	-1.4195924	0.021428572	0.24108136	1.0	3141	tags=29%, list=18%, signal=35%
GOBP_RAB_PROTEIN_SIGNAL_TRANSDUCTION	18	-0.45592737	-1.4170941	0.08668076	0.24407385	1.0	4151	tags=50%, list=24%, signal=66%
GOBP_CELLULAR_RESPONSE_TO_INTERFERON_GAMMA	110	-0.30142948	-1.4166971	0.009803922	0.24387327	1.0	4336	tags=40%, list=25%, signal=53%
GOBP_REGULATION_OF_CELL_CYCLE_G2_M_PHASE_TRANSITION	81	-0.31441674	-1.4098399	0.035128806	0.25386417	1.0	3427	tags=31%, list=20%, signal=38%
GOBP_RENAL_FILTRATION	24	-0.42313117	-1.4095421	0.06593407	0.25345862	1.0	3337	tags=42%, list=20%, signal=52%
GOBP_LAMELLIPODIUM_ASSEMBLY	54	-0.34099668	-1.4091892	0.04137931	0.25317004	1.0	2241	tags=26%, list=13%, signal=30%
GOBP_REGULATION_OF_PATTERN_RECOGNITION_RECEPTOR_SIGNALING_PATHWAY	81	-0.3183774	-1.4071542	0.03189066	0.25561917	1.0	3096	tags=32%, list=18%, signal=39%
GOBP_MYELOID_LEUKOCYTE_MIGRATION	202	-0.27173898	-1.4062684	0.010498688	0.25620323	1.0	4336	tags=37%, list=25%, signal=49%
GOBP_NUCLEOTIDE_EXCISION_REPAIR	53	-0.34604755	-1.4061912	0.057142857	0.25545806	1.0	1771	tags=23%, list=10%, signal=25%
GOBP_HEAT_GENERATION	16	-0.46993384	-1.4041989	0.09210526	0.2578204	1.0	3419	tags=50%, list=20%, signal=62%
GOBP_GOLGI_ORGANIZATION	113	-0.3023293	-1.4039297	0.028061224	0.25735098	1.0	4683	tags=41%, list=27%, signal=56%
GOBP_REGULATION_OF_VASOCONSTRICTION	61	-0.33032814	-1.4036824	0.036117382	0.25689763	1.0	3045	tags=31%, list=18%, signal=38%
GOBP_POSITIVE_REGULATION_OF_DNA_REPAIR	69	-0.32417366	-1.403456	0.04859335	0.256429	1.0	1002	tags=16%, list=6%, signal=17%
GOBP_DNA_DAMAGE_RESPONSE_SIGNAL_TRANSDUCTION_RESULTING_IN_TRANSCRIPTION	16	-0.46110043	-1.4021766	0.09339408	0.25763768	1.0	1018	tags=19%, list=6%, signal=20%
GOBP_NUCLEOSIDE_CATABOLIC_PROCESS	23	-0.41852966	-1.4014788	0.07424594	0.25783572	1.0	4739	tags=43%, list=28%, signal=60%
GOBP_REGULATION_OF_T_HELPER_17_TYPE_IMMUNE_RESPONSE	22	-0.42436874	-1.4007113	0.11378556	0.2582506	1.0	3735	tags=36%, list=22%, signal=46%
GOBP_REGULATION_OF_MRNA_METABOLIC_PROCESS	220	-0.27072254	-1.3999646	0.010471204	0.25861156	1.0	2637	tags=26%, list=15%, signal=30%
GOBP_POSITIVE_REGULATION_OF_CHROMOSOME_ORGANIZATION	74	-0.32609722	-1.3999302	0.04411765	0.25779757	1.0	3762	tags=35%, list=22%, signal=45%
GOBP_PEPTIDYL_LYSINE_METHYLATION	90	-0.3103668	-1.3995363	0.024271844	0.25761738	1.0	2186	tags=22%, list=13%, signal=25%
GOBP_MONOCYTE_CHEMOTACTIC_PROTEIN_1_PRODUCTION	17	-0.4646091	-1.3989514	0.08438819	0.2577389	1.0	4228	tags=59%, list=25%, signal=78%
GOBP_POSITIVE_REGULATION_OF_T_CELL_PROLIFERATION	94	-0.30723426	-1.3982875	0.028871391	0.25801837	1.0	4336	tags=40%, list=25%, signal=54%
GOBP_RESPONSE_TO_DSRNA	48	-0.34709555	-1.3979039	0.057777777	0.25784066	1.0	3143	tags=35%, list=18%, signal=43%
GOBP_HISTONE_DEUBIQUITINATION	32	-0.38647547	-1.3975643	0.06666667	0.2575944	1.0	1466	tags=25%, list=9%, signal=27%
GOBP_POSITIVE_REGULATION_OF_INTERFERON_BETA_PRODUCTION	35	-0.37852114	-1.3960726	0.050480768	0.25912818	1.0	2608	tags=40%, list=15%, signal=47%
GOBP_POSITIVE_REGULATION_OF_ALPHA_BETA_T_CELL_DIFFERENTIATION	44	-0.35901636	-1.3956566	0.050458714	0.25903267	1.0	4614	tags=52%, list=27%, signal=71%
GOBP_REGULATION_OF_DNA_DAMAGE_RESPONSE_SIGNAL_TRANSDUCTION_BY_P53_CLASS_MEDIATOR	31	-0.39197525	-1.3954389	0.06081081	0.2585623	1.0	1152	tags=19%, list=7%, signal=21%
GOBP_AXONEME_ASSEMBLY	40	-0.361939	-1.3949609	0.068041235	0.25849402	1.0	2582	tags=30%, list=15%, signal=35%
GOBP_INTERLEUKIN_6_MEDIATED_SIGNALING_PATHWAY	18	-0.45417544	-1.3949094	0.08857809	0.25776684	1.0	2648	tags=44%, list=16%, signal=53%
GOBP_NEGATIVE_REGULATION_OF_T_CELL_RECEPTOR_SIGNALING_PATHWAY	24	-0.40750906	-1.3937796	0.07826087	0.25881	1.0	4201	tags=46%, list=25%, signal=61%
GOBP_NEGATIVE_REGULATION_OF_EPITHELIAL_CELL_PROLIFERATION	114	-0.2973322	-1.3935553	0.020348838	0.25842154	1.0	2518	tags=24%, list=15%, signal=28%
GOBP_TRANSCRIPTION_INITIATION_FROM_RNA_POLYMERASE_II_PROMOTER	60	-0.33701238	-1.3935164	0.038288288	0.2577122	1.0	1576	tags=22%, list=9%, signal=24%
GOBP_POSITIVE_REGULATION_OF_MACROPHAGE_DERIVED_FOAM_CELL_DIFFERENTIATION	18	-0.44533303	-1.393438	0.09347826	0.2570819	1.0	2903	tags=44%, list=17%, signal=54%
GOBP_NEGATIVE_REGULATION_OF_IMMUNE_EFFECTOR_PROCESS	106	-0.2974395	-1.3933933	0.019417476	0.25635955	1.0	4039	tags=42%, list=24%, signal=54%
GOBP_LEUKOCYTE_APOPTOTIC_PROCESS	99	-0.30417746	-1.3931866	0.020565553	0.25591075	1.0	4476	tags=40%, list=26%, signal=54%
GOBP_NEGATIVE_REGULATION_OF_INFLAMMATORY_RESPONSE	126	-0.29056635	-1.3924214	0.0078125	0.25629175	1.0	3865	tags=36%, list=23%, signal=46%
GOBP_REGULATION_OF_MITOTIC_CELL_CYCLE_PHASE_TRANSITION	245	-0.26492274	-1.3914322	0.002688172	0.2571101	1.0	3427	tags=27%, list=20%, signal=33%
GOBP_POSITIVE_REGULATION_OF_DNA_RECOMBINATION	53	-0.34309527	-1.3907958	0.054245282	0.25737712	1.0	1369	tags=21%, list=8%, signal=22%
GOBP_REGULATION_OF_T_CELL_RECEPTOR_SIGNALING_PATHWAY	40	-0.36613664	-1.3904123	0.06741573	0.25718972	1.0	4201	tags=45%, list=25%, signal=60%
GOBP_REGULATION_OF_NUCLEAR_TRANSCRIBED_MRNA_CATABOLIC_PROCESS_DEADENYLATION_DEPENDENT_DECAY	21	-0.43788972	-1.3903786	0.08061002	0.25648	1.0	4353	tags=48%, list=26%, signal=64%
GOBP_RNA_PHOSPHODIESTER_BOND_HYDROLYSIS	109	-0.29553747	-1.3893528	0.014962593	0.25734544	1.0	2643	tags=28%, list=15%, signal=32%
GOBP_NEGATIVE_REGULATION_OF_METAPHASE_ANAPHASE_TRANSITION_OF_CELL_CYCLE	37	-0.36561096	-1.3887707	0.06682028	0.2574512	1.0	3699	tags=35%, list=22%, signal=45%
GOBP_INTRINSIC_APOPTOTIC_SIGNALING_PATHWAY_IN_RESPONSE_TO_DNA_DAMAGE_BY_P53_CLASS_MEDIATOR	33	-0.3784664	-1.3870673	0.07726269	0.2593231	1.0	4451	tags=45%, list=26%, signal=61%
GOBP_CELLULAR_DEFENSE_RESPONSE	50	-0.34782708	-1.3868827	0.043583535	0.2588729	1.0	1787	tags=22%, list=10%, signal=25%
GOBP_POSITIVE_REGULATION_OF_MYELOID_LEUKOCYTE_CYTOKINE_PRODUCTION_INVOLVED_IN_IMMUNE_RESPONSE	22	-0.4240801	-1.3855642	0.08704883	0.26034883	1.0	2112	tags=36%, list=12%, signal=41%
GOBP_NEGATIVE_REGULATION_OF_SIGNAL_TRANSDUCTION_BY_P53_CLASS_MEDIATOR	24	-0.4178402	-1.3844169	0.0864745	0.26148224	1.0	1152	tags=25%, list=7%, signal=27%
GOBP_REGULATION_OF_CARDIAC_MUSCLE_CELL_DIFFERENTIATION	15	-0.46923536	-1.3841732	0.10280374	0.26114386	1.0	3294	tags=40%, list=19%, signal=50%
GOBP_INOSITOL_LIPID_MEDIATED_SIGNALING	158	-0.28198236	-1.3841493	0.01604278	0.26042876	1.0	2903	tags=26%, list=17%, signal=31%
GOBP_GRANULOCYTE_CHEMOTAXIS	110	-0.29456934	-1.3825487	0.030516433	0.26227376	1.0	4336	tags=39%, list=25%, signal=52%
GOBP_T_CELL_CHEMOTAXIS	25	-0.4106315	-1.3823953	0.09014675	0.2617918	1.0	2275	tags=28%, list=13%, signal=32%
GOBP_MITOTIC_G1_S_TRANSITION_CHECKPOINT_SIGNALING	26	-0.4063829	-1.3821929	0.07855626	0.26135436	1.0	4683	tags=46%, list=27%, signal=64%
GOBP_INOSITOL_PHOSPHATE_MEDIATED_SIGNALING	48	-0.34714746	-1.3815953	0.050239235	0.26162115	1.0	4314	tags=44%, list=25%, signal=58%
GOBP_POSITIVE_REGULATION_OF_PROTEIN_MODIFICATION_BY_SMALL_PROTEIN_CONJUGATION_OR_REMOVAL	121	-0.28919843	-1.3804456	0.022959184	0.2627478	1.0	3299	tags=31%, list=19%, signal=38%
GOBP_T_CELL_PROLIFERATION	185	-0.27130112	-1.3803401	0.020833334	0.2621485	1.0	4377	tags=37%, list=26%, signal=49%
GOBP_GONADOTROPIN_SECRETION	15	-0.46830702	-1.3796717	0.08277405	0.26249164	1.0	1082	tags=27%, list=6%, signal=28%
GOBP_CHEMOKINE_PRODUCTION	85	-0.3076282	-1.3796382	0.03178484	0.26178676	1.0	4377	tags=40%, list=26%, signal=54%
GOBP_B_CELL_DIFFERENTIATION	133	-0.28874162	-1.378365	0.022058824	0.2631268	1.0	4427	tags=38%, list=26%, signal=50%
GOBP_RAS_PROTEIN_SIGNAL_TRANSDUCTION	307	-0.2572361	-1.3765516	0.0030959751	0.26516518	1.0	3402	tags=28%, list=20%, signal=34%
GOBP_RESPONSE_TO_INTERFERON_GAMMA	131	-0.28448546	-1.3740102	0.023017902	0.2685526	1.0	4336	tags=37%, list=25%, signal=50%
GOBP_REGULATION_OF_INFLAMMATORY_RESPONSE	308	-0.25599435	-1.3733217	0.008797654	0.26875982	1.0	4228	tags=35%, list=25%, signal=45%
GOBP_REGULATION_OF_CHROMATIN_BINDING	19	-0.43871185	-1.3719597	0.12866817	0.27009425	1.0	1673	tags=26%, list=10%, signal=29%
GOBP_NEGATIVE_REGULATION_OF_ANTIGEN_RECEPTOR_MEDIATED_SIGNALING_PATHWAY	31	-0.38257125	-1.3716756	0.09090909	0.26978743	1.0	4201	tags=42%, list=25%, signal=56%
GOBP_DETERMINATION_OF_ADULT_LIFESPAN	17	-0.44942355	-1.3713065	0.097402595	0.26962814	1.0	994	tags=29%, list=6%, signal=31%
GOBP_REGULATION_OF_P38MAPK_CASCADE	38	-0.36080232	-1.3709941	0.06603774	0.26939458	1.0	4050	tags=42%, list=24%, signal=55%
GOBP_DNA_SYNTHESIS_INVOLVED_IN_DNA_REPAIR	31	-0.39238623	-1.3689346	0.07380953	0.27219784	1.0	3247	tags=45%, list=19%, signal=56%
GOBP_MICROVILLUS_ORGANIZATION	25	-0.39926395	-1.3676544	0.0945055	0.27342084	1.0	3751	tags=40%, list=22%, signal=51%
GOBP_PROTEIN_LOCALIZATION_TO_CYTOSKELETON	46	-0.34782887	-1.3671147	0.06619386	0.27352923	1.0	1381	tags=24%, list=8%, signal=26%
GOBP_OOGENESIS	81	-0.309413	-1.3669478	0.030952381	0.27304146	1.0	137	tags=9%, list=1%, signal=9%
GOBP_MONONUCLEAR_CELL_MIGRATION	172	-0.27388012	-1.3654983	0.0121951215	0.27466384	1.0	4053	tags=37%, list=24%, signal=48%
GOBP_CYCLIC_NUCLEOTIDE_METABOLIC_PROCESS	36	-0.366672	-1.3652235	0.08108108	0.27431187	1.0	4935	tags=44%, list=29%, signal=62%
GOBP_POSITIVE_REGULATION_OF_CELL_KILLING	59	-0.33067262	-1.3636084	0.050808314	0.2762136	1.0	3709	tags=32%, list=22%, signal=41%
GOBP_MONONUCLEAR_CELL_DIFFERENTIATION	389	-0.24690159	-1.3635744	0.0	0.2755116	1.0	4241	tags=34%, list=25%, signal=44%
GOBP_LIPOPROTEIN_BIOSYNTHETIC_PROCESS	88	-0.30426672	-1.3628358	0.036697246	0.27596256	1.0	2023	tags=23%, list=12%, signal=26%
GOBP_REGULATION_OF_MONOCYTE_CHEMOTAXIS	23	-0.41309372	-1.3623046	0.103375524	0.27607277	1.0	3377	tags=35%, list=20%, signal=43%
GOBP_POSITIVE_REGULATION_OF_CYCLASE_ACTIVITY	19	-0.43640116	-1.3610187	0.083690986	0.2775166	1.0	4556	tags=47%, list=27%, signal=65%
GOBP_GLYCEROPHOSPHOLIPID_BIOSYNTHETIC_PROCESS	169	-0.27299064	-1.3580304	0.0234375	0.28190604	1.0	4224	tags=37%, list=25%, signal=48%
GOBP_REGULATION_OF_PROTEIN_DEACETYLATION	45	-0.349807	-1.3562825	0.06714629	0.2841358	1.0	3013	tags=38%, list=18%, signal=46%
GOBP_POSITIVE_REGULATION_OF_GTPASE_ACTIVITY	228	-0.2616465	-1.3561695	0.013020833	0.28358468	1.0	2803	tags=24%, list=16%, signal=28%
GOBP_SNRNA_TRANSCRIPTION	15	-0.45121136	-1.3552128	0.09756097	0.28455424	1.0	605	tags=20%, list=4%, signal=21%
GOBP_ACTIVATION_OF_NF_KAPPAB_INDUCING_KINASE_ACTIVITY	18	-0.44970155	-1.3548038	0.10792951	0.2844219	1.0	4274	tags=44%, list=25%, signal=59%
GOBP_POSITIVE_REGULATION_OF_RESPONSE_TO_DNA_DAMAGE_STIMULUS	97	-0.29944342	-1.3537594	0.047146402	0.28549582	1.0	1133	tags=15%, list=7%, signal=16%
GOBP_REGULATION_OF_PLATELET_DERIVED_GROWTH_FACTOR_RECEPTOR_SIGNALING_PATHWAY	22	-0.40123475	-1.3535347	0.09006929	0.28515878	1.0	1320	tags=23%, list=8%, signal=25%
GOBP_VESICLE_CARGO_LOADING	21	-0.41331702	-1.3525541	0.08695652	0.28597233	1.0	3888	tags=48%, list=23%, signal=62%
GOBP_INTERFERON_GAMMA_PRODUCTION	104	-0.289616	-1.352321	0.032941177	0.2856208	1.0	4095	tags=38%, list=24%, signal=50%
GOBP_CARDIAC_CONDUCTION_SYSTEM_DEVELOPMENT	36	-0.36084357	-1.3514004	0.08510638	0.28635854	1.0	3352	tags=33%, list=20%, signal=41%
GOBP_POSITIVE_REGULATION_OF_ALPHA_BETA_T_CELL_ACTIVATION	61	-0.31809515	-1.3506113	0.054502368	0.28701276	1.0	4614	tags=48%, list=27%, signal=65%
GOBP_HISTONE_H3_K4_METHYLATION	48	-0.3377061	-1.3505466	0.08490566	0.28639242	1.0	2143	tags=23%, list=13%, signal=26%
GOBP_NEGATIVE_REGULATION_OF_CELLULAR_AMIDE_METABOLIC_PROCESS	153	-0.2725487	-1.3500935	0.0265252	0.28638852	1.0	2285	tags=23%, list=13%, signal=26%
GOBP_INTERLEUKIN_1_MEDIATED_SIGNALING_PATHWAY	27	-0.39136812	-1.3471248	0.10615711	0.29076704	1.0	3026	tags=44%, list=18%, signal=54%
GOBP_FEMALE_GAMETE_GENERATION	128	-0.2786061	-1.3456014	0.025188917	0.29256043	1.0	1243	tags=13%, list=7%, signal=13%
GOBP_REGULATION_OF_PHOSPHATIDYLINOSITOL_3_KINASE_ACTIVITY	46	-0.33390492	-1.3451227	0.08008658	0.29270363	1.0	2680	tags=26%, list=16%, signal=31%
GOBP_RESPONSE_TO_PROTOZOAN	24	-0.402248	-1.3443244	0.1	0.29327494	1.0	6367	tags=54%, list=37%, signal=86%
GOBP_POSITIVE_REGULATION_OF_TELOMERE_MAINTENANCE_VIA_TELOMERE_LENGTHENING	34	-0.3649548	-1.3438288	0.07783019	0.2933864	1.0	1682	tags=29%, list=10%, signal=33%
GOBP_PLATELET_DERIVED_GROWTH_FACTOR_RECEPTOR_SIGNALING_PATHWAY	50	-0.3318217	-1.3437057	0.05952381	0.29279566	1.0	1635	tags=22%, list=10%, signal=24%
GOBP_NEUROINFLAMMATORY_RESPONSE	33	-0.36403134	-1.3424124	0.075170845	0.29419547	1.0	4211	tags=45%, list=25%, signal=60%
GOBP_NEGATIVE_REGULATION_OF_TUMOR_NECROSIS_FACTOR_SUPERFAMILY_CYTOKINE_PRODUCTION	55	-0.3288043	-1.342407	0.055690072	0.29344666	1.0	2112	tags=24%, list=12%, signal=27%
GOBP_CELLULAR_RESPONSE_TO_DEXAMETHASONE_STIMULUS	23	-0.4079475	-1.3424021	0.11111111	0.29269716	1.0	4868	tags=52%, list=29%, signal=73%
GOBP_FC_EPSILON_RECEPTOR_SIGNALING_PATHWAY	24	-0.39840406	-1.3418673	0.11590909	0.29287833	1.0	2563	tags=25%, list=15%, signal=29%
GOBP_CGMP_MEDIATED_SIGNALING	29	-0.37836227	-1.3394673	0.088552915	0.29630384	1.0	4935	tags=48%, list=29%, signal=68%
GOBP_NEGATIVE_REGULATION_OF_B_CELL_PROLIFERATION	17	-0.42949712	-1.3381469	0.09977827	0.29797372	1.0	6810	tags=76%, list=40%, signal=127%
GOBP_NATURAL_KILLER_CELL_MEDIATED_IMMUNITY	67	-0.31016794	-1.3370851	0.0645933	0.29915452	1.0	3018	tags=30%, list=18%, signal=36%
GOBP_REGULATION_OF_DNA_DEPENDENT_DNA_REPLICATION	43	-0.34318835	-1.3369914	0.07936508	0.29856065	1.0	2466	tags=26%, list=14%, signal=30%
GOBP_REGULATION_OF_T_CELL_PROLIFERATION	157	-0.26766998	-1.3367338	0.018817205	0.2982563	1.0	4377	tags=36%, list=26%, signal=48%
GOBP_NUCLEUS_LOCALIZATION	19	-0.43359634	-1.3354027	0.12869199	0.2997745	1.0	2540	tags=37%, list=15%, signal=43%
GOBP_REGULATION_OF_CYTOPLASMIC_TRANSLATION	20	-0.42172447	-1.3353654	0.11563169	0.2990671	1.0	2285	tags=35%, list=13%, signal=40%
GOBP_GRANULOCYTE_ACTIVATION	41	-0.3431357	-1.3346043	0.07936508	0.29961964	1.0	4514	tags=44%, list=26%, signal=60%
GOBP_NEGATIVE_REGULATION_OF_INTERLEUKIN_1_PRODUCTION	28	-0.38261187	-1.3342174	0.10284464	0.29950434	1.0	3614	tags=43%, list=21%, signal=54%
GOBP_PROTEIN_LOCALIZATION_TO_CHROMOSOME	66	-0.3111203	-1.3325722	0.06833713	0.30175406	1.0	3551	tags=35%, list=21%, signal=44%
GOBP_ACTIVATION_OF_INNATE_IMMUNE_RESPONSE	51	-0.32895657	-1.3316938	0.10344828	0.30263156	1.0	3571	tags=33%, list=21%, signal=42%
GOBP_HISTONE_PHOSPHORYLATION	39	-0.35465193	-1.3316811	0.1002331	0.3019056	1.0	2216	tags=26%, list=13%, signal=29%
GOBP_NEGATIVE_REGULATION_OF_CELL_ACTIVATION	186	-0.26520073	-1.3315562	0.020725388	0.30139086	1.0	4064	tags=32%, list=24%, signal=41%
GOBP_NEGATIVE_REGULATION_OF_ATP_DEPENDENT_ACTIVITY	17	-0.42886323	-1.3310869	0.11328976	0.30153778	1.0	1214	tags=24%, list=7%, signal=25%
GOBP_REGULATION_OF_DNA_METABOLIC_PROCESS	307	-0.24702302	-1.3309944	0.011527377	0.30093697	1.0	3248	tags=25%, list=19%, signal=30%
GOBP_LYMPH_NODE_DEVELOPMENT	15	-0.44420105	-1.3287416	0.14468086	0.30412143	1.0	4541	tags=47%, list=27%, signal=64%
GOBP_PYRIMIDINE_NUCLEOSIDE_CATABOLIC_PROCESS	15	-0.44194925	-1.3276315	0.110869564	0.30522	1.0	7257	tags=73%, list=43%, signal=128%
GOBP_LEUKOCYTE_DEGRANULATION	72	-0.30789566	-1.3264055	0.066176474	0.3067082	1.0	3746	tags=33%, list=22%, signal=43%
GOBP_REGULATION_OF_RENAL_SYSTEM_PROCESS	31	-0.37030277	-1.3262506	0.07589286	0.30620745	1.0	4914	tags=52%, list=29%, signal=72%
GOBP_POSITIVE_REGULATION_OF_T_CELL_MEDIATED_IMMUNITY	54	-0.33016738	-1.3252807	0.101149425	0.30724797	1.0	3026	tags=30%, list=18%, signal=36%
GOBP_POSITIVE_REGULATION_OF_NF_KAPPAB_TRANSCRIPTION_FACTOR_ACTIVITY	140	-0.27080783	-1.3252709	0.036764707	0.30650926	1.0	3141	tags=30%, list=18%, signal=36%
GOBP_RESPONSE_TO_THYROID_HORMONE	27	-0.38489282	-1.3252037	0.08539326	0.30588955	1.0	3076	tags=33%, list=18%, signal=41%
GOBP_GLOMERULAR_MESANGIUM_DEVELOPMENT	16	-0.43740794	-1.3247508	0.13785557	0.30587903	1.0	3294	tags=44%, list=19%, signal=54%
GOBP_POSITIVE_REGULATION_OF_TYROSINE_PHOSPHORYLATION_OF_STAT_PROTEIN	62	-0.31228366	-1.3234537	0.051569507	0.30762878	1.0	4336	tags=34%, list=25%, signal=45%
GOBP_ORGANELLE_MEMBRANE_FUSION	90	-0.28949904	-1.3223093	0.040572792	0.3090643	1.0	3882	tags=41%, list=23%, signal=53%
GOBP_CYTOKINE_PRODUCTION_INVOLVED_IN_IMMUNE_RESPONSE	92	-0.29089493	-1.3222204	0.08196721	0.3084869	1.0	3970	tags=36%, list=23%, signal=46%
GOBP_LEUKOCYTE_DIFFERENTIATION	498	-0.23161878	-1.3214769	0.0	0.30900928	1.0	4241	tags=33%, list=25%, signal=42%
GOBP_NEGATIVE_REGULATION_OF_MONONUCLEAR_CELL_MIGRATION	18	-0.42164096	-1.3202761	0.12443439	0.3104181	1.0	3377	tags=44%, list=20%, signal=55%
GOBP_REGULATION_OF_IMMUNE_EFFECTOR_PROCESS	310	-0.24589181	-1.3199291	0.018766755	0.31030074	1.0	4228	tags=35%, list=25%, signal=45%
GOBP_SPERM_MOTILITY	77	-0.2996443	-1.3162841	0.047169812	0.3163107	1.0	2337	tags=21%, list=14%, signal=24%
GOBP_SMOOTH_MUSCLE_CELL_PROLIFERATION	130	-0.26951826	-1.3155215	0.03816794	0.3170723	1.0	4679	tags=43%, list=27%, signal=59%
GOBP_REGULATION_OF_LYMPHOCYTE_MEDIATED_IMMUNITY	155	-0.26491162	-1.3143592	0.028720627	0.3184975	1.0	3529	tags=30%, list=21%, signal=38%
GOBP_NEUTROPHIL_MIGRATION	116	-0.28108683	-1.3142685	0.046153847	0.31793275	1.0	3410	tags=30%, list=20%, signal=37%
GOBP_REGULATION_OF_RHO_PROTEIN_SIGNAL_TRANSDUCTION	73	-0.3036446	-1.314099	0.07962529	0.31750104	1.0	4566	tags=42%, list=27%, signal=58%
GOBP_INTERFERON_BETA_PRODUCTION	48	-0.3347662	-1.313659	0.08126411	0.31758294	1.0	2608	tags=33%, list=15%, signal=39%
GOBP_DNA_DEPENDENT_DNA_REPLICATION	119	-0.27738315	-1.3136073	0.048661802	0.3169406	1.0	2655	tags=25%, list=16%, signal=30%
GOBP_CELL_CYCLE_G2_M_PHASE_TRANSITION	122	-0.27489978	-1.3130752	0.049222797	0.31713	1.0	3427	tags=29%, list=20%, signal=36%
GOBP_PROTEIN_KINASE_C_ACTIVATING_G_PROTEIN_COUPLED_RECEPTOR_SIGNALING_PATHWAY	26	-0.38599616	-1.3128923	0.10798122	0.31673104	1.0	4162	tags=46%, list=24%, signal=61%
GOBP_POSITIVE_REGULATION_OF_TUMOR_NECROSIS_FACTOR_SUPERFAMILY_CYTOKINE_PRODUCTION	96	-0.28580844	-1.312599	0.058080807	0.31650546	1.0	2608	tags=27%, list=15%, signal=32%
GOBP_EMBRYONIC_CAMERA_TYPE_EYE_DEVELOPMENT	34	-0.3587399	-1.3125035	0.10232558	0.31595466	1.0	418	tags=15%, list=2%, signal=15%
GOBP_MYELOID_CELL_ACTIVATION_INVOLVED_IN_IMMUNE_RESPONSE	89	-0.28880966	-1.3118709	0.06403941	0.31640768	1.0	4228	tags=37%, list=25%, signal=49%
GOBP_REGULATION_OF_INNATE_IMMUNE_RESPONSE	197	-0.25268784	-1.3118387	0.024691358	0.31571698	1.0	4228	tags=34%, list=25%, signal=45%
GOBP_RNA_DEPENDENT_DNA_BIOSYNTHETIC_PROCESS	56	-0.31713286	-1.3116255	0.091121495	0.31539118	1.0	1682	tags=21%, list=10%, signal=24%
GOBP_NEGATIVE_REGULATION_OF_DEFENSE_RESPONSE_TO_VIRUS	19	-0.41283673	-1.3114082	0.14537445	0.3150361	1.0	1803	tags=37%, list=11%, signal=41%
GOBP_NEGATIVE_REGULATION_OF_LYMPHOCYTE_ACTIVATION	139	-0.26795787	-1.3079083	0.0302267	0.32078502	1.0	4064	tags=35%, list=24%, signal=45%
GOBP_REGULATION_OF_CD4_POSITIVE_ALPHA_BETA_T_CELL_ACTIVATION	54	-0.32418957	-1.3071296	0.07333333	0.32158768	1.0	4614	tags=44%, list=27%, signal=61%
GOBP_NEGATIVE_REGULATION_OF_DEFENSE_RESPONSE	202	-0.2532407	-1.3069822	0.022959184	0.32107034	1.0	3865	tags=33%, list=23%, signal=42%
GOBP_NEGATIVE_REGULATION_OF_B_CELL_ACTIVATION	34	-0.35013238	-1.306974	0.10135135	0.32034597	1.0	1484	tags=24%, list=9%, signal=26%
GOBP_DEPHOSPHORYLATION	332	-0.24063711	-1.3063409	0.015243903	0.32074165	1.0	3564	tags=30%, list=21%, signal=37%
GOBP_HISTONE_H2A_ACETYLATION	17	-0.4286493	-1.3063132	0.14945056	0.32006598	1.0	1002	tags=24%, list=6%, signal=25%
GOBP_PROTEIN_PALMITOYLATION	29	-0.3621172	-1.3060079	0.118303575	0.31989357	1.0	1639	tags=24%, list=10%, signal=27%
GOBP_REGULATION_OF_RESPIRATORY_BURST	17	-0.4221608	-1.3028083	0.14573991	0.3251903	1.0	3027	tags=41%, list=18%, signal=50%
GOBP_POSITIVE_REGULATION_OF_METAPHASE_ANAPHASE_TRANSITION_OF_CELL_CYCLE	15	-0.43355444	-1.3019599	0.14285715	0.3261692	1.0	3727	tags=53%, list=22%, signal=68%
GOBP_NEGATIVE_REGULATION_OF_INTERLEUKIN_1_BETA_PRODUCTION	23	-0.39272055	-1.3019428	0.13513513	0.32545495	1.0	3614	tags=43%, list=21%, signal=55%
GOBP_CELL_PROLIFERATION_IN_FOREBRAIN	22	-0.40082702	-1.3018168	0.15466101	0.32496652	1.0	4264	tags=50%, list=25%, signal=67%
GOBP_VIRAL_TRANSCRIPTION	49	-0.32306597	-1.3016821	0.09662921	0.32444003	1.0	4534	tags=41%, list=27%, signal=55%
GOBP_CELL_CYCLE_PHASE_TRANSITION	428	-0.23411122	-1.3014845	0.006430868	0.32404223	1.0	4774	tags=36%, list=28%, signal=48%
GOBP_MISMATCH_REPAIR	27	-0.37553358	-1.3009739	0.113425925	0.32417136	1.0	1673	tags=22%, list=10%, signal=25%
GOBP_REGULATION_OF_TELOMERE_CAPPING	24	-0.38341853	-1.3003565	0.12421053	0.32460225	1.0	1727	tags=25%, list=10%, signal=28%
GOBP_MAST_CELL_ACTIVATION_INVOLVED_IN_IMMUNE_RESPONSE	50	-0.32080835	-1.2987674	0.09367681	0.32695833	1.0	4228	tags=40%, list=25%, signal=53%
GOBP_CORONARY_VASCULATURE_MORPHOGENESIS	17	-0.42584363	-1.298694	0.1273585	0.32634678	1.0	4092	tags=35%, list=24%, signal=46%
GOBP_RESPONSE_TO_PLATELET_DERIVED_GROWTH_FACTOR	21	-0.40287557	-1.2983872	0.14692983	0.3261597	1.0	2112	tags=29%, list=12%, signal=33%
GOBP_PHAGOCYTOSIS	275	-0.24324462	-1.2978426	0.020057306	0.32645157	1.0	4286	tags=35%, list=25%, signal=46%
GOBP_REGULATION_OF_MAST_CELL_ACTIVATION_INVOLVED_IN_IMMUNE_RESPONSE	31	-0.36216143	-1.2973346	0.1012931	0.32666638	1.0	4228	tags=42%, list=25%, signal=56%
GOBP_MYELOID_LEUKOCYTE_MEDIATED_IMMUNITY	97	-0.28165504	-1.2969822	0.05755396	0.32655993	1.0	3569	tags=31%, list=21%, signal=39%
GOBP_POSITIVE_REGULATION_OF_T_CELL_CYTOKINE_PRODUCTION	24	-0.38160822	-1.2956145	0.11764706	0.3284772	1.0	3970	tags=42%, list=23%, signal=54%
GOBP_CHROMOSOME_ORGANIZATION_INVOLVED_IN_MEIOTIC_CELL_CYCLE	48	-0.32220623	-1.2953784	0.10222222	0.32819572	1.0	4474	tags=38%, list=26%, signal=51%
GOBP_LENS_MORPHOGENESIS_IN_CAMERA_TYPE_EYE	20	-0.4014197	-1.2946851	0.11895161	0.32874432	1.0	347	tags=10%, list=2%, signal=10%
GOBP_POSITIVE_REGULATION_OF_ANTIGEN_RECEPTOR_MEDIATED_SIGNALING_PATHWAY	19	-0.41473502	-1.2943964	0.14051522	0.32852557	1.0	2443	tags=32%, list=14%, signal=37%
GOBP_POSITIVE_REGULATION_OF_MYELOID_LEUKOCYTE_MEDIATED_IMMUNITY	18	-0.41779572	-1.2938242	0.16628176	0.3288784	1.0	1929	tags=28%, list=11%, signal=31%
GOBP_GRANULOCYTE_MIGRATION	137	-0.2642414	-1.2924119	0.035128806	0.3308021	1.0	4336	tags=36%, list=25%, signal=49%
GOBP_REGULATION_OF_MYELOID_CELL_APOPTOTIC_PROCESS	24	-0.38380593	-1.2919294	0.11637931	0.33096254	1.0	961	tags=21%, list=6%, signal=22%
GOBP_REGULATION_OF_RESPONSE_TO_BIOTIC_STIMULUS	297	-0.23799653	-1.2919179	0.017142856	0.33025965	1.0	3026	tags=25%, list=18%, signal=30%
GOBP_T_CELL_MEDIATED_IMMUNITY	102	-0.27886868	-1.2907268	0.053658538	0.3317352	1.0	3970	tags=32%, list=23%, signal=42%
GOBP_PROTEIN_DEPHOSPHORYLATION	242	-0.24651961	-1.2905433	0.017191976	0.33133706	1.0	3563	tags=31%, list=21%, signal=39%
GOBP_REGULATION_OF_RESPONSE_TO_DNA_DAMAGE_STIMULUS	193	-0.25362352	-1.2903613	0.036674816	0.33099467	1.0	3018	tags=24%, list=18%, signal=29%
GOBP_VASCULAR_ASSOCIATED_SMOOTH_MUSCLE_CELL_MIGRATION	21	-0.39392987	-1.290241	0.14155251	0.3305156	1.0	2198	tags=33%, list=13%, signal=38%
GOBP_GAMMA_DELTA_T_CELL_ACTIVATION	18	-0.4151645	-1.2883472	0.14533623	0.33340254	1.0	4241	tags=44%, list=25%, signal=59%
GOBP_MICROTUBULE_BASED_TRANSPORT	151	-0.26213333	-1.2882185	0.04622871	0.33292052	1.0	2604	tags=26%, list=15%, signal=30%
GOBP_MEIOTIC_CHROMOSOME_SEGREGATION	64	-0.3026854	-1.2868983	0.08188586	0.33473897	1.0	4474	tags=36%, list=26%, signal=49%
GOBP_MITOTIC_CELL_CYCLE_PHASE_TRANSITION	350	-0.23743671	-1.2868305	0.015432099	0.33414936	1.0	2179	tags=18%, list=13%, signal=20%
GOBP_HISTONE_METHYLATION	113	-0.27377906	-1.2853347	0.070217915	0.33631697	1.0	2279	tags=22%, list=13%, signal=25%
GOBP_TYROSINE_PHOSPHORYLATION_OF_STAT_PROTEIN	75	-0.2922445	-1.2848986	0.08466819	0.3363965	1.0	4336	tags=33%, list=25%, signal=44%
GOBP_LEUKOCYTE_CHEMOTAXIS	201	-0.25030375	-1.2831147	0.02849741	0.33920404	1.0	4515	tags=39%, list=26%, signal=52%
GOBP_PROTEIN_K11_LINKED_UBIQUITINATION	27	-0.36727777	-1.28256	0.13646533	0.33958793	1.0	2289	tags=30%, list=13%, signal=34%
GOBP_FC_RECEPTOR_SIGNALING_PATHWAY	49	-0.31485406	-1.2820171	0.1298077	0.33991274	1.0	4228	tags=35%, list=25%, signal=46%
GOBP_SPLEEN_DEVELOPMENT	29	-0.36017564	-1.2818841	0.14285715	0.33948466	1.0	1658	tags=21%, list=10%, signal=23%
GOBP_HISTONE_MODIFICATION	389	-0.23561768	-1.2811725	0.00949367	0.34008667	1.0	2466	tags=20%, list=14%, signal=23%
GOBP_ANGIOGENESIS_INVOLVED_IN_WOUND_HEALING	24	-0.38098377	-1.2801939	0.13107823	0.34120494	1.0	4256	tags=50%, list=25%, signal=67%
GOBP_NEGATIVE_REGULATION_OF_LYASE_ACTIVITY	24	-0.37999547	-1.2762952	0.15198238	0.34807986	1.0	3488	tags=46%, list=20%, signal=58%
GOBP_PEPTIDYL_LYSINE_MODIFICATION	299	-0.23758754	-1.2746348	0.028735632	0.3506046	1.0	2198	tags=19%, list=13%, signal=21%
GOBP_REGULATION_OF_CHROMATIN_ASSEMBLY	24	-0.38336346	-1.2739838	0.1570248	0.35117158	1.0	2186	tags=29%, list=13%, signal=33%
GOBP_NEGATIVE_REGULATION_OF_RESPONSE_TO_DNA_DAMAGE_STIMULUS	61	-0.308188	-1.2722449	0.09977324	0.3537531	1.0	1152	tags=20%, list=7%, signal=21%
GOBP_POSITIVE_REGULATION_BY_HOST_OF_VIRAL_TRANSCRIPTION	16	-0.42145514	-1.2716202	0.16985138	0.35424623	1.0	4425	tags=44%, list=26%, signal=59%
GOBP_INFLAMMASOME_COMPLEX_ASSEMBLY	17	-0.42251575	-1.2713839	0.15203427	0.35396096	1.0	4140	tags=47%, list=24%, signal=62%
GOBP_POSITIVE_REGULATION_OF_LYMPHOCYTE_DIFFERENTIATION	92	-0.27646944	-1.2712744	0.0738255	0.3534291	1.0	4656	tags=48%, list=27%, signal=65%
GOBP_TOLL_LIKE_RECEPTOR_2_SIGNALING_PATHWAY	16	-0.42398074	-1.270894	0.17154811	0.3534352	1.0	1929	tags=44%, list=11%, signal=49%
GOBP_REGULATION_OF_ENDOTHELIAL_CELL_DIFFERENTIATION	33	-0.3468735	-1.2701966	0.12556054	0.35407498	1.0	3294	tags=36%, list=19%, signal=45%
GOBP_PEROXISOME_PROLIFERATOR_ACTIVATED_RECEPTOR_SIGNALING_PATHWAY	19	-0.40125707	-1.2696295	0.15158372	0.35453695	1.0	1762	tags=32%, list=10%, signal=35%
GOBP_HETEROPHILIC_CELL_CELL_ADHESION_VIA_PLASMA_MEMBRANE_CELL_ADHESION_MOLECULES	35	-0.33990848	-1.2689817	0.13409092	0.3551369	1.0	4240	tags=40%, list=25%, signal=53%
GOBP_ENDOTHELIAL_CELL_APOPTOTIC_PROCESS	49	-0.3216341	-1.2681216	0.08869179	0.35613853	1.0	2597	tags=27%, list=15%, signal=31%
GOBP_POSITIVE_REGULATION_OF_ALPHA_BETA_T_CELL_PROLIFERATION	22	-0.37933606	-1.2679503	0.16705337	0.3557397	1.0	4614	tags=55%, list=27%, signal=75%
GOBP_ANAPHASE_PROMOTING_COMPLEX_DEPENDENT_CATABOLIC_PROCESS	16	-0.4148284	-1.267858	0.15673289	0.35515624	1.0	1518	tags=25%, list=9%, signal=27%
GOBP_POSITIVE_REGULATION_OF_NATURAL_KILLER_CELL_MEDIATED_IMMUNITY	28	-0.3564691	-1.266955	0.17169374	0.35621944	1.0	3529	tags=32%, list=21%, signal=40%
GOBP_GERM_CELL_DEVELOPMENT	230	-0.24519391	-1.2667671	0.030054646	0.3558713	1.0	2240	tags=17%, list=13%, signal=20%
GOBP_REGULATION_OF_SYSTEMIC_ARTERIAL_BLOOD_PRESSURE_BY_CIRCULATORY_RENIN_ANGIOTENSIN	16	-0.4215202	-1.2661002	0.17659575	0.35641962	1.0	3432	tags=50%, list=20%, signal=63%
GOBP_PHASIC_SMOOTH_MUSCLE_CONTRACTION	22	-0.3849746	-1.2650535	0.13876653	0.35780287	1.0	2874	tags=32%, list=17%, signal=38%
GOBP_POSITIVE_REGULATION_OF_OSTEOCLAST_DIFFERENTIATION	22	-0.38045803	-1.2649049	0.16198704	0.35740715	1.0	4916	tags=50%, list=29%, signal=70%
GOBP_CHROMOSOME_SEGREGATION	250	-0.24087998	-1.264434	0.028169014	0.35766423	1.0	4692	tags=37%, list=28%, signal=50%
GOBP_REGULATION_OF_LEUKOCYTE_MEDIATED_CYTOTOXICITY	78	-0.28775027	-1.2640842	0.09701493	0.35761756	1.0	3709	tags=32%, list=22%, signal=41%
GOBP_LEUKOCYTE_MIGRATION	338	-0.231476	-1.2631161	0.020348838	0.35877424	1.0	4053	tags=32%, list=24%, signal=41%
GOBP_SISTER_CHROMATID_COHESION	37	-0.34081936	-1.2619777	0.14051522	0.3603074	1.0	1506	tags=19%, list=9%, signal=21%
GOBP_POSITIVE_REGULATION_OF_MYOBLAST_DIFFERENTIATION	20	-0.3827967	-1.2608104	0.16166282	0.3619918	1.0	2974	tags=40%, list=17%, signal=48%
GOBP_RIBONUCLEOSIDE_CATABOLIC_PROCESS	17	-0.4128509	-1.2599912	0.17965367	0.36289662	1.0	7257	tags=65%, list=43%, signal=112%
GOBP_MITOTIC_INTRA_S_DNA_DAMAGE_CHECKPOINT_SIGNALING	16	-0.41359305	-1.2593769	0.18201284	0.36340758	1.0	4409	tags=50%, list=26%, signal=67%
GOBP_MALE_GAMETE_GENERATION	441	-0.2265423	-1.2591752	0.01764706	0.3631104	1.0	2272	tags=17%, list=13%, signal=20%
GOBP_POSITIVE_REGULATION_OF_B_CELL_MEDIATED_IMMUNITY	30	-0.3508975	-1.258735	0.1705757	0.36330473	1.0	3735	tags=40%, list=22%, signal=51%
GOBP_HISTONE_H3_K9_METHYLATION	30	-0.35804456	-1.2577393	0.16228071	0.36468703	1.0	2186	tags=30%, list=13%, signal=34%
GOBP_MACROPHAGE_ACTIVATION	93	-0.2787076	-1.2575719	0.10120482	0.36433917	1.0	2267	tags=23%, list=13%, signal=26%
GOBP_MEGAKARYOCYTE_DIFFERENTIATION	33	-0.3452706	-1.2567348	0.14746544	0.36523652	1.0	1360	tags=24%, list=8%, signal=26%
GOBP_NEGATIVE_REGULATION_OF_CELL_CYCLE_G1_S_PHASE_TRANSITION	67	-0.29086843	-1.2567261	0.113300495	0.3645502	1.0	4754	tags=39%, list=28%, signal=54%
GOBP_POSITIVE_REGULATION_OF_PRODUCTION_OF_MOLECULAR_MEDIATOR_OF_IMMUNE_RESPONSE	104	-0.26687035	-1.256671	0.05882353	0.36398458	1.0	4140	tags=37%, list=24%, signal=48%
GOBP_TYPE_I_INTERFERON_PRODUCTION	82	-0.28023368	-1.255979	0.10436893	0.36474487	1.0	4228	tags=41%, list=25%, signal=55%
GOBP_TELOMERE_MAINTENANCE_VIA_TELOMERE_LENGTHENING	63	-0.30136654	-1.2557738	0.11448598	0.36445734	1.0	1682	tags=21%, list=10%, signal=23%
GOBP_INTERLEUKIN_10_PRODUCTION	51	-0.31385693	-1.2544068	0.13207547	0.36645412	1.0	4615	tags=41%, list=27%, signal=56%
GOBP_MEIOSIS_I_CELL_CYCLE_PROCESS	95	-0.27367786	-1.252763	0.07920792	0.36903024	1.0	1278	tags=14%, list=7%, signal=15%
GOBP_CELLULAR_PROCESS_INVOLVED_IN_REPRODUCTION_IN_MULTICELLULAR_ORGANISM	314	-0.23112917	-1.2523954	0.01923077	0.36909306	1.0	4478	tags=32%, list=26%, signal=42%
GOBP_HISTONE_H4_ACETYLATION	50	-0.30847478	-1.2522097	0.13302752	0.36874488	1.0	1179	tags=18%, list=7%, signal=19%
GOBP_CHROMATIN_ORGANIZATION	400	-0.22412418	-1.2503834	0.00625	0.37170416	1.0	2186	tags=18%, list=13%, signal=20%
GOBP_DNA_CONFORMATION_CHANGE	223	-0.23982742	-1.2501807	0.026627218	0.37138823	1.0	2186	tags=19%, list=13%, signal=22%
GOBP_MITOCHONDRIAL_FISSION	26	-0.3650828	-1.2496796	0.16964285	0.37170693	1.0	1292	tags=27%, list=8%, signal=29%
GOBP_POSITIVE_REGULATION_OF_VASCULAR_ENDOTHELIAL_CELL_PROLIFERATION	16	-0.41578984	-1.2493265	0.19057816	0.3716912	1.0	473	tags=19%, list=3%, signal=19%
GOBP_REGULATION_OF_DNA_REPAIR	114	-0.26413184	-1.2490612	0.09546539	0.37148803	1.0	3018	tags=25%, list=18%, signal=30%
GOBP_NEGATIVE_REGULATION_OF_NUCLEOCYTOPLASMIC_TRANSPORT	20	-0.39072388	-1.2481191	0.18344519	0.3727097	1.0	1969	tags=30%, list=12%, signal=34%
GOBP_REGULATION_OF_T_CELL_ACTIVATION	296	-0.23263909	-1.2470984	0.02346041	0.37409806	1.0	4394	tags=37%, list=26%, signal=49%
GOBP_VASOCONSTRICTION	79	-0.28451803	-1.2463249	0.10046729	0.37516096	1.0	3168	tags=30%, list=19%, signal=37%
GOBP_CALCINEURIN_MEDIATED_SIGNALING	40	-0.33119065	-1.242637	0.13495575	0.38228258	1.0	4314	tags=40%, list=25%, signal=53%
GOBP_T_CELL_MIGRATION	60	-0.2943967	-1.2415528	0.12561576	0.38384476	1.0	2507	tags=25%, list=15%, signal=29%
GOBP_PROSTAGLANDIN_TRANSPORT	18	-0.40041643	-1.2414234	0.21040724	0.38337088	1.0	3112	tags=39%, list=18%, signal=48%
GOBP_T_HELPER_17_TYPE_IMMUNE_RESPONSE	36	-0.33507082	-1.240913	0.14634146	0.38373256	1.0	3970	tags=39%, list=23%, signal=51%
GOBP_PHOSPHOLIPASE_C_ACTIVATING_G_PROTEIN_COUPLED_RECEPTOR_SIGNALING_PATHWAY	91	-0.27328736	-1.2400299	0.09490741	0.38491195	1.0	3782	tags=34%, list=22%, signal=44%
GOBP_INOSITOL_PHOSPHATE_CATABOLIC_PROCESS	16	-0.4068934	-1.2399007	0.19444445	0.3844675	1.0	4426	tags=44%, list=26%, signal=59%
GOBP_POSITIVE_REGULATION_OF_TELOMERE_MAINTENANCE	43	-0.31810853	-1.238791	0.18396227	0.38608506	1.0	1727	tags=26%, list=10%, signal=28%
GOBP_REGULATION_OF_ESTABLISHMENT_OR_MAINTENANCE_OF_CELL_POLARITY	19	-0.39227912	-1.238081	0.16371681	0.38693935	1.0	2815	tags=53%, list=17%, signal=63%
GOBP_REGULATION_OF_MITOTIC_SISTER_CHROMATID_SEGREGATION	39	-0.33029068	-1.2376794	0.15348837	0.38705915	1.0	3699	tags=33%, list=22%, signal=42%
GOBP_POSITIVE_REGULATION_OF_DEFENSE_RESPONSE	243	-0.23421293	-1.2372357	0.063253015	0.38724798	1.0	4228	tags=33%, list=25%, signal=43%
GOBP_POSITIVE_REGULATION_OF_TRANSLATIONAL_INITIATION	28	-0.35259598	-1.236171	0.18052739	0.38886485	1.0	2172	tags=18%, list=13%, signal=20%
GOBP_DNA_REPLICATION	217	-0.23676105	-1.2359865	0.07258064	0.38852012	1.0	2480	tags=21%, list=15%, signal=24%
GOBP_T_CELL_CYTOKINE_PRODUCTION	36	-0.3269544	-1.2358791	0.1495098	0.38800564	1.0	4501	tags=42%, list=26%, signal=56%
GOBP_LEUKOCYTE_MEDIATED_CYTOTOXICITY	117	-0.25962546	-1.2356019	0.090697676	0.3878478	1.0	3551	tags=30%, list=21%, signal=38%
GOBP_G_PROTEIN_COUPLED_ACETYLCHOLINE_RECEPTOR_SIGNALING_PATHWAY	17	-0.4045534	-1.2354468	0.18426502	0.38745803	1.0	2340	tags=41%, list=14%, signal=48%
GOBP_REGULATION_OF_T_CELL_DIFFERENTIATION	127	-0.25843444	-1.2351011	0.07901235	0.38745803	1.0	4241	tags=41%, list=25%, signal=54%
GOBP_PEPTIDYL_LYSINE_TRIMETHYLATION	33	-0.3397346	-1.2350415	0.14519906	0.38686794	1.0	1164	tags=18%, list=7%, signal=19%
GOBP_REGULATION_OF_CENTROSOME_CYCLE	39	-0.31897166	-1.2347802	0.15690866	0.38669434	1.0	961	tags=21%, list=6%, signal=22%
GOBP_POSITIVE_REGULATION_OF_VASCULAR_ASSOCIATED_SMOOTH_MUSCLE_CELL_PROLIFERATION	31	-0.33526865	-1.2334601	0.17660551	0.3888275	1.0	4679	tags=55%, list=27%, signal=75%
GOBP_POSITIVE_REGULATION_OF_PHOSPHATASE_ACTIVITY	33	-0.33922425	-1.2326027	0.17169374	0.38991684	1.0	1921	tags=27%, list=11%, signal=31%
GOBP_REGULATION_OF_MACROPHAGE_DERIVED_FOAM_CELL_DIFFERENTIATION	31	-0.3472336	-1.2321243	0.16033755	0.39019153	1.0	2320	tags=29%, list=14%, signal=34%
GOBP_MALE_MEIOTIC_NUCLEAR_DIVISION	40	-0.3246548	-1.2319565	0.1600928	0.389846	1.0	4550	tags=43%, list=27%, signal=58%
GOBP_POSITIVE_REGULATION_OF_MYELOID_LEUKOCYTE_DIFFERENTIATION	50	-0.30276775	-1.2318536	0.13211845	0.38937852	1.0	2008	tags=20%, list=12%, signal=23%
GOBP_SNRNA_PROCESSING	21	-0.38159162	-1.2311025	0.2008547	0.39027685	1.0	3733	tags=48%, list=22%, signal=61%
GOBP_NUCLEOTIDE_BINDING_DOMAIN_LEUCINE_RICH_REPEAT_CONTAINING_RECEPTOR_SIGNALING_PATHWAY	19	-0.38700292	-1.2304075	0.2004662	0.39104003	1.0	2366	tags=32%, list=14%, signal=37%
GOBP_NEGATIVE_REGULATION_OF_IMMUNE_SYSTEM_PROCESS	361	-0.22412919	-1.230055	0.042296074	0.39109766	1.0	4107	tags=32%, list=24%, signal=42%
GOBP_BLASTOCYST_GROWTH	16	-0.4137197	-1.229188	0.17987151	0.39229554	1.0	1853	tags=25%, list=11%, signal=28%
GOBP_REGULATION_OF_TELOMERASE_ACTIVITY	41	-0.31966156	-1.228408	0.14222223	0.39324838	1.0	1682	tags=22%, list=10%, signal=24%
GOBP_NEGATIVE_REGULATION_OF_CELL_CYCLE	295	-0.22983685	-1.2282884	0.048295453	0.3928131	1.0	3427	tags=25%, list=20%, signal=31%
GOBP_POSITIVE_REGULATION_OF_RESPONSE_TO_CYTOKINE_STIMULUS	56	-0.30078802	-1.228259	0.13759214	0.3921679	1.0	4230	tags=36%, list=25%, signal=47%
GOBP_TOLL_LIKE_RECEPTOR_4_SIGNALING_PATHWAY	35	-0.3262675	-1.2281616	0.17298578	0.3916818	1.0	4057	tags=43%, list=24%, signal=56%
GOBP_DNA_METHYLATION_OR_DEMETHYLATION	77	-0.27622	-1.2268169	0.11709602	0.3938693	1.0	4737	tags=42%, list=28%, signal=57%
GOBP_POSITIVE_REGULATION_OF_MONONUCLEAR_CELL_MIGRATION	62	-0.2892333	-1.2265774	0.14414415	0.3936656	1.0	2325	tags=26%, list=14%, signal=30%
GOBP_POSITIVE_REGULATION_OF_LAMELLIPODIUM_ASSEMBLY	21	-0.3826582	-1.2261935	0.21077283	0.3938225	1.0	2241	tags=29%, list=13%, signal=33%
GOBP_REGULATION_OF_LEUKOCYTE_DEGRANULATION	46	-0.31563824	-1.2251128	0.16666667	0.3953068	1.0	3569	tags=33%, list=21%, signal=41%
GOBP_NEGATIVE_REGULATION_OF_MAP_KINASE_ACTIVITY	56	-0.294945	-1.2238648	0.13364056	0.3973786	1.0	1802	tags=23%, list=11%, signal=26%
GOBP_CELL_CYCLE_G1_S_PHASE_TRANSITION	195	-0.23631154	-1.2235394	0.05978261	0.39736006	1.0	1885	tags=15%, list=11%, signal=17%
GOBP_LENS_FIBER_CELL_DIFFERENTIATION	34	-0.33736327	-1.2234689	0.19318181	0.39678815	1.0	2585	tags=24%, list=15%, signal=28%
GOBP_CELLULAR_RESPONSE_TO_AMYLOID_BETA	40	-0.31932613	-1.2225492	0.16742082	0.3981672	1.0	3404	tags=40%, list=20%, signal=50%
GOBP_GAMMA_AMINOBUTYRIC_ACID_SIGNALING_PATHWAY	25	-0.3543756	-1.2225188	0.18834081	0.39753002	1.0	2783	tags=28%, list=16%, signal=33%
GOBP_ESTABLISHMENT_OF_EPITHELIAL_CELL_POLARITY	26	-0.35829294	-1.2224932	0.19078948	0.3968824	1.0	2204	tags=35%, list=13%, signal=40%
GOBP_CALCIUM_MEDIATED_SIGNALING	176	-0.24226893	-1.221311	0.07526882	0.39868113	1.0	4556	tags=36%, list=27%, signal=49%
GOBP_GAMMA_AMINOBUTYRIC_ACID_TRANSPORT	17	-0.39413512	-1.221162	0.18502203	0.39827514	1.0	2858	tags=41%, list=17%, signal=49%
GOBP_NEGATIVE_REGULATION_OF_MACROPHAGE_ACTIVATION	16	-0.39610007	-1.2186426	0.2034632	0.4029295	1.0	2921	tags=25%, list=17%, signal=30%
GOBP_CELLULAR_RESPONSE_TO_LIPOPROTEIN_PARTICLE_STIMULUS	31	-0.34330103	-1.2161839	0.1956044	0.40754673	1.0	2563	tags=26%, list=15%, signal=30%
GOBP_REGULATION_OF_LYASE_ACTIVITY	45	-0.3089114	-1.2129958	0.18115942	0.4139869	1.0	3488	tags=33%, list=20%, signal=42%
GOBP_POSITIVE_REGULATION_OF_PHOSPHOLIPASE_ACTIVITY	52	-0.30315912	-1.2127804	0.17660551	0.41374287	1.0	4631	tags=42%, list=27%, signal=58%
GOBP_I_KAPPAB_PHOSPHORYLATION	19	-0.3713345	-1.2121146	0.22319475	0.41449693	1.0	2112	tags=26%, list=12%, signal=30%
GOBP_MONOUBIQUITINATED_PROTEIN_DEUBIQUITINATION	28	-0.34621063	-1.2117449	0.21261682	0.41459203	1.0	4408	tags=46%, list=26%, signal=63%
GOBP_TELOMERE_CAPPING	34	-0.33095145	-1.2108799	0.19910514	0.415755	1.0	1727	tags=24%, list=10%, signal=26%
GOBP_REGULATION_OF_ENDOTHELIAL_CELL_DEVELOPMENT	15	-0.41147524	-1.2100606	0.20568928	0.41692284	1.0	3026	tags=40%, list=18%, signal=49%
GOBP_POSITIVE_REGULATION_OF_HEMOPOIESIS	139	-0.25164887	-1.2097118	0.10301507	0.416982	1.0	4715	tags=42%, list=28%, signal=57%
GOBP_NEGATIVE_REGULATION_OF_ENDOTHELIAL_CELL_PROLIFERATION	36	-0.3233296	-1.2091645	0.1431718	0.4174588	1.0	2518	tags=28%, list=15%, signal=33%
GOBP_POSITIVE_REGULATION_OF_NUCLEOTIDE_METABOLIC_PROCESS	38	-0.31881133	-1.2085255	0.17767654	0.4182122	1.0	4417	tags=45%, list=26%, signal=60%
GOBP_NEGATIVE_REGULATION_OF_LEUKOCYTE_APOPTOTIC_PROCESS	44	-0.30114284	-1.2084583	0.17831326	0.41764802	1.0	4476	tags=41%, list=26%, signal=55%
GOBP_NEGATIVE_REGULATION_OF_INNATE_IMMUNE_RESPONSE	64	-0.28609332	-1.2078712	0.16515838	0.4182039	1.0	2852	tags=30%, list=17%, signal=36%
GOBP_POSITIVE_REGULATION_OF_CATABOLIC_PROCESS	427	-0.21859361	-1.2073259	0.028037382	0.41865706	1.0	2754	tags=23%, list=16%, signal=27%
GOBP_TOLERANCE_INDUCTION	27	-0.34652925	-1.2069945	0.20666666	0.41872448	1.0	1539	tags=26%, list=9%, signal=28%
GOBP_REGULATION_OF_DOUBLE_STRAND_BREAK_REPAIR	80	-0.2696592	-1.2063234	0.12177986	0.41949204	1.0	2990	tags=25%, list=18%, signal=30%
GOBP_TOLL_LIKE_RECEPTOR_3_SIGNALING_PATHWAY	19	-0.37354088	-1.206305	0.23175965	0.418807	1.0	3826	tags=58%, list=22%, signal=75%
GOBP_CELLULAR_RESPONSE_TO_DSRNA	17	-0.38393217	-1.2056284	0.20131291	0.4196027	1.0	2608	tags=35%, list=15%, signal=42%
GOBP_HISTONE_H3_K9_MODIFICATION	42	-0.31483665	-1.2053016	0.18055555	0.4195788	1.0	2186	tags=26%, list=13%, signal=30%
GOBP_CELLULAR_NITROGEN_COMPOUND_CATABOLIC_PROCESS	368	-0.22004831	-1.205031	0.036585364	0.41938758	1.0	3399	tags=26%, list=20%, signal=32%
GOBP_REGULATION_OF_MYELOID_LEUKOCYTE_MEDIATED_IMMUNITY	55	-0.29397097	-1.2040315	0.15801354	0.42095402	1.0	2267	tags=22%, list=13%, signal=25%
GOBP_PEPTIDYL_SERINE_MODIFICATION	300	-0.22045186	-1.2032492	0.05	0.42198774	1.0	2963	tags=22%, list=17%, signal=27%
GOBP_REGULATION_OF_NATURAL_KILLER_CELL_MEDIATED_IMMUNITY	45	-0.30687267	-1.2031856	0.1764706	0.4214061	1.0	3529	tags=33%, list=21%, signal=42%
GOBP_REGULATION_OF_MITOTIC_NUCLEAR_DIVISION	98	-0.25516114	-1.2023648	0.13793103	0.4225346	1.0	3373	tags=29%, list=20%, signal=35%
GOBP_POSITIVE_REGULATION_OF_LEUKOCYTE_CELL_CELL_ADHESION	218	-0.23581642	-1.2023045	0.07462686	0.4219587	1.0	4241	tags=36%, list=25%, signal=48%
GOBP_NEGATIVE_REGULATION_OF_RESPONSE_TO_BIOTIC_STIMULUS	98	-0.25773215	-1.2017617	0.1097561	0.42258078	1.0	2852	tags=28%, list=17%, signal=33%
GOBP_NEGATIVE_REGULATION_OF_TOR_SIGNALING	33	-0.32733503	-1.2015495	0.18925233	0.4223475	1.0	2062	tags=27%, list=12%, signal=31%
GOBP_PYRIDINE_NUCLEOTIDE_METABOLIC_PROCESS	22	-0.36208698	-1.2015494	0.19354838	0.42163882	1.0	2822	tags=27%, list=17%, signal=33%
GOBP_REGULATION_OF_MICROGLIAL_CELL_ACTIVATION	16	-0.400459	-1.2010944	0.25607064	0.42184815	1.0	1369	tags=25%, list=8%, signal=27%
GOBP_NEGATIVE_REGULATION_OF_RNA_CATABOLIC_PROCESS	53	-0.29428846	-1.2008218	0.16588785	0.42172137	1.0	2285	tags=23%, list=13%, signal=26%
GOBP_NEGATIVE_REGULATION_OF_INTRINSIC_APOPTOTIC_SIGNALING_PATHWAY_BY_P53_CLASS_MEDIATOR	16	-0.39677885	-1.2005086	0.23593074	0.42174143	1.0	961	tags=25%, list=6%, signal=26%
GOBP_REGULATION_OF_TOR_SIGNALING	72	-0.27240592	-1.1982458	0.1421801	0.42600778	1.0	2062	tags=24%, list=12%, signal=27%
GOBP_INTERFERON_GAMMA_MEDIATED_SIGNALING_PATHWAY	23	-0.36059278	-1.198036	0.2246696	0.42581543	1.0	1789	tags=26%, list=10%, signal=29%
GOBP_PHOSPHATIDYLINOSITOL_3_KINASE_SIGNALING	128	-0.24890928	-1.1969435	0.12776412	0.4275566	1.0	2903	tags=25%, list=17%, signal=30%
GOBP_ESTABLISHMENT_OF_ENDOTHELIAL_BARRIER	48	-0.3015605	-1.1966403	0.20399113	0.42749828	1.0	4662	tags=44%, list=27%, signal=60%
GOBP_REGULATION_OF_RESPONSE_TO_CYTOKINE_STIMULUS	141	-0.2440335	-1.1949949	0.12010444	0.43047032	1.0	4230	tags=33%, list=25%, signal=43%
GOBP_MICROTUBULE_BASED_MOVEMENT	281	-0.22264063	-1.19256	0.06557377	0.4353954	1.0	3249	tags=25%, list=19%, signal=31%
GOBP_POSITIVE_REGULATION_OF_MITOTIC_NUCLEAR_DIVISION	41	-0.31594408	-1.1914449	0.20501138	0.43728083	1.0	4796	tags=49%, list=28%, signal=68%
GOBP_MEIOTIC_CELL_CYCLE	205	-0.23351717	-1.191344	0.119791664	0.43681285	1.0	4474	tags=31%, list=26%, signal=42%
GOBP_REGULATION_OF_T_CELL_MEDIATED_CYTOTOXICITY	38	-0.3192057	-1.191214	0.21064815	0.43638447	1.0	3709	tags=34%, list=22%, signal=44%
GOBP_GAP_JUNCTION_ASSEMBLY	15	-0.40035927	-1.1906481	0.25	0.43691903	1.0	4868	tags=60%, list=29%, signal=84%
GOBP_CELLULAR_RESPONSE_TO_ZINC_ION	23	-0.3537217	-1.1905398	0.21802935	0.43644014	1.0	1121	tags=22%, list=7%, signal=23%
GOBP_MOTILE_CILIUM_ASSEMBLY	28	-0.33518514	-1.1890558	0.1918736	0.4392076	1.0	2224	tags=29%, list=13%, signal=33%
GOBP_CELLULAR_RESPONSE_TO_THYROID_HORMONE_STIMULUS	16	-0.3910897	-1.1889292	0.22535211	0.4387802	1.0	3076	tags=31%, list=18%, signal=38%
GOBP_RENAL_TUBULAR_SECRETION	26	-0.34807813	-1.1879288	0.24175824	0.44027016	1.0	4914	tags=46%, list=29%, signal=65%
GOBP_POSITIVE_REGULATION_OF_CHROMOSOME_SEPARATION	17	-0.38235697	-1.18733	0.24324325	0.4409457	1.0	4178	tags=53%, list=24%, signal=70%
GOBP_POSITIVE_REGULATION_OF_RESPONSE_TO_EXTERNAL_STIMULUS	376	-0.21687382	-1.1871443	0.06896552	0.44069284	1.0	4228	tags=32%, list=25%, signal=41%
GOBP_REGULATION_OF_DNA_REPLICATION	102	-0.25833058	-1.1868109	0.16	0.44074738	1.0	2466	tags=21%, list=14%, signal=24%
GOBP_POSITIVE_REGULATION_OF_LEUKOCYTE_APOPTOTIC_PROCESS	23	-0.35743245	-1.1856097	0.2	0.44274682	1.0	4377	tags=48%, list=26%, signal=64%
GOBP_REGULATION_OF_PHOSPHATIDYLINOSITOL_3_KINASE_SIGNALING	99	-0.2579554	-1.1856039	0.17079207	0.4420376	1.0	2903	tags=24%, list=17%, signal=29%
GOBP_NIK_NF_KAPPAB_SIGNALING	109	-0.25505272	-1.1845428	0.1483376	0.443776	1.0	4064	tags=34%, list=24%, signal=44%
GOBP_VASCULAR_ENDOTHELIAL_GROWTH_FACTOR_PRODUCTION	33	-0.32165766	-1.1839542	0.22248244	0.44443238	1.0	4256	tags=39%, list=25%, signal=52%
GOBP_FEMALE_MEIOTIC_NUCLEAR_DIVISION	25	-0.3546794	-1.1836019	0.22270742	0.4445099	1.0	279	tags=12%, list=2%, signal=12%
GOBP_RECEPTOR_SIGNALING_PATHWAY_VIA_STAT	162	-0.23893629	-1.1832777	0.098092645	0.44452944	1.0	4394	tags=31%, list=26%, signal=41%
GOBP_REGULATION_OF_PRODUCTION_OF_MOLECULAR_MEDIATOR_OF_IMMUNE_RESPONSE	147	-0.24159506	-1.1823181	0.13076924	0.44598368	1.0	3970	tags=33%, list=23%, signal=43%
GOBP_REGULATION_OF_TUMOR_NECROSIS_FACTOR_MEDIATED_SIGNALING_PATHWAY	45	-0.29874918	-1.1816796	0.20712695	0.44671962	1.0	1929	tags=20%, list=11%, signal=22%
GOBP_GRANULOCYTE_MACROPHAGE_COLONY_STIMULATING_FACTOR_PRODUCTION	17	-0.3786434	-1.1801033	0.22403258	0.4498345	1.0	3384	tags=35%, list=20%, signal=44%
GOBP_MUSCLE_CELL_PROLIFERATION	173	-0.23411149	-1.1796762	0.12655087	0.45017767	1.0	4679	tags=39%, list=27%, signal=53%
GOBP_OXIDATIVE_DEMETHYLATION	15	-0.411123	-1.178791	0.23890063	0.45162943	1.0	2146	tags=40%, list=13%, signal=46%
GOBP_TYPE_2_IMMUNE_RESPONSE	32	-0.32711443	-1.1780125	0.2174888	0.45277908	1.0	4501	tags=47%, list=26%, signal=64%
GOBP_CELLULAR_RESPONSE_TO_GLUCOSE_STARVATION	39	-0.3055977	-1.1780114	0.17892157	0.45206338	1.0	3563	tags=33%, list=21%, signal=42%
GOBP_GLYCEROLIPID_BIOSYNTHETIC_PROCESS	197	-0.23231462	-1.1779424	0.09424084	0.45147467	1.0	2683	tags=23%, list=16%, signal=27%
GOBP_RESPONSE_TO_X_RAY	30	-0.3310173	-1.1777979	0.22883295	0.45110512	1.0	763	tags=17%, list=4%, signal=17%
GOBP_GLYCEROPHOSPHOLIPID_METABOLIC_PROCESS	249	-0.22404148	-1.1773366	0.082417585	0.45143822	1.0	4224	tags=33%, list=25%, signal=43%
GOBP_SPERMATID_DIFFERENTIATION	134	-0.23998944	-1.1772115	0.13829787	0.45103306	1.0	2224	tags=19%, list=13%, signal=22%
GOBP_POSITIVE_REGULATION_OF_DNA_BINDING_TRANSCRIPTION_FACTOR_ACTIVITY	238	-0.22551408	-1.1770214	0.09455588	0.45078328	1.0	3141	tags=26%, list=18%, signal=32%
GOBP_DNA_MODIFICATION	98	-0.25611225	-1.1763897	0.15228426	0.45155942	1.0	4737	tags=40%, list=28%, signal=55%
GOBP_POSITIVE_REGULATION_OF_CIRCADIAN_RHYTHM	16	-0.38173488	-1.1763259	0.2510917	0.45098346	1.0	4838	tags=38%, list=28%, signal=52%
GOBP_NUCLEIC_ACID_PHOSPHODIESTER_BOND_HYDROLYSIS	195	-0.23226489	-1.1761067	0.114795916	0.4507786	1.0	3516	tags=28%, list=21%, signal=35%
GOBP_CEREBELLAR_PURKINJE_CELL_LAYER_DEVELOPMENT	24	-0.34737197	-1.1757278	0.23362446	0.45099443	1.0	1022	tags=21%, list=6%, signal=22%
GOBP_PROTEIN_METHYLATION	133	-0.2440155	-1.1747549	0.14962594	0.45254138	1.0	2279	tags=21%, list=13%, signal=24%
GOBP_REGULATION_OF_MACROPHAGE_ACTIVATION	52	-0.2889448	-1.1746191	0.18957347	0.45215315	1.0	3055	tags=27%, list=18%, signal=33%
GOBP_POSITIVE_REGULATION_OF_INTERLEUKIN_10_PRODUCTION	35	-0.32326066	-1.1733686	0.23148148	0.45440373	1.0	4509	tags=46%, list=26%, signal=62%
GOBP_REGULATION_OF_EXIT_FROM_MITOSIS	17	-0.38215226	-1.1733413	0.25112107	0.45376265	1.0	607	tags=18%, list=4%, signal=18%
GOBP_NITRIC_OXIDE_SYNTHASE_BIOSYNTHETIC_PROCESS	16	-0.39988264	-1.1730912	0.25586355	0.4536503	1.0	2874	tags=38%, list=17%, signal=45%
GOBP_POSITIVE_REGULATION_OF_LEUKOCYTE_CHEMOTAXIS	82	-0.2643768	-1.1725315	0.19392523	0.4542091	1.0	4336	tags=38%, list=25%, signal=50%
GOBP_INTERSTRAND_CROSS_LINK_REPAIR	21	-0.37010118	-1.1707206	0.234375	0.4578923	1.0	4479	tags=52%, list=26%, signal=71%
GOBP_NEGATIVE_REGULATION_OF_ERBB_SIGNALING_PATHWAY	28	-0.3281904	-1.1699749	0.21633554	0.4589936	1.0	2548	tags=32%, list=15%, signal=38%
GOBP_POSITIVE_REGULATION_OF_NATURAL_KILLER_CELL_MEDIATED_CYTOTOXICITY	24	-0.34837577	-1.169073	0.24248926	0.46048647	1.0	3529	tags=33%, list=21%, signal=42%
GOBP_FIBROBLAST_APOPTOTIC_PROCESS	19	-0.36794716	-1.1684753	0.2494577	0.46122995	1.0	4331	tags=42%, list=25%, signal=56%
GOBP_RNA_STABILIZATION	46	-0.29386505	-1.1669848	0.19419643	0.46410093	1.0	2285	tags=24%, list=13%, signal=28%
GOBP_NEGATIVE_REGULATION_OF_RESPONSE_TO_EXTERNAL_STIMULUS	348	-0.21333069	-1.1658888	0.083333336	0.4660545	1.0	3865	tags=29%, list=23%, signal=36%
GOBP_MYOBLAST_DIFFERENTIATION	73	-0.2719765	-1.1649756	0.20608899	0.46755478	1.0	3345	tags=33%, list=20%, signal=41%
GOBP_POSITIVE_REGULATION_OF_GLYCOPROTEIN_METABOLIC_PROCESS	21	-0.35342187	-1.1642038	0.23883928	0.4686639	1.0	3345	tags=33%, list=20%, signal=41%
GOBP_LYMPHOCYTE_CHEMOTAXIS	55	-0.28415817	-1.1639962	0.20465116	0.4684434	1.0	3716	tags=33%, list=22%, signal=42%
GOBP_PROTEIN_DNA_COMPLEX_ASSEMBLY	106	-0.25589603	-1.1630311	0.19240506	0.47008088	1.0	1457	tags=17%, list=9%, signal=18%
GOBP_NEGATIVE_REGULATION_OF_MIRNA_TRANSCRIPTION	18	-0.37145358	-1.1629777	0.26068377	0.46947625	1.0	2426	tags=28%, list=14%, signal=32%
GOBP_MICROTUBULE_CYTOSKELETON_ORGANIZATION	446	-0.20969528	-1.1628563	0.07716049	0.4690357	1.0	2224	tags=17%, list=13%, signal=19%
GOBP_LEUKOCYTE_CELL_CELL_ADHESION	326	-0.21271405	-1.1621993	0.099071205	0.46991113	1.0	4278	tags=33%, list=25%, signal=44%
GOBP_CYTOLYSIS	23	-0.34549886	-1.1615157	0.23755656	0.47077662	1.0	2888	tags=30%, list=17%, signal=37%
GOBP_NEGATIVE_REGULATION_OF_LEUKOCYTE_MEDIATED_IMMUNITY	66	-0.2685427	-1.1614616	0.20608899	0.47018126	1.0	3709	tags=36%, list=22%, signal=46%
GOBP_CHRONIC_INFLAMMATORY_RESPONSE	16	-0.38609174	-1.1613338	0.25555557	0.4697387	1.0	1197	tags=19%, list=7%, signal=20%
GOBP_NEUTROPHIL_HOMEOSTASIS	15	-0.39783052	-1.1609919	0.26652452	0.46990436	1.0	2886	tags=33%, list=17%, signal=40%
GOBP_POSITIVE_REGULATION_OF_PLASMA_MEMBRANE_BOUNDED_CELL_PROJECTION_ASSEMBLY	75	-0.26815677	-1.1609665	0.19753087	0.46925533	1.0	4390	tags=39%, list=26%, signal=52%
GOBP_REGULATION_OF_PHOSPHATASE_ACTIVITY	62	-0.27746668	-1.16057	0.1980198	0.46950185	1.0	1921	tags=21%, list=11%, signal=24%
GOBP_ACTIVATION_OF_ADENYLATE_CYCLASE_ACTIVITY	30	-0.3276206	-1.1595027	0.254818	0.47136852	1.0	3168	tags=30%, list=19%, signal=37%
GOBP_T_CELL_HOMEOSTASIS	35	-0.3202823	-1.1585125	0.22716628	0.47306043	1.0	1648	tags=23%, list=10%, signal=25%
GOBP_PHOSPHOLIPID_BIOSYNTHETIC_PROCESS	202	-0.22658248	-1.1582358	0.12396694	0.47307166	1.0	2766	tags=24%, list=16%, signal=28%
GOBP_REGULATION_OF_CELL_KILLING	96	-0.25129527	-1.1575823	0.19570406	0.47391734	1.0	3709	tags=29%, list=22%, signal=37%
GOBP_POSITIVE_REGULATION_OF_LEUKOCYTE_ADHESION_TO_VASCULAR_ENDOTHELIAL_CELL	21	-0.3628991	-1.157321	0.2652174	0.47386202	1.0	1296	tags=24%, list=8%, signal=26%
GOBP_NEGATIVE_REGULATION_OF_PROTEIN_SERINE_THREONINE_KINASE_ACTIVITY	108	-0.2525399	-1.1572806	0.18944845	0.47324795	1.0	2198	tags=21%, list=13%, signal=24%
GOBP_MODULATION_BY_HOST_OF_VIRAL_GENOME_REPLICATION	17	-0.37954745	-1.1569026	0.2656904	0.47341487	1.0	397	tags=18%, list=2%, signal=18%
GOBP_REGULATION_OF_CILIUM_DEPENDENT_CELL_MOTILITY	22	-0.3571111	-1.1561751	0.24579832	0.47443724	1.0	4865	tags=45%, list=29%, signal=64%
GOBP_NEGATIVE_REGULATION_OF_LEUKOCYTE_PROLIFERATION	81	-0.26168743	-1.15612	0.19354838	0.47384828	1.0	4064	tags=33%, list=24%, signal=44%
GOBP_NEGATIVE_REGULATION_OF_DNA_BIOSYNTHETIC_PROCESS	27	-0.3288831	-1.1559466	0.2276029	0.47353008	1.0	3131	tags=26%, list=18%, signal=32%
GOBP_CEREBELLAR_CORTEX_FORMATION	24	-0.34626102	-1.1553563	0.2596811	0.47429785	1.0	1432	tags=25%, list=8%, signal=27%
GOBP_NEGATIVE_REGULATION_OF_PHOSPHATASE_ACTIVITY	25	-0.33522624	-1.155287	0.26077586	0.47374326	1.0	3166	tags=32%, list=19%, signal=39%
GOBP_REGULATION_OF_INSULIN_RECEPTOR_SIGNALING_PATHWAY	51	-0.28827047	-1.1552323	0.23201856	0.47316858	1.0	3653	tags=37%, list=21%, signal=47%
GOBP_SMOOTH_MUSCLE_CELL_DIFFERENTIATION	51	-0.28821692	-1.1550354	0.23194748	0.47295055	1.0	3294	tags=27%, list=19%, signal=34%
GOBP_CELLULAR_RESPONSE_TO_LOW_DENSITY_LIPOPROTEIN_PARTICLE_STIMULUS	18	-0.3686969	-1.1549512	0.26174498	0.47246742	1.0	1318	tags=22%, list=8%, signal=24%
GOBP_LYMPHOCYTE_APOPTOTIC_PROCESS	69	-0.26943013	-1.1545069	0.19277108	0.47281662	1.0	4476	tags=42%, list=26%, signal=57%
GOBP_POSITIVE_REGULATION_OF_DEFENSE_RESPONSE_TO_VIRUS_BY_HOST	26	-0.33675328	-1.153265	0.2590909	0.4751555	1.0	3327	tags=35%, list=20%, signal=43%
GOBP_LYMPH_VESSEL_DEVELOPMENT	27	-0.3266507	-1.153155	0.25223213	0.4747366	1.0	4242	tags=37%, list=25%, signal=49%
GOBP_REGULATION_OF_LAMELLIPODIUM_ASSEMBLY	30	-0.32338506	-1.1530384	0.2494432	0.4743376	1.0	2241	tags=23%, list=13%, signal=27%
GOBP_NEGATIVE_REGULATION_OF_DNA_REPAIR	24	-0.3468911	-1.1516715	0.26260504	0.4769805	1.0	807	tags=21%, list=5%, signal=22%
GOBP_POSITIVE_REGULATION_OF_CELL_MIGRATION_INVOLVED_IN_SPROUTING_ANGIOGENESIS	18	-0.3699003	-1.1511592	0.2600897	0.47754413	1.0	4242	tags=44%, list=25%, signal=59%
GOBP_RESPONSE_TO_UV	128	-0.24274	-1.1493536	0.17391305	0.48127463	1.0	2569	tags=23%, list=15%, signal=27%
GOBP_B_CELL_ACTIVATION_INVOLVED_IN_IMMUNE_RESPONSE	74	-0.26470047	-1.148149	0.21445782	0.4834671	1.0	4377	tags=36%, list=26%, signal=49%
GOBP_REGULATION_OF_MRNA_3_END_PROCESSING	25	-0.33588934	-1.1477611	0.25700936	0.48370105	1.0	1741	tags=36%, list=10%, signal=40%
GOBP_REGULATION_OF_RNA_SPLICING	103	-0.2527087	-1.1452556	0.18181819	0.48919773	1.0	3319	tags=30%, list=19%, signal=37%
GOBP_REGULATION_OF_VIRAL_GENOME_REPLICATION	74	-0.2665524	-1.1452142	0.20879121	0.48859373	1.0	4336	tags=39%, list=25%, signal=52%
GOBP_TRANSPORT_OF_VIRUS	18	-0.3621946	-1.1442382	0.2769556	0.4903203	1.0	2919	tags=28%, list=17%, signal=33%
GOBP_DNA_BIOSYNTHETIC_PROCESS	157	-0.2301521	-1.1439514	0.18686868	0.4903331	1.0	1944	tags=18%, list=11%, signal=20%
GOBP_LYMPHOID_PROGENITOR_CELL_DIFFERENTIATION	21	-0.3507596	-1.1422648	0.28172043	0.49375966	1.0	1076	tags=19%, list=6%, signal=20%
GOBP_POSITIVE_REGULATION_OF_MAST_CELL_ACTIVATION	19	-0.36591756	-1.1419978	0.29385966	0.49371472	1.0	4228	tags=42%, list=25%, signal=56%
GOBP_DENDRITIC_CELL_MIGRATION	28	-0.32496154	-1.1405864	0.25663716	0.4965176	1.0	4455	tags=57%, list=26%, signal=77%
GOBP_NEGATIVE_REGULATION_OF_NUCLEAR_DIVISION	50	-0.28428218	-1.1399199	0.2529274	0.49750566	1.0	4887	tags=42%, list=29%, signal=59%
GOBP_TOR_SIGNALING	89	-0.2533025	-1.1397525	0.19424461	0.49717748	1.0	2062	tags=21%, list=12%, signal=24%
GOBP_REGULATION_OF_MEMBRANE_LIPID_DISTRIBUTION	51	-0.286206	-1.1396474	0.24170616	0.4966966	1.0	1686	tags=18%, list=10%, signal=20%
GOBP_HEPATOCYTE_APOPTOTIC_PROCESS	17	-0.36716563	-1.1386877	0.2822222	0.49839616	1.0	2260	tags=35%, list=13%, signal=41%
GOBP_NEGATIVE_REGULATION_OF_VASCULATURE_DEVELOPMENT	86	-0.2532344	-1.1382761	0.21945137	0.4986837	1.0	2913	tags=24%, list=17%, signal=29%
GOBP_NEGATIVE_REGULATION_OF_SYNAPTIC_TRANSMISSION	64	-0.2678758	-1.1379949	0.20551379	0.4986779	1.0	3026	tags=25%, list=18%, signal=30%
GOBP_NEGATIVE_REGULATION_OF_RESPONSE_TO_CYTOKINE_STIMULUS	63	-0.27189153	-1.1374943	0.21204819	0.49926493	1.0	4725	tags=40%, list=28%, signal=55%
GOBP_PROTEIN_SUMOYLATION	47	-0.28089127	-1.1373557	0.21444201	0.498893	1.0	4037	tags=38%, list=24%, signal=50%
GOBP_NCRNA_CATABOLIC_PROCESS	32	-0.31589192	-1.1373408	0.26932085	0.49822003	1.0	3399	tags=38%, list=20%, signal=47%
GOBP_POSITIVE_REGULATION_OF_CALCIUM_MEDIATED_SIGNALING	30	-0.32295614	-1.1371306	0.25827813	0.49806738	1.0	4314	tags=47%, list=25%, signal=62%
GOBP_RESPONSE_TO_TUMOR_NECROSIS_FACTOR	212	-0.2188276	-1.136953	0.14105794	0.49780962	1.0	3430	tags=25%, list=20%, signal=31%
GOBP_NEURONAL_STEM_CELL_POPULATION_MAINTENANCE	20	-0.35129437	-1.1369137	0.27152318	0.4971913	1.0	4615	tags=40%, list=27%, signal=55%
GOBP_REGULATION_OF_TOLERANCE_INDUCTION	17	-0.37767565	-1.1362461	0.29399142	0.4981525	1.0	1539	tags=29%, list=9%, signal=32%
GOBP_POSITIVE_REGULATION_OF_MULTICELLULAR_ORGANISM_GROWTH	28	-0.32671517	-1.1353856	0.26576576	0.49956584	1.0	1113	tags=18%, list=7%, signal=19%
GOBP_CD4_POSITIVE_ALPHA_BETA_T_CELL_CYTOKINE_PRODUCTION	18	-0.35210365	-1.1344249	0.26495728	0.50133276	1.0	4501	tags=50%, list=26%, signal=68%
GOBP_LIPOPROTEIN_METABOLIC_PROCESS	123	-0.23638368	-1.134065	0.19329897	0.501538	1.0	1639	tags=16%, list=10%, signal=18%
GOBP_POSITIVE_REGULATION_OF_NUCLEAR_DIVISION	53	-0.27587914	-1.1337259	0.23170732	0.50166214	1.0	4796	tags=45%, list=28%, signal=63%
GOBP_POSITIVE_REGULATION_OF_HYDROLASE_ACTIVITY	491	-0.20201506	-1.1336863	0.1021021	0.50106484	1.0	2803	tags=21%, list=16%, signal=25%
GOBP_REGULATION_OF_SENSORY_PERCEPTION	27	-0.32503295	-1.1325777	0.27155173	0.5031979	1.0	610	tags=15%, list=4%, signal=15%
GOBP_REGULATION_OF_CELL_CYCLE_G1_S_PHASE_TRANSITION	136	-0.23207612	-1.1323689	0.18205129	0.5030302	1.0	4754	tags=34%, list=28%, signal=47%
GOBP_POSITIVE_REGULATION_OF_RESPONSE_TO_BIOTIC_STIMULUS	152	-0.22626737	-1.1319847	0.1825	0.5032974	1.0	4228	tags=32%, list=25%, signal=42%
GOBP_PEPTIDYL_L_CYSTEINE_S_PALMITOYLATION	22	-0.3478455	-1.1319846	0.26385808	0.5025944	1.0	1639	tags=23%, list=10%, signal=25%
GOBP_MYELOID_LEUKOCYTE_CYTOKINE_PRODUCTION	29	-0.32404593	-1.1308091	0.2560175	0.50473726	1.0	2466	tags=34%, list=14%, signal=40%
GOBP_RENAL_SODIUM_EXCRETION	21	-0.3425615	-1.1294899	0.3	0.50728875	1.0	3865	tags=38%, list=23%, signal=49%
GOBP_RNA_MODIFICATION	98	-0.24401852	-1.1289961	0.20448878	0.507839	1.0	4653	tags=38%, list=27%, signal=52%
GOBP_FC_RECEPTOR_MEDIATED_STIMULATORY_SIGNALING_PATHWAY	30	-0.31555444	-1.1289582	0.26984128	0.5072292	1.0	4228	tags=40%, list=25%, signal=53%
GOBP_NEGATIVE_REGULATION_OF_INTERLEUKIN_2_PRODUCTION	23	-0.34031722	-1.1284562	0.29694322	0.50775397	1.0	3918	tags=43%, list=23%, signal=56%
GOBP_SOMATIC_DIVERSIFICATION_OF_IMMUNOGLOBULINS	56	-0.27527454	-1.1280407	0.2512195	0.50808805	1.0	3483	tags=32%, list=20%, signal=40%
GOBP_PHOSPHATIDYLCHOLINE_CATABOLIC_PROCESS	15	-0.37875363	-1.127704	0.30523917	0.5082082	1.0	4819	tags=40%, list=28%, signal=56%
GOBP_NUCLEAR_CHROMOSOME_SEGREGATION	206	-0.21808745	-1.1272818	0.15817694	0.5085281	1.0	1636	tags=15%, list=10%, signal=16%
GOBP_DNA_DEALKYLATION	26	-0.32827836	-1.1270454	0.2777778	0.5084177	1.0	4541	tags=42%, list=27%, signal=58%
GOBP_REGULATION_OF_MYOBLAST_DIFFERENTIATION	46	-0.28389448	-1.126244	0.26923078	0.5098136	1.0	2426	tags=33%, list=14%, signal=38%
GOBP_POSITIVE_REGULATION_OF_AUTOPHAGY	113	-0.24162331	-1.1262078	0.2195704	0.50920427	1.0	2729	tags=25%, list=16%, signal=29%
GOBP_REGULATION_OF_DNA_BIOSYNTHETIC_PROCESS	98	-0.24399358	-1.1258814	0.20183486	0.509337	1.0	1682	tags=16%, list=10%, signal=18%
GOBP_DEFENSE_RESPONSE_TO_BACTERIUM	300	-0.20854835	-1.1256791	0.13793103	0.5091219	1.0	4531	tags=32%, list=27%, signal=43%
GOBP_REGULATION_OF_LEUKOCYTE_CHEMOTAXIS	104	-0.23999704	-1.1255708	0.2304038	0.50872236	1.0	4336	tags=38%, list=25%, signal=50%
GOBP_REGULATION_OF_LYMPHOCYTE_APOPTOTIC_PROCESS	51	-0.27846062	-1.1250563	0.23991032	0.50922513	1.0	4476	tags=43%, list=26%, signal=58%
GOBP_RETINA_HOMEOSTASIS	62	-0.26649195	-1.1245074	0.23820755	0.5099309	1.0	2163	tags=23%, list=13%, signal=26%
GOBP_POSITIVE_REGULATION_OF_TELOMERE_CAPPING	15	-0.38098592	-1.1241957	0.2970297	0.5100036	1.0	1682	tags=27%, list=10%, signal=30%
GOBP_NEGATIVE_REGULATION_OF_MUSCLE_CELL_DIFFERENTIATION	53	-0.2721087	-1.123834	0.25389755	0.5102556	1.0	3103	tags=21%, list=18%, signal=25%
GOBP_NEGATIVE_REGULATION_OF_MRNA_CATABOLIC_PROCESS	47	-0.2888154	-1.1232013	0.27752292	0.51117647	1.0	2285	tags=21%, list=13%, signal=24%
GOBP_REGULATION_OF_CHROMATIN_ASSEMBLY_OR_DISASSEMBLY	29	-0.3186175	-1.1230197	0.2832618	0.5109157	1.0	2186	tags=24%, list=13%, signal=28%
GOBP_REGULATION_OF_CARDIOCYTE_DIFFERENTIATION	25	-0.32786602	-1.1226704	0.27839643	0.51107883	1.0	2544	tags=24%, list=15%, signal=28%
GOBP_LAMELLIPODIUM_ORGANIZATION	69	-0.26304388	-1.121959	0.2574032	0.51215273	1.0	2241	tags=22%, list=13%, signal=25%
GOBP_CELLULAR_RESPONSE_TO_EXTERNAL_STIMULUS	264	-0.21229947	-1.121809	0.18351063	0.5118416	1.0	2267	tags=19%, list=13%, signal=22%
GOBP_POSITIVE_REGULATION_OF_CELL_CELL_ADHESION	259	-0.21231309	-1.120807	0.160221	0.51366365	1.0	4380	tags=34%, list=26%, signal=46%
GOBP_MACROPHAGE_MIGRATION	47	-0.28362763	-1.1199062	0.28820962	0.51521355	1.0	3185	tags=30%, list=19%, signal=37%
GOBP_CELLULAR_RESPONSE_TO_MOLECULE_OF_BACTERIAL_ORIGIN	189	-0.21844979	-1.1195885	0.1922078	0.5153072	1.0	3766	tags=30%, list=22%, signal=38%
GOBP_INTRACELLULAR_RECEPTOR_SIGNALING_PATHWAY	221	-0.21664003	-1.1193963	0.1603261	0.5150731	1.0	2843	tags=24%, list=17%, signal=28%
GOBP_REGULATION_OF_VASCULATURE_DEVELOPMENT	249	-0.21076067	-1.1192741	0.1594203	0.5146879	1.0	3103	tags=22%, list=18%, signal=27%
GOBP_NEGATIVE_REGULATION_OF_ADENYLATE_CYCLASE_ACTIVITY	20	-0.34891582	-1.1192334	0.27765727	0.51410335	1.0	3382	tags=40%, list=20%, signal=50%
GOBP_POSITIVE_REGULATION_OF_DNA_METABOLIC_PROCESS	186	-0.21936479	-1.1184591	0.20498616	0.51528525	1.0	1727	tags=15%, list=10%, signal=17%
GOBP_CELL_DIVISION	494	-0.19666179	-1.1178427	0.079872206	0.5162114	1.0	2214	tags=17%, list=13%, signal=19%
GOBP_GPI_ANCHOR_METABOLIC_PROCESS	27	-0.32421097	-1.1176438	0.28314605	0.51605123	1.0	2023	tags=26%, list=12%, signal=29%
GOBP_POSITIVE_REGULATION_OF_TRANSFORMING_GROWTH_FACTOR_BETA_PRODUCTION	19	-0.35076186	-1.115979	0.31004366	0.5195746	1.0	1171	tags=21%, list=7%, signal=23%
GOBP_RHO_PROTEIN_SIGNAL_TRANSDUCTION	119	-0.23394689	-1.1156763	0.25870648	0.5196978	1.0	4355	tags=35%, list=26%, signal=47%
GOBP_NEGATIVE_REGULATION_OF_LEUKOCYTE_CELL_CELL_ADHESION	116	-0.23640196	-1.1155275	0.234375	0.51939183	1.0	4394	tags=35%, list=26%, signal=47%
GOBP_REGULATION_OF_PHOSPHOLIPASE_ACTIVITY	64	-0.2627134	-1.1145366	0.26477543	0.5212254	1.0	4631	tags=39%, list=27%, signal=53%
GOBP_REGULATION_OF_SYSTEMIC_ARTERIAL_BLOOD_PRESSURE_BY_RENIN_ANGIOTENSIN	24	-0.32689112	-1.1139473	0.32051283	0.5220151	1.0	4865	tags=58%, list=29%, signal=81%
GOBP_POSITIVE_REGULATION_OF_INNATE_IMMUNE_RESPONSE	120	-0.23367186	-1.1138686	0.21969697	0.5215153	1.0	4336	tags=33%, list=25%, signal=43%
GOBP_PRODUCTION_OF_MOLECULAR_MEDIATOR_INVOLVED_IN_INFLAMMATORY_RESPONSE	72	-0.25643697	-1.113807	0.23927765	0.5209755	1.0	4230	tags=39%, list=25%, signal=51%
GOBP_DETECTION_OF_MECHANICAL_STIMULUS_INVOLVED_IN_SENSORY_PERCEPTION	25	-0.33306992	-1.1135299	0.28929386	0.52098614	1.0	2468	tags=24%, list=14%, signal=28%
GOBP_REGULATION_OF_IMMUNOGLOBULIN_PRODUCTION	61	-0.2636615	-1.113466	0.26168224	0.5204543	1.0	4384	tags=41%, list=26%, signal=55%
GOBP_CELL_CYCLE_DNA_REPLICATION	36	-0.3005794	-1.1121702	0.29321662	0.5231479	1.0	4409	tags=33%, list=26%, signal=45%
GOBP_METHYLATION	246	-0.2113384	-1.1109567	0.16473988	0.5255224	1.0	2347	tags=19%, list=14%, signal=22%
GOBP_LIPID_TRANSLOCATION	47	-0.28029	-1.1090941	0.28097346	0.5296216	1.0	1686	tags=17%, list=10%, signal=19%
GOBP_MACROPHAGE_DIFFERENTIATION	44	-0.28309935	-1.1083239	0.28764045	0.5308996	1.0	2183	tags=23%, list=13%, signal=26%
GOBP_NEGATIVE_REGULATION_OF_VIRAL_PROCESS	80	-0.24759127	-1.1073352	0.23728813	0.53270024	1.0	4178	tags=35%, list=24%, signal=46%
GOBP_MYELOID_CELL_APOPTOTIC_PROCESS	28	-0.31392908	-1.1071849	0.30022573	0.53238153	1.0	961	tags=18%, list=6%, signal=19%
GOBP_REGULATION_OF_MICROTUBULE_BASED_MOVEMENT	37	-0.29256067	-1.1069429	0.3051643	0.5322841	1.0	4865	tags=43%, list=29%, signal=60%
GOBP_POSITIVE_REGULATION_OF_AMINO_ACID_TRANSPORT	22	-0.3388041	-1.1067975	0.31026787	0.53194547	1.0	2903	tags=32%, list=17%, signal=38%
GOBP_T_CELL_MEDIATED_CYTOTOXICITY	47	-0.27780557	-1.1065743	0.2949002	0.5318307	1.0	3709	tags=32%, list=22%, signal=41%
GOBP_IMPORT_INTO_NUCLEUS	141	-0.22405788	-1.1056529	0.2253886	0.5335813	1.0	3294	tags=27%, list=19%, signal=33%
GOBP_ENDOTHELIAL_CELL_PROLIFERATION	137	-0.2279015	-1.1048896	0.2251816	0.5348843	1.0	2668	tags=20%, list=16%, signal=23%
GOBP_RESPONSE_TO_DEXAMETHASONE	36	-0.2962636	-1.1033278	0.31333333	0.5382424	1.0	4868	tags=47%, list=29%, signal=66%
GOBP_ENDOTHELIUM_DEVELOPMENT	116	-0.23522907	-1.1032442	0.24759616	0.53773916	1.0	4256	tags=34%, list=25%, signal=44%
GOBP_NEGATIVE_REGULATION_OF_MRNA_METABOLIC_PROCESS	63	-0.26364174	-1.1022782	0.2905569	0.53968287	1.0	2285	tags=22%, list=13%, signal=26%
GOBP_DNA_PACKAGING	142	-0.22786519	-1.1021215	0.21319798	0.5394244	1.0	2186	tags=18%, list=13%, signal=21%
GOBP_POSITIVE_REGULATION_OF_PHOSPHOPROTEIN_PHOSPHATASE_ACTIVITY	20	-0.3470695	-1.1008652	0.3258427	0.5420065	1.0	1635	tags=30%, list=10%, signal=33%
GOBP_POSITIVE_REGULATION_OF_NEURON_APOPTOTIC_PROCESS	47	-0.2766284	-1.0995821	0.2939815	0.54469854	1.0	2434	tags=26%, list=14%, signal=30%
GOBP_STRIATUM_DEVELOPMENT	18	-0.35726508	-1.0994012	0.34056398	0.5444619	1.0	4363	tags=44%, list=26%, signal=60%
GOBP_PEPTIDYL_LYSINE_ACETYLATION	150	-0.22428077	-1.0992972	0.25194806	0.54405415	1.0	4212	tags=33%, list=25%, signal=44%
GOBP_REGULATION_OF_TRANSCRIPTION_ELONGATION_FROM_RNA_POLYMERASE_II_PROMOTER	32	-0.3086557	-1.0992628	0.30963302	0.5434387	1.0	1277	tags=19%, list=7%, signal=20%
GOBP_CELLULAR_RESPONSE_TO_UV	78	-0.251108	-1.0992205	0.27102804	0.54285467	1.0	3353	tags=29%, list=20%, signal=37%
GOBP_REGULATION_OF_ORGANELLE_ASSEMBLY	183	-0.21607481	-1.0988793	0.24810126	0.543063	1.0	2157	tags=20%, list=13%, signal=22%
GOBP_GLYCOSYL_COMPOUND_CATABOLIC_PROCESS	32	-0.3078213	-1.0986748	0.32603937	0.54288715	1.0	4739	tags=38%, list=28%, signal=52%
GOBP_LEUKOCYTE_ADHESION_TO_VASCULAR_ENDOTHELIAL_CELL	45	-0.27729258	-1.0985017	275	0.54260564	1.0	1296	tags=16%, list=8%, signal=17%
GOBP_REGULATION_OF_PROTEIN_SERINE_THREONINE_KINASE_ACTIVITY	333	-0.20190743	-1.0983554	0.18064517	0.54225415	1.0	3294	tags=24%, list=19%, signal=30%
GOBP_CELLULAR_RESPONSE_TO_PROSTAGLANDIN_STIMULUS	20	-0.3390097	-1.0973252	0.3498965	0.5442662	1.0	3004	tags=40%, list=18%, signal=48%
GOBP_REGULATION_OF_UBIQUITIN_DEPENDENT_PROTEIN_CATABOLIC_PROCESS	143	-0.23003311	-1.0972353	0.25729442	0.54380906	1.0	2147	tags=20%, list=13%, signal=23%
GOBP_REGULATION_OF_RESPONSE_TO_TUMOR_CELL	20	-0.34173426	-1.0963377	0.34106728	0.54555535	1.0	2894	tags=30%, list=17%, signal=36%
GOBP_HEART_TRABECULA_MORPHOGENESIS	27	-0.32162112	-1.0962939	0.31954023	0.5449872	1.0	4823	tags=37%, list=28%, signal=52%
GOBP_POST_GOLGI_VESICLE_MEDIATED_TRANSPORT	91	-0.239931	-1.0957174	0.27628362	0.5458013	1.0	1968	tags=20%, list=12%, signal=22%
GOBP_EMBRYONIC_DIGESTIVE_TRACT_DEVELOPMENT	29	-0.3185921	-1.0955756	0.31428573	0.545459	1.0	1197	tags=17%, list=7%, signal=19%
GOBP_AMMONIUM_ION_METABOLIC_PROCESS	23	-0.32820168	-1.0951389	0.34851936	0.54598206	1.0	4442	tags=52%, list=26%, signal=70%
GOBP_GANGLIOSIDE_BIOSYNTHETIC_PROCESS	16	-0.35554942	-1.0951369	0.3364269	0.5452988	1.0	2482	tags=31%, list=15%, signal=37%
GOBP_IRON_ION_TRANSMEMBRANE_TRANSPORT	19	-0.34294286	-1.0943125	0.32743362	0.5467998	1.0	4211	tags=42%, list=25%, signal=56%
GOBP_NOREPINEPHRINE_TRANSPORT	22	-0.32554817	-1.0923371	0.29978585	0.5513097	1.0	824	tags=23%, list=5%, signal=24%
GOBP_NEGATIVE_REGULATION_OF_SMOOTH_MUSCLE_CELL_DIFFERENTIATION	15	-0.37406367	-1.0922427	0.35448578	0.55087423	1.0	2843	tags=27%, list=17%, signal=32%
GOBP_NEGATIVE_REGULATION_OF_CYTOKINE_PRODUCTION_INVOLVED_IN_IMMUNE_RESPONSE	27	-0.31758705	-1.0911738	0.3295964	0.55297077	1.0	3805	tags=41%, list=22%, signal=52%
GOBP_REGULATION_OF_VIRAL_PROCESS	139	-0.22528428	-1.0905641	0.27363184	0.553909	1.0	4246	tags=35%, list=25%, signal=46%
GOBP_DNA_GEOMETRIC_CHANGE	79	-0.24339278	-1.0905273	0.28883496	0.5533304	1.0	2137	tags=20%, list=13%, signal=23%
GOBP_DEFINITIVE_HEMOPOIESIS	18	-0.3500293	-1.0900035	0.3493724	0.55402374	1.0	347	tags=11%, list=2%, signal=11%
GOBP_HOMEOSTASIS_OF_NUMBER_OF_CELLS	243	-0.20642605	-1.0888875	0.24166666	0.556236	1.0	2272	tags=19%, list=13%, signal=22%
GOBP_POSITIVE_REGULATION_OF_AMYLOID_BETA_FORMATION	17	-0.35766935	-1.0885093	0.3173516	0.55655795	1.0	4211	tags=47%, list=25%, signal=62%
GOBP_BILE_ACID_AND_BILE_SALT_TRANSPORT	27	-0.30902296	-1.0863727	0.29102844	0.5615054	1.0	4818	tags=52%, list=28%, signal=72%
GOBP_ACUTE_PHASE_RESPONSE	48	-0.27189767	-1.0861039	0.3043478	0.5615447	1.0	4380	tags=38%, list=26%, signal=50%
GOBP_TRIPARTITE_REGIONAL_SUBDIVISION	17	-0.35407576	-1.0849661	0.3628692	0.56394625	1.0	1082	tags=12%, list=6%, signal=13%
GOBP_NEGATIVE_REGULATION_OF_LIPID_STORAGE	20	-0.34445933	-1.0829114	0.35412025	0.5688806	1.0	2426	tags=30%, list=14%, signal=35%
GOBP_NEGATIVE_REGULATION_OF_INTRACELLULAR_PROTEIN_TRANSPORT	33	-0.295574	-1.0827831	0.32505643	0.56851757	1.0	2436	tags=27%, list=14%, signal=32%
GOBP_NEGATIVE_REGULATION_OF_CELLULAR_SENESCENCE	17	-0.35078502	-1.0821377	0.32976446	0.5695115	1.0	2729	tags=24%, list=16%, signal=28%
GOBP_CELLULAR_RESPONSE_TO_EXTRACELLULAR_STIMULUS	204	-0.20985898	-1.0812883	0.24791086	0.5711893	1.0	2230	tags=18%, list=13%, signal=21%
GOBP_RESPONSE_TO_MOLECULE_OF_BACTERIAL_ORIGIN	302	-0.19856602	-1.0810078	0.2079772	0.571212	1.0	4064	tags=29%, list=24%, signal=38%
GOBP_NON_MEMBRANE_BOUNDED_ORGANELLE_ASSEMBLY	300	-0.20209509	-1.0809462	0.22647059	0.5706636	1.0	1452	tags=13%, list=9%, signal=14%
GOBP_INTERLEUKIN_17_PRODUCTION	34	-0.29333702	-1.0804597	0.31685394	0.5712979	1.0	4211	tags=44%, list=25%, signal=58%
GOBP_REGULATION_OF_PLATELET_ACTIVATION	45	-0.27223563	-1.0803431	0.3219512	0.5708789	1.0	6885	tags=56%, list=40%, signal=93%
GOBP_PROTEIN_ACYLATION	203	-0.2100648	-1.0793935	0.2544529	0.5726989	1.0	3026	tags=23%, list=18%, signal=27%
GOBP_POSITIVE_REGULATION_OF_INFLAMMATORY_RESPONSE	121	-0.22512464	-1.0788815	0.2819149	0.57337445	1.0	4211	tags=33%, list=25%, signal=44%
GOBP_REGULATION_OF_HEMOPOIESIS	308	-0.20259134	-1.0787889	0.2234957	0.5729265	1.0	3564	tags=27%, list=21%, signal=33%
GOBP_REGULATION_OF_ISOTYPE_SWITCHING	29	-0.30562106	-1.0785539	0.32340425	0.572898	1.0	3735	tags=41%, list=22%, signal=53%
GOBP_NEGATIVE_REGULATION_OF_CELL_JUNCTION_ASSEMBLY	29	-0.30142352	-1.0784314	0.3611691	0.5725271	1.0	3380	tags=38%, list=20%, signal=47%
GOBP_NEGATIVE_REGULATION_OF_PROTEIN_TYROSINE_KINASE_ACTIVITY	27	-0.3063387	-1.077726	0.3317757	0.5737901	1.0	2548	tags=30%, list=15%, signal=35%
GOBP_ACIDIC_AMINO_ACID_TRANSPORT	62	-0.2577581	-1.0775044	0.32535884	0.57369286	1.0	2917	tags=26%, list=17%, signal=31%
GOBP_MICROTUBULE_BUNDLE_FORMATION	64	-0.25478286	-1.0769107	0.3089245	0.5746029	1.0	4596	tags=38%, list=27%, signal=51%
GOBP_VENTRICULAR_SYSTEM_DEVELOPMENT	21	-0.32784158	-1.0767169	0.34557235	0.57439744	1.0	4317	tags=48%, list=25%, signal=64%
GOBP_HEMATOPOIETIC_PROGENITOR_CELL_DIFFERENTIATION	107	-0.23559879	-1.0762033	0.32923833	0.5751432	1.0	3327	tags=24%, list=20%, signal=30%
GOBP_POSITIVE_REGULATION_OF_STRESS_ACTIVATED_PROTEIN_KINASE_SIGNALING_CASCADE	115	-0.22751644	-1.0755346	0.2886076	0.5762375	1.0	3566	tags=28%, list=21%, signal=35%
GOBP_SECRETORY_GRANULE_ORGANIZATION	31	-0.29965833	-1.0753846	0.35267857	0.5759611	1.0	2036	tags=19%, list=12%, signal=22%
GOBP_REGULATION_OF_MITOTIC_CELL_CYCLE	382	-0.1971957	-1.0750256	0.2451613	0.57623684	1.0	4801	tags=34%, list=28%, signal=46%
GOBP_REGULATION_OF_MACROPHAGE_DIFFERENTIATION	21	-0.3326206	-1.0743078	0.3275488	0.57746977	1.0	1457	tags=19%, list=9%, signal=21%
GOBP_CELL_MATURATION	157	-0.21722256	-1.0737448	0.2773537	0.57832855	1.0	1457	tags=13%, list=9%, signal=14%
GOBP_SOMATIC_DIVERSIFICATION_OF_IMMUNE_RECEPTORS	68	-0.2531231	-1.073556	0.30528846	0.57815	1.0	3483	tags=29%, list=20%, signal=37%
GOBP_POSITIVE_REGULATION_OF_LEUKOCYTE_MIGRATION	127	-0.22413027	-1.0734892	0.27901235	0.57761323	1.0	4515	tags=35%, list=26%, signal=47%
GOBP_REGULATION_OF_HISTONE_DEACETYLATION	30	-0.29790863	-1.0726876	0.3496802	0.57908267	1.0	2690	tags=30%, list=16%, signal=36%
GOBP_NEGATIVE_REGULATION_OF_EPITHELIAL_CELL_MIGRATION	65	-0.2505191	-1.0715816	0.3097561	0.5814207	1.0	2585	tags=22%, list=15%, signal=25%
GOBP_CELLULAR_RESPONSE_TO_CORTICOSTEROID_STIMULUS	51	-0.26636308	-1.0709901	0.35460994	0.5823269	1.0	4914	tags=41%, list=29%, signal=58%
GOBP_RESPONSE_TO_IONIZING_RADIATION	119	-0.22685626	-1.0708541	0.3043478	0.58197653	1.0	3713	tags=31%, list=22%, signal=39%
GOBP_REGULATION_OF_LYMPHOCYTE_DIFFERENTIATION	155	-0.21681115	-1.0694878	0.29639176	0.58512855	1.0	4241	tags=37%, list=25%, signal=48%
GOBP_MYELOID_DENDRITIC_CELL_ACTIVATION	26	-0.30291712	-1.0678678	0.35560346	0.58887935	1.0	3573	tags=31%, list=21%, signal=39%
GOBP_RESPONSE_TO_STARVATION	165	-0.21530017	-1.0678098	0.2562814	0.5883419	1.0	2230	tags=19%, list=13%, signal=22%
GOBP_ANATOMICAL_STRUCTURE_REGRESSION	16	-0.3584663	-1.0675477	0.3586498	0.58836615	1.0	600	tags=19%, list=4%, signal=19%
GOBP_CELL_CHEMOTAXIS	267	-0.19902518	-1.0672618	0.24585636	0.588438	1.0	4515	tags=34%, list=26%, signal=46%
GOBP_POSITIVE_T_CELL_SELECTION	34	-0.28995705	-1.0669575	0.36658934	0.58852404	1.0	3970	tags=38%, list=23%, signal=50%
GOBP_DNA_METHYLATION	56	-0.25505263	-1.0667899	0.33576643	0.5882526	1.0	4737	tags=41%, list=28%, signal=57%
GOBP_DNA_REPLICATION_INITIATION	25	-0.31199205	-1.06672	0.37644342	0.5877305	1.0	1754	tags=24%, list=10%, signal=27%
GOBP_REGULATION_OF_B_CELL_APOPTOTIC_PROCESS	20	-0.32916725	-1.0664691	0.35632184	0.5877224	1.0	3765	tags=40%, list=22%, signal=51%
GOBP_SPINAL_CORD_PATTERNING	18	-0.34076238	-1.0658865	0.35625	0.5885452	1.0	1045	tags=17%, list=6%, signal=18%
GOBP_PROGRAMMED_NECROTIC_CELL_DEATH	39	-0.2861663	-1.0658432	0.3586207	0.5879432	1.0	2260	tags=26%, list=13%, signal=29%
GOBP_BLOOD_VESSEL_ENDOTHELIAL_CELL_PROLIFERATION_INVOLVED_IN_SPROUTING_ANGIOGENESIS	19	-0.34066996	-1.0658194	0.38631347	0.58730394	1.0	3539	tags=37%, list=21%, signal=46%
GOBP_CELLULAR_RESPONSE_TO_BIOTIC_STIMULUS	213	-0.2092956	-1.0653349	0.31955922	0.5879173	1.0	4228	tags=33%, list=25%, signal=43%
GOBP_MRNA_EXPORT_FROM_NUCLEUS	50	-0.26523226	-1.0648205	0.32951945	0.58852136	1.0	2571	tags=26%, list=15%, signal=31%
GOBP_REGULATION_OF_RAC_PROTEIN_SIGNAL_TRANSDUCTION	19	-0.33511204	-1.0645925	0.36247334	0.5884339	1.0	2143	tags=32%, list=13%, signal=36%
GOBP_BLASTOCYST_DEVELOPMENT	90	-0.23532723	-1.0641248	0.30731708	0.589002	1.0	1949	tags=18%, list=11%, signal=20%
GOBP_CELLULAR_EXTRAVASATION	69	-0.24615158	-1.063946	0.33846155	0.5888034	1.0	1270	tags=14%, list=7%, signal=16%
GOBP_NEGATIVE_REGULATION_OF_T_CELL_APOPTOTIC_PROCESS	17	-0.3464708	-1.063941	0.35665914	0.58812565	1.0	4476	tags=53%, list=26%, signal=72%
GOBP_REGULATION_OF_TUBE_SIZE	133	-0.22081845	-1.0629088	0.31443298	0.5902043	1.0	3168	tags=26%, list=19%, signal=32%
GOBP_REGULATION_OF_DNA_TEMPLATED_TRANSCRIPTION_ELONGATION	42	-0.2778265	-1.0628904	0.37668163	0.5895537	1.0	1277	tags=19%, list=7%, signal=21%
GOBP_FOAM_CELL_DIFFERENTIATION	37	-0.2790448	-1.0627412	0.37272727	0.5892428	1.0	3013	tags=30%, list=18%, signal=36%
GOBP_POSTTRANSCRIPTIONAL_REGULATION_OF_GENE_EXPRESSION	400	-0.19264516	-1.0626072	0.28980893	0.5889063	1.0	2650	tags=20%, list=16%, signal=23%
GOBP_REGULATION_OF_CILIUM_MOVEMENT	25	-0.32074034	-1.0620326	0.36607143	0.5897593	1.0	4865	tags=44%, list=29%, signal=61%
GOBP_POSITIVE_REGULATION_OF_RESPONSE_TO_ENDOPLASMIC_RETICULUM_STRESS	31	-0.29766276	-1.061969	0.34532374	0.5892315	1.0	2021	tags=26%, list=12%, signal=29%
GOBP_POSITIVE_REGULATION_OF_TELOMERASE_ACTIVITY	31	-0.29400027	-1.0615475	0.37173912	0.5897284	1.0	1682	tags=23%, list=10%, signal=25%
GOBP_ORGANIC_CYCLIC_COMPOUND_CATABOLIC_PROCESS	408	-0.19024496	-1.0609928	0.22903226	0.5905908	1.0	2667	tags=20%, list=16%, signal=23%
GOBP_CELLULAR_RESPONSE_TO_ATP	18	-0.35415754	-1.059989	0.3721973	0.5926286	1.0	1915	tags=28%, list=11%, signal=31%
GOBP_NEGATIVE_REGULATION_OF_RESPONSE_TO_WOUNDING	83	-0.23567961	-1.0592524	0.34313726	0.593985	1.0	4741	tags=36%, list=28%, signal=50%
GOBP_PROTEIN_K63_LINKED_UBIQUITINATION	52	-0.26512894	-1.0590862	0.33856502	0.5937692	1.0	3248	tags=29%, list=19%, signal=36%
GOBP_MALE_MEIOSIS_I	24	-0.3081311	-1.058025	0.36363637	0.5959711	1.0	1023	tags=17%, list=6%, signal=18%
GOBP_DNA_TEMPLATED_TRANSCRIPTION_ELONGATION	60	-0.25896606	-1.0578264	0.35714287	0.59587467	1.0	1277	tags=18%, list=7%, signal=20%
GOBP_RESPONSE_TO_AMYLOID_BETA	49	-0.26064804	-1.0577725	0.34180138	0.5953306	1.0	2810	tags=31%, list=16%, signal=37%
GOBP_NEGATIVE_REGULATION_OF_CELL_ADHESION	253	-0.19930527	-1.0575379	0.30337077	0.5952727	1.0	4121	tags=30%, list=24%, signal=40%
GOBP_NEGATIVE_REGULATION_OF_PHOSPHOPROTEIN_PHOSPHATASE_ACTIVITY	21	-0.32477868	-1.056407	0.40689656	0.5977708	1.0	3166	tags=33%, list=19%, signal=41%
GOBP_NEGATIVE_REGULATION_OF_RESPONSE_TO_OXIDATIVE_STRESS	18	-0.3392941	-1.0561101	0.36923078	0.5979177	1.0	1206	tags=22%, list=7%, signal=24%
GOBP_NEGATIVE_REGULATION_OF_INTRACELLULAR_TRANSPORT	47	-0.2659663	-1.0559673	0.36585367	0.5976439	1.0	1969	tags=21%, list=12%, signal=24%
GOBP_REGULATION_OF_VASCULOGENESIS	16	-0.35440585	-1.0552406	0.41363636	0.5988965	1.0	3734	tags=31%, list=22%, signal=40%
GOBP_NUCLEAR_TRANSCRIBED_MRNA_CATABOLIC_PROCESS_EXONUCLEOLYTIC	15	-0.36312827	-1.05406	0.38631347	0.60150516	1.0	3717	tags=47%, list=22%, signal=60%
GOBP_KERATINOCYTE_PROLIFERATION	39	-0.28237054	-1.0540335	0.35099337	0.6008822	1.0	2701	tags=21%, list=16%, signal=24%
GOBP_AXONEMAL_DYNEIN_COMPLEX_ASSEMBLY	18	-0.3366324	-1.0537912	0.37529138	0.60089886	1.0	2582	tags=28%, list=15%, signal=33%
GOBP_CARBOHYDRATE_TRANSMEMBRANE_TRANSPORT	101	-0.22816119	-1.053459	0.33333334	0.60107404	1.0	3623	tags=32%, list=21%, signal=40%
GOBP_NEGATIVE_REGULATION_OF_T_CELL_PROLIFERATION	60	-0.24715365	-1.0530125	0.3494253	0.6016095	1.0	4377	tags=35%, list=26%, signal=47%
GOBP_OOCYTE_MATURATION	22	-0.31843013	-1.0523591	0.37894738	0.60278744	1.0	859	tags=14%, list=5%, signal=14%
GOBP_RENAL_SYSTEM_PROCESS_INVOLVED_IN_REGULATION_OF_SYSTEMIC_ARTERIAL_BLOOD_PRESSURE	25	-0.29864177	-1.0523236	0.37004405	0.6022043	1.0	4679	tags=48%, list=27%, signal=66%
GOBP_NEGATIVE_REGULATION_OF_LYMPHOCYTE_APOPTOTIC_PROCESS	29	-0.2959112	-1.0517205	0.36098656	0.6031724	1.0	4476	tags=48%, list=26%, signal=65%
GOBP_REGULATION_OF_CYCLASE_ACTIVITY	49	-0.26642042	-1.0513933	0.36228287	0.6033952	1.0	4556	tags=39%, list=27%, signal=53%
GOBP_COPULATION	21	-0.32299644	-1.0510757	0.36483517	0.6036004	1.0	395	tags=14%, list=2%, signal=15%
GOBP_REGULATION_OF_PHOSPHOPROTEIN_PHOSPHATASE_ACTIVITY	46	-0.26603377	-1.0508626	0.37296036	0.6035363	1.0	1921	tags=22%, list=11%, signal=24%
GOBP_POSITIVE_REGULATION_OF_CHEMOTAXIS	127	-0.22057205	-1.0508292	0.3202934	0.6029605	1.0	4053	tags=31%, list=24%, signal=40%
GOBP_POSITIVE_REGULATION_OF_SMOOTH_MUSCLE_CELL_MIGRATION	31	-0.295602	-1.050654	0.36774194	0.6027297	1.0	2112	tags=23%, list=12%, signal=26%
GOBP_REGULATION_OF_ADENYLATE_CYCLASE_ACTIVITY	30	-0.29577035	-1.0498726	0.3628118	0.6041651	1.0	3382	tags=30%, list=20%, signal=37%
GOBP_INSULIN_RECEPTOR_SIGNALING_PATHWAY	95	-0.23055212	-1.0495912	0.345898	0.6042351	1.0	3662	tags=33%, list=21%, signal=41%
GOBP_ENDOCRINE_PROCESS	82	-0.23649119	-1.0495645	0.35362998	0.6036181	1.0	3432	tags=29%, list=20%, signal=36%
GOBP_REGULATION_OF_JUN_KINASE_ACTIVITY	58	-0.25328526	-1.0491419	0.36556605	0.6041316	1.0	1888	tags=21%, list=11%, signal=23%
GOBP_MEIOTIC_CELL_CYCLE_PROCESS	155	-0.21126363	-1.0490943	0.32786885	0.60359854	1.0	4243	tags=28%, list=25%, signal=37%
GOBP_IMMUNOGLOBULIN_PRODUCTION_INVOLVED_IN_IMMUNOGLOBULIN_MEDIATED_IMMUNE_RESPONSE	60	-0.24909513	-1.0487722	0.36384976	0.6038271	1.0	4160	tags=35%, list=24%, signal=46%
GOBP_REGULATION_OF_MIRNA_TRANSCRIPTION	56	-0.25178257	-1.0486525	0.37157106	0.60348	1.0	1647	tags=16%, list=10%, signal=18%
GOBP_LYMPHOCYTE_MIGRATION	103	-0.22489202	-1.0486426	0.36919317	0.6028211	1.0	3716	tags=28%, list=22%, signal=36%
GOBP_REGULATION_OF_CELL_CELL_ADHESION	393	-0.19263248	-1.0486153	0.30294117	0.602223	1.0	4394	tags=32%, list=26%, signal=43%
GOBP_POSITIVE_REGULATION_OF_DNA_BIOSYNTHETIC_PROCESS	66	-0.2418133	-1.0485078	0.35280374	0.6018581	1.0	1682	tags=18%, list=10%, signal=20%
GOBP_NEGATIVE_REGULATION_OF_T_CELL_DIFFERENTIATION	39	-0.27103665	-1.0479987	0.36563876	0.6025329	1.0	3735	tags=36%, list=22%, signal=46%
GOBP_REGULATION_OF_NEURON_MIGRATION	37	-0.2817464	-1.0479971	0.39635536	0.6018622	1.0	2961	tags=30%, list=17%, signal=36%
GOBP_POSITIVE_REGULATION_OF_PHOSPHATIDYLINOSITOL_3_KINASE_SIGNALING	74	-0.23987149	-1.0473781	0.37354988	0.60284185	1.0	2903	tags=24%, list=17%, signal=29%
GOBP_RNA_EXPORT_FROM_NUCLEUS	66	-0.24516769	-1.047172	0.36124402	0.602731	1.0	2571	tags=23%, list=15%, signal=27%
GOBP_ARF_PROTEIN_SIGNAL_TRANSDUCTION	15	-0.35445067	-1.0466805	0.3940678	0.6033769	1.0	2435	tags=27%, list=14%, signal=31%
GOBP_NATURAL_KILLER_CELL_ACTIVATION_INVOLVED_IN_IMMUNE_RESPONSE	30	-0.2878091	-1.0465453	0.3943355	0.6030859	1.0	3143	tags=27%, list=18%, signal=33%
GOBP_VASCULAR_ASSOCIATED_SMOOTH_MUSCLE_CELL_PROLIFERATION	51	-0.26096848	-1.0462946	0.39318183	0.6031075	1.0	3381	tags=37%, list=20%, signal=46%
GOBP_REGULATION_OF_CELLULAR_RESPONSE_TO_INSULIN_STIMULUS	49	-0.26011944	-1.0459101	0.398568	0.60349154	1.0	3653	tags=37%, list=21%, signal=47%
GOBP_NEGATIVE_REGULATION_OF_CELL_CELL_ADHESION	165	-0.21208549	-1.0455269	0.3315508	0.603884	1.0	4109	tags=31%, list=24%, signal=40%
GOBP_SPECIFICATION_OF_SYMMETRY	112	-0.22408438	-1.0451483	0.35278514	0.6042796	1.0	2212	tags=19%, list=13%, signal=21%
GOBP_REGULATION_OF_NIK_NF_KAPPAB_SIGNALING	82	-0.23610394	-1.0449839	0.3627685	0.60408163	1.0	4064	tags=34%, list=24%, signal=45%
GOBP_REGULATION_OF_CALCIUM_MEDIATED_SIGNALING	65	-0.24461217	-1.0435618	0.3598131	0.6074108	1.0	4705	tags=37%, list=28%, signal=51%
GOBP_POSITIVE_REGULATION_OF_HISTONE_METHYLATION	34	-0.2847803	-1.0433154	0.3951965	0.6074371	1.0	2143	tags=24%, list=13%, signal=27%
GOBP_NEGATIVE_REGULATION_OF_SMOOTH_MUSCLE_CELL_PROLIFERATION	49	-0.25938046	-1.0432125	0.39901477	0.607049	1.0	2591	tags=24%, list=15%, signal=29%
GOBP_TRANSCRIPTION_BY_RNA_POLYMERASE_I	43	-0.2693197	-1.0430796	0.39269406	0.6067661	1.0	1187	tags=19%, list=7%, signal=20%
GOBP_REGULATION_OF_ENDOCRINE_PROCESS	35	-0.2865572	-1.0429907	0.3982103	0.6063551	1.0	3382	tags=31%, list=20%, signal=39%
GOBP_POSITIVE_REGULATION_OF_TOLL_LIKE_RECEPTOR_SIGNALING_PATHWAY	27	-0.3065206	-1.03928	0.4047619	0.6158185	1.0	2901	tags=33%, list=17%, signal=40%
GOBP_MRNA_TRANSPORT	101	-0.2238104	-1.0392214	0.35507247	0.6153285	1.0	3282	tags=27%, list=19%, signal=33%
GOBP_PROTEIN_ACETYLATION	165	-0.20661674	-1.0389192	0.3305785	0.6154335	1.0	4212	tags=32%, list=25%, signal=41%
GOBP_EXTRINSIC_APOPTOTIC_SIGNALING_PATHWAY_VIA_DEATH_DOMAIN_RECEPTORS	78	-0.23720951	-1.0387613	0.35866985	0.61519057	1.0	2269	tags=22%, list=13%, signal=25%
GOBP_POSITIVE_REGULATION_OF_PEPTIDYL_TYROSINE_PHOSPHORYLATION	172	-0.2067571	-1.0385467	0.37292817	0.61511016	1.0	4350	tags=28%, list=25%, signal=37%
GOBP_SIGNAL_TRANSDUCTION_BY_P53_CLASS_MEDIATOR	139	-0.21297787	-1.0382626	0.359375	0.6152351	1.0	3131	tags=22%, list=18%, signal=26%
GOBP_NEGATIVE_REGULATION_OF_LIPID_CATABOLIC_PROCESS	20	-0.3254997	-1.0379345	0.38204592	0.61546195	1.0	3805	tags=40%, list=22%, signal=51%
GOBP_POLYOL_CATABOLIC_PROCESS	23	-0.31045696	-1.036937	0.39269406	0.61756325	1.0	4426	tags=35%, list=26%, signal=47%
GOBP_REGULATION_OF_CYCLIN_DEPENDENT_PROTEIN_KINASE_ACTIVITY	88	-0.22816023	-1.0363376	0.3954023	0.6184914	1.0	3269	tags=23%, list=19%, signal=28%
GOBP_MYELOID_CELL_DEVELOPMENT	60	-0.24716742	-1.0361394	0.37414965	0.6183948	1.0	3166	tags=27%, list=19%, signal=33%
GOBP_HISTONE_H3_DEACETYLATION	16	-0.3414206	-1.0353665	0.3955056	0.61978805	1.0	961	tags=19%, list=6%, signal=20%
GOBP_NEGATIVE_REGULATION_OF_CHEMOKINE_PRODUCTION	19	-0.32673305	-1.0351169	0.40528634	0.6198131	1.0	4377	tags=47%, list=26%, signal=64%
GOBP_SKIN_EPIDERMIS_DEVELOPMENT	87	-0.23029104	-1.0349854	0.37198067	0.6195185	1.0	1802	tags=15%, list=11%, signal=17%
GOBP_VIRAL_GENE_EXPRESSION	88	-0.22929129	-1.0335752	0.3856041	0.62270474	1.0	2415	tags=19%, list=14%, signal=22%
GOBP_JNK_CASCADE	157	-0.20734532	-1.0332315	0.39522547	0.6229491	1.0	3427	tags=25%, list=20%, signal=32%
GOBP_CELL_RECOGNITION	204	-0.20154753	-1.0328773	0.35410765	0.6232497	1.0	4797	tags=35%, list=28%, signal=48%
GOBP_POSITIVE_REGULATION_OF_JNK_CASCADE	87	-0.23139173	-1.0325854	0.39491916	0.62338585	1.0	3427	tags=26%, list=20%, signal=33%
GOBP_VIRAL_GENOME_REPLICATION	114	-0.22074895	-1.0322285	0.3825	0.6237149	1.0	2935	tags=24%, list=17%, signal=28%
GOBP_SECOND_MESSENGER_MEDIATED_SIGNALING	263	-0.19665791	-1.0320095	0.36414567	0.6236494	1.0	4631	tags=33%, list=27%, signal=45%
GOBP_DENDRITE_EXTENSION	32	-0.28791827	-1.0305433	0.38850576	0.6270329	1.0	2468	tags=25%, list=14%, signal=29%
GOBP_LYMPHOCYTE_COSTIMULATION	46	-0.2615705	-1.0305254	0.37410071	0.6264148	1.0	3729	tags=35%, list=22%, signal=44%
GOBP_CELLULAR_RESPONSE_TO_PROSTAGLANDIN_E_STIMULUS	15	-0.34569713	-1.0302871	0.40265486	0.6263859	1.0	3004	tags=47%, list=18%, signal=57%
GOBP_REGULATION_OF_ACTIN_CYTOSKELETON_REORGANIZATION	38	-0.27448007	-1.0288773	0.40128756	0.62948924	1.0	3479	tags=29%, list=20%, signal=36%
GOBP_POSITIVE_REGULATION_OF_ISOTYPE_SWITCHING	20	-0.3158169	-1.028343	0.44345897	0.630243	1.0	3735	tags=45%, list=22%, signal=58%
GOBP_REGULATION_OF_MAP_KINASE_ACTIVITY	173	-0.20495804	-1.0279384	0.3502825	0.6307037	1.0	3294	tags=27%, list=19%, signal=33%
GOBP_MAMMARY_GLAND_EPITHELIAL_CELL_DIFFERENTIATION	18	-0.33813965	-1.0279328	0.4116424	0.63004017	1.0	634	tags=17%, list=4%, signal=17%
GOBP_REGULATION_OF_LEUKOCYTE_DIFFERENTIATION	248	-0.195383	-1.0275662	0.3654391	0.6303825	1.0	3564	tags=27%, list=21%, signal=33%
GOBP_NEGATIVE_REGULATION_OF_UBIQUITIN_DEPENDENT_PROTEIN_CATABOLIC_PROCESS	39	-0.2706018	-1.0274134	0.40617576	0.6301286	1.0	2754	tags=28%, list=16%, signal=34%
GOBP_ADENYLATE_CYCLASE_MODULATING_G_PROTEIN_COUPLED_RECEPTOR_SIGNALING_PATHWAY	205	-0.20095707	-1.0265807	0.38107416	0.6317137	1.0	3473	tags=25%, list=20%, signal=31%
GOBP_GLYCOSYLCERAMIDE_METABOLIC_PROCESS	17	-0.3342401	-1.0259967	0.41541755	0.63265646	1.0	3756	tags=35%, list=22%, signal=45%
GOBP_POSITIVE_REGULATION_OF_CREB_TRANSCRIPTION_FACTOR_ACTIVITY	16	-0.33966434	-1.0254239	0.42265797	0.63356024	1.0	3027	tags=31%, list=18%, signal=38%
GOBP_POSITIVE_REGULATION_OF_GRANULOCYTE_CHEMOTAXIS	24	-0.30688074	-1.024685	0.42207792	0.63492674	1.0	4515	tags=42%, list=26%, signal=57%
GOBP_ENDOTHELIAL_CELL_DEVELOPMENT	63	-0.24401683	-1.0246011	0.4053398	0.63447946	1.0	3734	tags=32%, list=22%, signal=40%
GOBP_MEIOTIC_CHROMOSOME_SEPARATION	19	-0.32387072	-1.0245757	0.42548597	0.63387036	1.0	3727	tags=32%, list=22%, signal=40%
GOBP_OLIGOPEPTIDE_TRANSPORT	16	-0.34351417	-1.023611	0.40833333	0.6359644	1.0	2366	tags=19%, list=14%, signal=22%
GOBP_POSITIVE_REGULATION_OF_MYELOID_CELL_DIFFERENTIATION	85	-0.22812924	-1.023548	0.39097744	0.6354571	1.0	2166	tags=16%, list=13%, signal=19%
GOBP_TROPHECTODERMAL_CELL_DIFFERENTIATION	17	-0.34283546	-1.0231897	0.42259413	0.63579446	1.0	3765	tags=29%, list=22%, signal=38%
GOBP_POSITIVE_REGULATION_OF_VASCULATURE_DEVELOPMENT	143	-0.20800929	-1.0227875	0.40203562	0.6362652	1.0	3103	tags=21%, list=18%, signal=25%
GOBP_POSITIVE_REGULATION_OF_ORGANELLE_ASSEMBLY	58	-0.24861658	-1.0223331	0.38038278	0.6368895	1.0	2157	tags=22%, list=13%, signal=26%
GOBP_CELLULAR_RESPONSE_TO_MECHANICAL_STIMULUS	65	-0.24087256	-1.0220138	0.39318183	0.6370777	1.0	3238	tags=29%, list=19%, signal=36%
GOBP_REGULATION_OF_GLUCOSE_IMPORT	49	-0.25639272	-1.021276	0.4291939	0.6384436	1.0	3402	tags=35%, list=20%, signal=43%
GOBP_REGULATION_OF_NUCLEAR_DIVISION	123	-0.217215	-1.0206947	0.4009324	0.63949186	1.0	3797	tags=29%, list=22%, signal=37%
GOBP_CELLULAR_RESPONSE_TO_STARVATION	129	-0.21216904	-1.020387	0.3899204	0.63969046	1.0	2230	tags=19%, list=13%, signal=22%
GOBP_NEGATIVE_REGULATION_OF_INTERLEUKIN_10_PRODUCTION	17	-0.32770887	-1.020112	0.41226214	0.6397406	1.0	1930	tags=18%, list=11%, signal=20%
GOBP_POSITIVE_REGULATION_OF_LEUKOCYTE_DEGRANULATION	24	-0.30499098	-1.0200902	0.44323143	0.63913876	1.0	4514	tags=38%, list=26%, signal=51%
GOBP_POSITIVE_REGULATION_OF_LIPID_KINASE_ACTIVITY	32	-0.28456667	-1.0193245	0.43607306	0.6405063	1.0	2680	tags=25%, list=16%, signal=30%
GOBP_REGULATION_OF_GLUCOSE_TRANSMEMBRANE_TRANSPORT	62	-0.24323426	-1.0188578	0.42316785	0.6410612	1.0	3623	tags=34%, list=21%, signal=43%
GOBP_REGULATION_OF_SYSTEMIC_ARTERIAL_BLOOD_PRESSURE_MEDIATED_BY_A_CHEMICAL_SIGNAL	48	-0.25107342	-1.0184122	0.40963855	0.6416179	1.0	3432	tags=31%, list=20%, signal=39%
GOBP_FOREBRAIN_REGIONALIZATION	20	-0.31766844	-1.0182446	0.4261242	0.6413871	1.0	3294	tags=35%, list=19%, signal=43%
GOBP_REGULATION_OF_MACROAUTOPHAGY	136	-0.20902257	-1.018144	0.4052758	0.6409984	1.0	2666	tags=23%, list=16%, signal=27%
GOBP_REGULATION_OF_LIPOPOLYSACCHARIDE_MEDIATED_SIGNALING_PATHWAY	22	-0.30988592	-1.0177925	0.44907406	0.6413338	1.0	3430	tags=32%, list=20%, signal=40%
GOBP_POSITIVE_REGULATION_OF_INTERLEUKIN_4_PRODUCTION	22	-0.31100187	-1.0173291	0.4292135	0.6419304	1.0	4228	tags=41%, list=25%, signal=54%
GOBP_EMBRYONIC_DIGIT_MORPHOGENESIS	48	-0.25719965	-1.0171802	0.402746	0.6416567	1.0	3524	tags=23%, list=21%, signal=29%
GOBP_REGULATION_OF_SISTER_CHROMATID_COHESION	16	-0.33411026	-1.0163435	0.4211663	0.6433446	1.0	7107	tags=69%, list=42%, signal=118%
GOBP_RETINA_LAYER_FORMATION	24	-0.29817685	-1.0153048	0.416122	0.6456221	1.0	1037	tags=17%, list=6%, signal=18%
GOBP_ACTIVATION_OF_PROTEIN_KINASE_ACTIVITY	121	-0.21244492	-1.014759	0.38442823	0.64647216	1.0	3166	tags=25%, list=19%, signal=30%
GOBP_NEGATIVE_REGULATION_OF_NOTCH_SIGNALING_PATHWAY	30	-0.28088278	-1.0145024	0.44026548	0.6464984	1.0	2466	tags=20%, list=14%, signal=23%
GOBP_T_CELL_APOPTOTIC_PROCESS	45	-0.25716195	-1.0142714	0.42511013	0.64647514	1.0	4476	tags=42%, list=26%, signal=57%
GOBP_REGULATION_OF_CELL_SHAPE	130	-0.21006797	-1.0138059	0.45081967	0.64711696	1.0	3233	tags=24%, list=19%, signal=29%
GOBP_PROTEIN_CONTAINING_COMPLEX_LOCALIZATION	124	-0.21314183	-1.0136544	0.42579076	0.64684725	1.0	3285	tags=26%, list=19%, signal=32%
GOBP_CHOLESTEROL_STORAGE	18	-0.3278224	-1.0136437	0.4241706	0.64621484	1.0	2866	tags=28%, list=17%, signal=33%
GOBP_REGULATION_OF_PEPTIDYL_SERINE_PHOSPHORYLATION	126	-0.21133092	-1.0128182	0.40609136	0.6478105	1.0	2810	tags=22%, list=16%, signal=26%
GOBP_POSITIVE_REGULATION_OF_LAMELLIPODIUM_ORGANIZATION	28	-0.2894447	-1.0125809	0.3986175	0.647799	1.0	2241	tags=25%, list=13%, signal=29%
GOBP_EMBRYONIC_CAMERA_TYPE_EYE_MORPHOGENESIS	24	-0.30272293	-1.012408	0.42163354	0.64761645	1.0	418	tags=13%, list=2%, signal=13%
GOBP_EPITHELIAL_CELL_APOPTOTIC_PROCESS	97	-0.22098063	-1.0113652	0.43193716	0.64998144	1.0	2597	tags=23%, list=15%, signal=27%
GOBP_REGULATION_OF_DENDRITE_EXTENSION	23	-0.30418527	-1.0111886	0.44210526	0.64979357	1.0	2468	tags=26%, list=14%, signal=30%
GOBP_REGULATION_OF_SYSTEMIC_ARTERIAL_BLOOD_PRESSURE_BY_HORMONE	38	-0.26864156	-1.0111878	0.40969163	0.6491273	1.0	3432	tags=32%, list=20%, signal=39%
GOBP_REGULATION_OF_TOLL_LIKE_RECEPTOR_SIGNALING_PATHWAY	62	-0.24162151	-1.0108976	0.4375	0.6492207	1.0	3652	tags=29%, list=21%, signal=37%
GOBP_NEGATIVE_REGULATION_OF_SMALL_GTPASE_MEDIATED_SIGNAL_TRANSDUCTION	48	-0.25202653	-1.010299	0.42887932	0.65021586	1.0	2466	tags=21%, list=14%, signal=24%
GOBP_RESPONSE_TO_ACETYLCHOLINE	29	-0.29049674	-1.0099013	0.46595743	0.6506227	1.0	2340	tags=28%, list=14%, signal=32%
GOBP_NEGATIVE_REGULATION_OF_PEPTIDYL_TYROSINE_PHOSPHORYLATION	46	-0.25884843	-1.0095342	0.4326241	0.6509913	1.0	2131	tags=24%, list=12%, signal=27%
GOBP_REGULATION_OF_LEUKOCYTE_ADHESION_TO_VASCULAR_ENDOTHELIAL_CELL	28	-0.2935845	-1.0092001	0.4251627	0.65121853	1.0	1296	tags=18%, list=8%, signal=19%
GOBP_POSITIVE_REGULATION_OF_MACROAUTOPHAGY	60	-0.24354407	-1.0090455	0.4268868	0.65104145	1.0	4230	tags=35%, list=25%, signal=46%
GOBP_PIGMENTATION	86	-0.22889012	-1.0083253	0.4427481	0.6523778	1.0	2157	tags=20%, list=13%, signal=23%
GOBP_EOSINOPHIL_CHEMOTAXIS	18	-0.32317662	-1.0059958	0.4581498	0.6581451	1.0	4515	tags=33%, list=26%, signal=45%
GOBP_DETECTION_OF_OTHER_ORGANISM	16	-0.3283193	-1.0051044	0.43870968	0.659954	1.0	2112	tags=31%, list=12%, signal=36%
GOBP_MYELOID_CELL_DIFFERENTIATION	328	-0.18445642	-1.0047166	0.4619883	0.66042876	1.0	2548	tags=18%, list=15%, signal=21%
GOBP_CHEMOKINE_C_X_C_MOTIF_LIGAND_2_PRODUCTION	16	-0.3319199	-1.0044745	0.42299348	0.660453	1.0	4109	tags=44%, list=24%, signal=58%
GOBP_CELL_KILLING	168	-0.20169474	-1.0042192	0.45012787	0.6605118	1.0	3753	tags=27%, list=22%, signal=34%
GOBP_TRACHEA_DEVELOPMENT	18	-0.32299924	-1.0029505	0.4416476	0.6633394	1.0	864	tags=17%, list=5%, signal=18%
GOBP_REGULATION_OF_PROTEIN_SUMOYLATION	22	-0.30158645	-1.0019022	0.4385965	0.6656126	1.0	2788	tags=32%, list=16%, signal=38%
GOBP_LEUKOCYTE_MIGRATION_INVOLVED_IN_INFLAMMATORY_RESPONSE	18	-0.3211093	-1.0000404	0.44646925	0.6701195	1.0	3406	tags=33%, list=20%, signal=42%
GOBP_TRANSPORT_ALONG_MICROTUBULE	127	-0.207033	-0.9998488	0.4673629	0.66999054	1.0	3447	tags=28%, list=20%, signal=34%
GOBP_NEGATIVE_REGULATION_OF_CYTOKINE_PRODUCTION	228	-0.19128384	-0.99901134	0.4555874	0.6717208	1.0	4109	tags=31%, list=24%, signal=40%
GOBP_DECIDUALIZATION	22	-0.31006455	-0.99888027	0.45665962	0.67141277	1.0	668	tags=14%, list=4%, signal=14%
GOBP_SMOOTH_MUSCLE_CONTRACTION	103	-0.21690656	-0.9986215	0.44819278	0.6714438	1.0	3168	tags=25%, list=19%, signal=31%
GOBP_RESPIRATORY_BURST	34	-0.26604813	-0.99810165	0.44418052	0.6722748	1.0	4417	tags=38%, list=26%, signal=51%
GOBP_SISTER_CHROMATID_SEGREGATION	155	-0.20213549	-0.9978817	0.46287128	0.67223966	1.0	1636	tags=14%, list=10%, signal=16%
GOBP_ORGANELLE_FISSION	376	-0.18138923	-0.99777174	0.4732143	0.67183596	1.0	3373	tags=22%, list=20%, signal=27%
GOBP_NEGATIVE_REGULATION_OF_WOUND_HEALING	68	-0.23630308	-0.9957167	0.45199063	0.67691475	1.0	3406	tags=26%, list=20%, signal=33%
GOBP_BLASTODERM_SEGMENTATION	21	-0.30262393	-0.9954469	0.46420825	0.67700815	1.0	1082	tags=10%, list=6%, signal=10%
GOBP_MODULATION_BY_HOST_OF_SYMBIONT_PROCESS	59	-0.23819056	-0.9941993	0.4701835	0.67985225	1.0	449	tags=10%, list=3%, signal=10%
GOBP_POSITIVE_REGULATION_OF_JUN_KINASE_ACTIVITY	42	-0.2568356	-0.9931941	0.45327103	0.68210095	1.0	3243	tags=29%, list=19%, signal=35%
GOBP_EMBRYONIC_PATTERN_SPECIFICATION	62	-0.23499356	-0.99263495	0.48642534	0.6829679	1.0	2017	tags=15%, list=12%, signal=16%
GOBP_GLIAL_CELL_APOPTOTIC_PROCESS	16	-0.3337564	-0.9925952	0.46085012	0.6823866	1.0	2434	tags=19%, list=14%, signal=22%
GOBP_STRESS_ACTIVATED_PROTEIN_KINASE_SIGNALING_CASCADE	219	-0.18810242	-0.9925698	0.4768786	0.6817764	1.0	3566	tags=26%, list=21%, signal=32%
GOBP_SOMATIC_DIVERSIFICATION_OF_IMMUNOGLOBULINS_INVOLVED_IN_IMMUNE_RESPONSE	43	-0.25444484	-0.9923846	0.48072562	0.68160146	1.0	3735	tags=33%, list=22%, signal=42%
GOBP_3_UTR_MEDIATED_MRNA_STABILIZATION	17	-0.32162413	-0.9921529	0.44516128	0.6815589	1.0	2166	tags=29%, list=13%, signal=34%
GOBP_ESTABLISHMENT_OF_EPITHELIAL_CELL_APICAL_BASAL_POLARITY	15	-0.33733055	-0.9918741	0.45887446	0.6816784	1.0	2183	tags=33%, list=13%, signal=38%
GOBP_B_CELL_APOPTOTIC_PROCESS	25	-0.29836118	-0.99171644	0.4549356	0.6814861	1.0	2466	tags=28%, list=14%, signal=33%
GOBP_NEGATIVE_REGULATION_OF_MUSCLE_CONTRACTION	20	-0.3046403	-0.99125934	0.44028103	0.6820232	1.0	993	tags=20%, list=6%, signal=21%
GOBP_T_CELL_SELECTION	47	-0.24504729	-0.9912188	0.4879121	0.6814638	1.0	3562	tags=30%, list=21%, signal=38%
GOBP_NEGATIVE_REGULATION_OF_LEUKOCYTE_MIGRATION	40	-0.25938812	-0.9879021	0.47916666	0.69002527	1.0	3765	tags=38%, list=22%, signal=48%
GOBP_NEGATIVE_REGULATION_OF_PROTEIN_CATABOLIC_PROCESS	101	-0.21204023	-0.98668116	0.48138958	0.6927087	1.0	2754	tags=23%, list=16%, signal=27%
GOBP_PROTEIN_MONOUBIQUITINATION	67	-0.23092988	-0.98635596	0.4729412	0.69296736	1.0	2856	tags=24%, list=17%, signal=29%
GOBP_TRANSFORMING_GROWTH_FACTOR_BETA_PRODUCTION	39	-0.2591098	-0.9857608	0.45578232	0.6939407	1.0	1266	tags=15%, list=7%, signal=17%
GOBP_NEGATIVE_REGULATION_OF_POSTTRANSCRIPTIONAL_GENE_SILENCING	18	-0.31622356	-0.98549294	0.48414376	0.6939681	1.0	5118	tags=56%, list=30%, signal=79%
GOBP_HISTONE_H2A_UBIQUITINATION	23	-0.30133647	-0.9854877	0.44857767	0.6932959	1.0	2856	tags=35%, list=17%, signal=42%
GOBP_TORC1_SIGNALING	28	-0.2843865	-0.9851213	0.47412008	0.69360775	1.0	1229	tags=18%, list=7%, signal=19%
GOBP_NEGATIVE_REGULATION_OF_PROTEASOMAL_UBIQUITIN_DEPENDENT_PROTEIN_CATABOLIC_PROCESS	26	-0.28522715	-0.98473585	0.49075976	0.694043	1.0	1998	tags=27%, list=12%, signal=30%
GOBP_REGULATION_OF_INTRINSIC_APOPTOTIC_SIGNALING_PATHWAY_BY_P53_CLASS_MEDIATOR	23	-0.30120042	-0.983922	0.4698276	0.695655	1.0	961	tags=17%, list=6%, signal=18%
GOBP_MANNOSYLATION	25	-0.2857708	-0.98254293	0.480167	0.69883704	1.0	2785	tags=28%, list=16%, signal=33%
GOBP_POSITIVE_REGULATION_OF_TOR_SIGNALING	30	-0.28094345	-0.9823612	0.471564	0.6986689	1.0	2486	tags=27%, list=15%, signal=31%
GOBP_ENDOCARDIAL_CUSHION_DEVELOPMENT	47	-0.24962388	-0.9820403	0.4803695	0.69894224	1.0	4823	tags=32%, list=28%, signal=44%
GOBP_TRANSCRIPTION_ELONGATION_FROM_RNA_POLYMERASE_II_PROMOTER	48	-0.24850166	-0.9818291	0.49643704	0.69883734	1.0	1277	tags=17%, list=7%, signal=18%
GOBP_HUMORAL_IMMUNE_RESPONSE	276	-0.18496183	-0.9814275	0.5315315	0.69928604	1.0	4531	tags=31%, list=27%, signal=41%
GOBP_SCF_DEPENDENT_PROTEASOMAL_UBIQUITIN_DEPENDENT_PROTEIN_CATABOLIC_PROCESS	43	-0.25335318	-0.9807287	0.49095023	0.7006313	1.0	4961	tags=44%, list=29%, signal=62%
GOBP_POSITIVE_REGULATION_OF_CARBOHYDRATE_METABOLIC_PROCESS	66	-0.23752168	-0.9806451	0.50120485	0.700167	1.0	2114	tags=21%, list=12%, signal=24%
GOBP_REGULATION_OF_HAIR_CYCLE	26	-0.28135702	-0.9802028	0.5011494	0.7007091	1.0	1197	tags=15%, list=7%, signal=17%
GOBP_RESPONSE_TO_ZINC_ION	51	-0.24434194	-0.9799578	0.5169903	0.70070016	1.0	1648	tags=16%, list=10%, signal=17%
GOBP_REGULATION_OF_ODONTOGENESIS	17	-0.3269337	-0.97946435	0.4820296	0.7014614	1.0	4248	tags=35%, list=25%, signal=47%
GOBP_OLIGOSACCHARIDE_LIPID_INTERMEDIATE_BIOSYNTHETIC_PROCESS	16	-0.33149028	-0.97896343	0.49028078	0.7022293	1.0	1481	tags=25%, list=9%, signal=27%
GOBP_POSITIVE_REGULATION_OF_FATTY_ACID_BIOSYNTHETIC_PROCESS	21	-0.29907322	-0.9787483	0.47300217	0.7021586	1.0	3026	tags=24%, list=18%, signal=29%
GOBP_REGULATION_OF_CHEMOTAXIS	194	-0.19167963	-0.97778475	0.5412088	0.7042283	1.0	4053	tags=29%, list=24%, signal=37%
GOBP_CARDIAC_MYOFIBRIL_ASSEMBLY	18	-0.31387597	-0.9773542	0.49072164	0.70474154	1.0	298	tags=11%, list=2%, signal=11%
GOBP_REGULATION_OF_JNK_CASCADE	126	-0.20608288	-0.9759543	0.5323383	0.7080391	1.0	3427	tags=25%, list=20%, signal=31%
GOBP_VASCULAR_ENDOTHELIAL_GROWTH_FACTOR_SIGNALING_PATHWAY	36	-0.26323086	-0.9754712	0.47816092	0.7087094	1.0	2680	tags=22%, list=16%, signal=26%
GOBP_CELLULAR_ANION_HOMEOSTASIS	16	-0.32543588	-0.9738837	0.5032258	0.7123962	1.0	3472	tags=31%, list=20%, signal=39%
GOBP_EPITHELIAL_CELL_PROLIFERATION	363	-0.17782925	-0.97362405	0.5358166	0.7123978	1.0	2701	tags=17%, list=16%, signal=20%
GOBP_REGULATION_OF_TOLL_LIKE_RECEPTOR_4_SIGNALING_PATHWAY	20	-0.31141	-0.9735045	0.4889868	0.71203774	1.0	2707	tags=30%, list=16%, signal=36%
GOBP_MACROMOLECULE_DEACYLATION	108	-0.21112141	-0.97347647	0.5406091	0.71142817	1.0	3555	tags=28%, list=21%, signal=35%
GOBP_DETECTION_OF_EXTERNAL_BIOTIC_STIMULUS	21	-0.29321444	-0.9725605	0.4882227	0.71329504	1.0	2892	tags=29%, list=17%, signal=34%
GOBP_POSITIVE_REGULATION_OF_LYMPHOCYTE_CHEMOTAXIS	20	-0.3016817	-0.97147965	0.49315068	0.7156862	1.0	2275	tags=20%, list=13%, signal=23%
GOBP_NEURON_CELL_CELL_ADHESION	17	-0.3185232	-0.97104317	0.47639486	0.7162282	1.0	2421	tags=29%, list=14%, signal=34%
GOBP_MYELOID_LEUKOCYTE_DIFFERENTIATION	192	-0.19090664	-0.97103715	0.53638816	0.7155537	1.0	2548	tags=18%, list=15%, signal=21%
GOBP_REGULATION_OF_SMOOTH_MUSCLE_CELL_DIFFERENTIATION	26	-0.28535014	-0.9709547	0.47629797	0.7150919	1.0	3294	tags=27%, list=19%, signal=33%
GOBP_POSITIVE_REGULATION_OF_SMALL_MOLECULE_METABOLIC_PROCESS	126	-0.2036492	-0.96973896	0.5124378	0.7178109	1.0	3402	tags=26%, list=20%, signal=32%
GOBP_REGULATION_OF_LEUKOCYTE_MIGRATION	189	-0.18884625	-0.96966237	0.54395604	0.7173545	1.0	4515	tags=34%, list=26%, signal=46%
GOBP_REGULATION_OF_MITOCHONDRIAL_GENE_EXPRESSION	17	-0.32126042	-0.96897715	0.48539326	0.71853626	1.0	1479	tags=29%, list=9%, signal=32%
GOBP_LONG_CHAIN_FATTY_ACYL_COA_BIOSYNTHETIC_PROCESS	15	-0.32763958	-0.9687549	0.508547	0.71844417	1.0	3207	tags=33%, list=19%, signal=41%
GOBP_REGULATION_OF_CHROMATIN_ORGANIZATION	37	-0.25961408	-0.96831137	0.51627904	0.7190114	1.0	2186	tags=22%, list=13%, signal=25%
GOBP_REGULATION_OF_DENDRITIC_SPINE_MORPHOGENESIS	37	-0.25697157	-0.9683107	0.50757575	0.71832675	1.0	3950	tags=35%, list=23%, signal=46%
GOBP_PYRIDINE_NUCLEOTIDE_BIOSYNTHETIC_PROCESS	19	-0.3051979	-0.96752506	0.49148935	0.71993613	1.0	2822	tags=26%, list=17%, signal=31%
GOBP_NEGATIVE_REGULATION_OF_JNK_CASCADE	32	-0.26172346	-0.9672762	0.4861111	0.7199692	1.0	1929	tags=25%, list=11%, signal=28%
GOBP_RNA_METHYLATION	43	-0.24694033	-0.966678	0.5193622	0.7210056	1.0	3742	tags=33%, list=22%, signal=42%
GOBP_HISTONE_H3_ACETYLATION	57	-0.23389646	-0.9664316	0.52517986	0.7210486	1.0	1541	tags=16%, list=9%, signal=17%
GOBP_URETER_DEVELOPMENT	18	-0.31243607	-0.9650801	0.49250534	0.7241306	1.0	3596	tags=33%, list=21%, signal=42%
GOBP_CARDIAC_CELL_DEVELOPMENT	71	-0.21954079	-0.96498775	0.5450237	0.7236973	1.0	4014	tags=27%, list=24%, signal=35%
GOBP_PHOSPHOLIPID_METABOLIC_PROCESS	305	-0.17877676	-0.96461964	0.60465115	0.7240705	1.0	4178	tags=30%, list=24%, signal=38%
GOBP_ENDOCRINE_HORMONE_SECRETION	46	-0.24550357	-0.9645009	0.50691247	0.7237018	1.0	3382	tags=30%, list=20%, signal=38%
GOBP_SALIVARY_GLAND_DEVELOPMENT	35	-0.2587742	-0.963862	0.5042553	0.72482693	1.0	1197	tags=14%, list=7%, signal=15%
GOBP_REGULATION_OF_CELLULAR_RESPONSE_TO_TRANSFORMING_GROWTH_FACTOR_BETA_STIMULUS	112	-0.2054519	-0.96385103	0.52839506	0.7241804	1.0	2814	tags=21%, list=16%, signal=25%
GOBP_REGULATION_OF_EXCRETION	23	-0.2947371	-0.9632017	0.5221445	0.7253295	1.0	3865	tags=35%, list=23%, signal=45%
GOBP_DETECTION_OF_MECHANICAL_STIMULUS	41	-0.24955858	-0.96294755	0.5288889	0.725384	1.0	3994	tags=27%, list=23%, signal=35%
GOBP_REGULATION_OF_LAMELLIPODIUM_ORGANIZATION	39	-0.24869953	-0.96291095	0.5117371	0.7247947	1.0	2241	tags=21%, list=13%, signal=24%
GOBP_PLATELET_ACTIVATION	125	-0.19940451	-0.9628609	0.55582523	0.72422016	1.0	2563	tags=19%, list=15%, signal=22%
GOBP_NEGATIVE_REGULATION_OF_ANOIKIS	17	-0.31573778	-0.9620579	0.49541286	0.7257399	1.0	2122	tags=29%, list=12%, signal=34%
GOBP_NEGATIVE_REGULATION_OF_CELL_AGING	22	-0.2960694	-0.9608263	0.5121951	0.72857577	1.0	2729	tags=23%, list=16%, signal=27%
GOBP_REGULATION_OF_KERATINOCYTE_DIFFERENTIATION	31	-0.26440018	-0.9605854	0.5493274	0.72856253	1.0	1921	tags=19%, list=11%, signal=22%
GOBP_SEGMENTATION	92	-0.21172103	-0.9602328	0.5288684	0.7288225	1.0	352	tags=7%, list=2%, signal=7%
GOBP_REGULATION_OF_PLATELET_AGGREGATION	25	-0.28429693	-0.95966166	0.5011236	0.7297166	1.0	4741	tags=32%, list=28%, signal=44%
GOBP_SMOOTHENED_SIGNALING_PATHWAY	112	-0.2048755	-0.9596577	0.535533	0.7290456	1.0	2212	tags=16%, list=13%, signal=18%
GOBP_RESPONSE_TO_LEPTIN	21	-0.29862794	-0.9589175	0.49561402	0.7303299	1.0	4363	tags=43%, list=26%, signal=58%
GOBP_FC_GAMMA_RECEPTOR_SIGNALING_PATHWAY	27	-0.28071025	-0.9586474	0.51641136	0.73045766	1.0	4636	tags=41%, list=27%, signal=56%
GOBP_POSITIVE_REGULATION_OF_ANION_TRANSPORT	47	-0.24344964	-0.95804876	0.5411765	0.73140556	1.0	4729	tags=36%, list=28%, signal=50%
GOBP_REGULATION_OF_BROWN_FAT_CELL_DIFFERENTIATION	18	-0.3036101	-0.9573852	0.5242105	0.73257065	1.0	2166	tags=28%, list=13%, signal=32%
GOBP_RELAXATION_OF_CARDIAC_MUSCLE	17	-0.31517905	-0.9565604	0.5010707	0.7341451	1.0	2012	tags=29%, list=12%, signal=33%
GOBP_POSITIVE_REGULATION_OF_VASCULAR_ENDOTHELIAL_GROWTH_FACTOR_PRODUCTION	27	-0.27318695	-0.9563696	0.520362	0.73396814	1.0	4256	tags=37%, list=25%, signal=49%
GOBP_POSITIVE_REGULATION_OF_IMMUNOGLOBULIN_PRODUCTION	41	-0.24939305	-0.95584583	0.5058824	0.734766	1.0	4384	tags=44%, list=26%, signal=59%
GOBP_HEART_VALVE_DEVELOPMENT	59	-0.22767852	-0.95580584	0.5320665	0.73421437	1.0	4614	tags=36%, list=27%, signal=49%
GOBP_REGULATION_OF_SIGNAL_TRANSDUCTION_BY_P53_CLASS_MEDIATOR	82	-0.21624534	-0.9557392	0.5362319	0.7337338	1.0	2228	tags=17%, list=13%, signal=20%
GOBP_GLYCOLIPID_BIOSYNTHETIC_PROCESS	65	-0.225449	-0.9555771	0.54	0.7335104	1.0	2482	tags=22%, list=15%, signal=25%
GOBP_NEGATIVE_REGULATION_OF_CATABOLIC_PROCESS	257	-0.1812465	-0.95369107	0.5972973	0.73796517	1.0	2312	tags=17%, list=14%, signal=20%
GOBP_REGULATION_OF_STRESS_ACTIVATED_PROTEIN_KINASE_SIGNALING_CASCADE	174	-0.19001031	-0.95310456	0.59681696	0.7389647	1.0	3566	tags=25%, list=21%, signal=32%
GOBP_NEGATIVE_REGULATION_OF_POTASSIUM_ION_TRANSPORT	29	-0.26924306	-0.95249695	0.539823	0.7400052	1.0	108	tags=7%, list=1%, signal=7%
GOBP_REGULATION_OF_NEUTROPHIL_CHEMOTAXIS	27	-0.2768803	-0.95249176	0.50551873	0.7393399	1.0	4515	tags=44%, list=26%, signal=60%
GOBP_BONE_CELL_DEVELOPMENT	29	-0.26772448	-0.95171976	0.5091743	0.7407931	1.0	1266	tags=14%, list=7%, signal=15%
GOBP_ADENYLATE_CYCLASE_ACTIVATING_G_PROTEIN_COUPLED_RECEPTOR_SIGNALING_PATHWAY	120	-0.20139514	-0.951298	0.54198474	0.7413186	1.0	3865	tags=27%, list=23%, signal=34%
GOBP_POSITIVE_REGULATION_OF_CELLULAR_RESPONSE_TO_INSULIN_STIMULUS	23	-0.2868105	-0.9505707	0.53361344	0.7427176	1.0	3653	tags=48%, list=21%, signal=61%
GOBP_POSITIVE_REGULATION_OF_ORGANIC_ACID_TRANSPORT	43	-0.24313691	-0.949333	0.54691076	0.7454241	1.0	3207	tags=30%, list=19%, signal=37%
GOBP_GLUCOSE_IMPORT	66	-0.22242428	-0.94738954	0.57281554	0.75014985	1.0	3508	tags=30%, list=21%, signal=38%
GOBP_RESPONSE_TO_MUSCLE_STRETCH	24	-0.28690928	-0.94692695	0.5424528	0.7507662	1.0	4713	tags=50%, list=28%, signal=69%
GOBP_RESPONSE_TO_INTERLEUKIN_6	36	-0.24771775	-0.9467289	0.5619469	0.7505856	1.0	3986	tags=36%, list=23%, signal=47%
GOBP_CELL_PROLIFERATION_INVOLVED_IN_HEART_MORPHOGENESIS	19	-0.2983512	-0.94631994	0.5382883	0.7510225	1.0	1944	tags=16%, list=11%, signal=18%
GOBP_FOREBRAIN_CELL_MIGRATION	55	-0.23061208	-0.9461086	0.5300668	0.75088245	1.0	2548	tags=25%, list=15%, signal=30%
GOBP_REGULATION_OF_BICELLULAR_TIGHT_JUNCTION_ASSEMBLY	20	-0.28887594	-0.94455	0.5208333	0.75440943	1.0	1921	tags=15%, list=11%, signal=17%
GOBP_REGULATION_OF_BLOOD_CIRCULATION	233	-0.18123078	-0.94356734	0.6666667	0.75641936	1.0	3168	tags=22%, list=19%, signal=27%
GOBP_SPROUTING_ANGIOGENESIS	109	-0.20055248	-0.94256645	0.61702126	0.7584969	1.0	3539	tags=25%, list=21%, signal=31%
GOBP_NEGATIVE_REGULATION_OF_CELLULAR_CATABOLIC_PROCESS	205	-0.18272698	-0.9424647	0.62041885	0.7580865	1.0	2166	tags=17%, list=13%, signal=19%
GOBP_REGULATION_OF_RESPONSE_TO_FOOD	15	-0.32081956	-0.9419344	0.54130435	0.7587958	1.0	2157	tags=27%, list=13%, signal=30%
GOBP_POSITIVE_REGULATION_OF_LIPASE_ACTIVITY	62	-0.22425817	-0.9414295	0.56235826	0.75950027	1.0	4631	tags=35%, list=27%, signal=49%
GOBP_RESPONSE_TO_PROSTAGLANDIN	31	-0.2651224	-0.9406706	0.5723542	0.76089704	1.0	3243	tags=32%, list=19%, signal=40%
GOBP_POSITIVE_REGULATION_OF_MUSCLE_TISSUE_DEVELOPMENT	22	-0.28465876	-0.93936914	0.56808513	0.76376355	1.0	1113	tags=18%, list=7%, signal=19%
GOBP_POSITIVE_REGULATION_OF_VACUOLE_ORGANIZATION	15	-0.31671476	-0.93907076	0.556541	0.76390463	1.0	1471	tags=20%, list=9%, signal=22%
GOBP_REGULATION_OF_LYMPHOCYTE_CHEMOTAXIS	24	-0.2758778	-0.9389685	0.5391499	0.7634921	1.0	2275	tags=21%, list=13%, signal=24%
GOBP_REGULATION_OF_MYELOID_CELL_DIFFERENTIATION	169	-0.1869945	-0.9387941	0.6076294	0.763267	1.0	2166	tags=16%, list=13%, signal=18%
GOBP_POSITIVE_REGULATION_OF_RELEASE_OF_SEQUESTERED_CALCIUM_ION_INTO_CYTOSOL	36	-0.25597075	-0.9386049	0.57772624	0.7630897	1.0	2679	tags=28%, list=16%, signal=33%
GOBP_POSITIVE_REGULATION_OF_ERK1_AND_ERK2_CASCADE	186	-0.18514316	-0.9382888	0.64577657	0.7632364	1.0	4044	tags=27%, list=24%, signal=36%
GOBP_CELLULAR_SENESCENCE	75	-0.21129489	-0.9375597	0.60723513	0.764552	1.0	3635	tags=24%, list=21%, signal=30%
GOBP_REGULATION_OF_DNA_TEMPLATED_TRANSCRIPTION_IN_RESPONSE_TO_STRESS	46	-0.23940846	-0.93739057	0.557047	0.76433456	1.0	4230	tags=37%, list=25%, signal=49%
GOBP_NEGATIVE_REGULATION_OF_MUSCLE_HYPERTROPHY	24	-0.28002968	-0.93719655	0.5439815	0.7641857	1.0	1784	tags=17%, list=10%, signal=19%
GOBP_MATERNAL_PLACENTA_DEVELOPMENT	32	-0.26212493	-0.9356205	0.55454546	0.76784015	1.0	668	tags=13%, list=4%, signal=13%
GOBP_MAMMARY_GLAND_ALVEOLUS_DEVELOPMENT	18	-0.30466428	-0.9355011	0.52087915	0.7674717	1.0	3112	tags=28%, list=18%, signal=34%
GOBP_ORGANISM_EMERGENCE_FROM_PROTECTIVE_STRUCTURE	20	-0.29019257	-0.934546	0.5507901	0.76931274	1.0	2986	tags=30%, list=18%, signal=36%
GOBP_CLEAVAGE_INVOLVED_IN_RRNA_PROCESSING	17	-0.3026256	-0.93450654	0.5544148	0.76871663	1.0	1051	tags=18%, list=6%, signal=19%
GOBP_NUCLEOBASE_CONTAINING_SMALL_MOLECULE_CATABOLIC_PROCESS	28	-0.266535	-0.9333328	0.5482353	0.7711535	1.0	4739	tags=36%, list=28%, signal=49%
GOBP_PROTEIN_DESTABILIZATION	40	-0.24421105	-0.93292665	0.5740319	0.77153635	1.0	3578	tags=35%, list=21%, signal=44%
GOBP_MONOCARBOXYLIC_ACID_TRANSPORT	106	-0.20168956	-0.93136907	0.6078947	0.77507615	1.0	4818	tags=38%, list=28%, signal=52%
GOBP_POSITIVE_REGULATION_OF_CELLULAR_CARBOHYDRATE_METABOLIC_PROCESS	46	-0.23079345	-0.9307072	0.5703884	0.7761873	1.0	2114	tags=20%, list=12%, signal=22%
GOBP_REGULATION_OF_DNA_METHYLATION	18	-0.2973049	-0.92931837	0.5347826	0.7793124	1.0	672	tags=17%, list=4%, signal=17%
GOBP_HIGH_DENSITY_LIPOPROTEIN_PARTICLE_REMODELING	16	-0.30720046	-0.9292762	0.55088496	0.7787321	1.0	4819	tags=50%, list=28%, signal=70%
GOBP_MATURATION_OF_5_8S_RRNA_FROM_TRICISTRONIC_RRNA_TRANSCRIPT_SSU_RRNA_5_8S_RRNA_LSU_RRNA	17	-0.29829127	-0.92857814	0.526087	0.7798574	1.0	1051	tags=18%, list=6%, signal=19%
GOBP_NEGATIVE_REGULATION_OF_MEIOTIC_CELL_CYCLE	16	-0.3100091	-0.92846835	0.55932206	0.77944803	1.0	4796	tags=38%, list=28%, signal=52%
GOBP_POSITIVE_REGULATION_OF_STRIATED_MUSCLE_CELL_DIFFERENTIATION	37	-0.24647498	-0.92765737	0.576659	0.78087395	1.0	3345	tags=32%, list=20%, signal=40%
GOBP_EMBRYONIC_APPENDAGE_MORPHOGENESIS	105	-0.20007016	-0.92746603	0.6159091	0.7806598	1.0	2804	tags=18%, list=16%, signal=22%
GOBP_INTESTINAL_ABSORPTION	38	-0.24919653	-0.9272077	0.58219177	0.7807044	1.0	3805	tags=29%, list=22%, signal=37%
GOBP_POSTSYNAPTIC_SIGNAL_TRANSDUCTION	35	-0.24745452	-0.92710626	0.57369614	0.7802617	1.0	2340	tags=26%, list=14%, signal=30%
GOBP_MESODERMAL_CELL_DIFFERENTIATION	29	-0.26358864	-0.92629486	0.5888889	0.781635	1.0	1598	tags=17%, list=9%, signal=19%
GOBP_NEURON_PROJECTION_ARBORIZATION	29	-0.26126024	-0.9244564	0.55947137	0.7859535	1.0	2812	tags=28%, list=16%, signal=33%
GOBP_BLASTOCYST_FORMATION	36	-0.24509446	-0.9243748	0.5923423	0.7854513	1.0	1133	tags=14%, list=7%, signal=15%
GOBP_ACTIVATION_OF_CYSTEINE_TYPE_ENDOPEPTIDASE_ACTIVITY_INVOLVED_IN_APOPTOTIC_PROCESS	66	-0.22052288	-0.9242786	0.62	0.78501356	1.0	2443	tags=21%, list=14%, signal=25%
GOBP_NCRNA_TRANSCRIPTION	41	-0.24340291	-0.9240757	0.5650224	0.78487545	1.0	1187	tags=15%, list=7%, signal=16%
GOBP_LIVER_MORPHOGENESIS	22	-0.2845037	-0.92389834	0.58643323	0.7846611	1.0	3103	tags=27%, list=18%, signal=33%
GOBP_DORSAL_VENTRAL_NEURAL_TUBE_PATTERNING	17	-0.29905254	-0.9235536	0.5530474	0.7848951	1.0	107	tags=12%, list=1%, signal=12%
GOBP_REGULATION_OF_OSTEOCLAST_DIFFERENTIATION	58	-0.22716779	-0.9229531	0.6070588	0.78584576	1.0	2427	tags=19%, list=14%, signal=22%
GOBP_POSITIVE_REGULATION_OF_FATTY_ACID_METABOLIC_PROCESS	35	-0.24918205	-0.9214598	0.5969163	0.78916675	1.0	3026	tags=23%, list=18%, signal=28%
GOBP_REGULATION_OF_SYNAPTIC_TRANSMISSION_GLUTAMATERGIC	67	-0.21489254	-0.9211853	0.6264501	0.7891797	1.0	3419	tags=24%, list=20%, signal=30%
GOBP_CELLULAR_RESPONSE_TO_CALCIUM_ION	78	-0.21233371	-0.92093605	0.6150121	0.78915846	1.0	3146	tags=24%, list=18%, signal=30%
GOBP_CARBOHYDRATE_TRANSPORT	131	-0.19063246	-0.9207917	0.6467662	0.78882545	1.0	3623	tags=29%, list=21%, signal=37%
GOBP_MEMBRANE_FUSION	128	-0.19168715	-0.9200922	0.6506329	0.78997576	1.0	4576	tags=38%, list=27%, signal=52%
GOBP_NEGATIVE_REGULATION_OF_PEPTIDYL_SERINE_PHOSPHORYLATION	22	-0.2817008	-0.9198384	0.614486	0.7899427	1.0	3612	tags=23%, list=21%, signal=29%
GOBP_RESPONSE_TO_MECHANICAL_STIMULUS	186	-0.18104497	-0.91976327	0.69920844	0.7894504	1.0	3263	tags=23%, list=19%, signal=28%
GOBP_POSITIVE_REGULATION_OF_CELL_CYCLE_PHASE_TRANSITION	99	-0.19973753	-0.91906154	0.64705884	0.7906254	1.0	4631	tags=32%, list=27%, signal=44%
GOBP_EXIT_FROM_MITOSIS	29	-0.25793684	-0.91895664	0.5887641	0.79019845	1.0	607	tags=14%, list=4%, signal=14%
GOBP_POSITIVE_REGULATION_OF_HISTONE_MODIFICATION	76	-0.21090041	-0.9188627	0.6184834	0.78975296	1.0	1171	tags=13%, list=7%, signal=14%
GOBP_NEGATIVE_REGULATION_OF_INTERLEUKIN_8_PRODUCTION	15	-0.3111088	-0.91854376	0.56973994	0.78992015	1.0	4377	tags=47%, list=26%, signal=63%
GOBP_POSITIVE_REGULATION_OF_PROTEIN_SERINE_THREONINE_KINASE_ACTIVITY	185	-0.18067424	-0.91823757	0.6819484	0.7900184	1.0	3243	tags=24%, list=19%, signal=29%
GOBP_GLOMERULUS_DEVELOPMENT	66	-0.21417406	-0.9165437	0.6483254	0.7938068	1.0	3337	tags=24%, list=20%, signal=30%
GOBP_MUSCLE_HYPERTROPHY	74	-0.20856795	-0.91632223	0.61558443	0.7936734	1.0	3663	tags=26%, list=21%, signal=33%
GOBP_CYCLIC_NUCLEOTIDE_MEDIATED_SIGNALING	73	-0.21256338	-0.91589767	0.63680387	0.79405046	1.0	2349	tags=18%, list=14%, signal=21%
GOBP_REGULATION_OF_HOMOTYPIC_CELL_CELL_ADHESION	32	-0.25704053	-0.91507196	0.58	0.7955219	1.0	4741	tags=31%, list=28%, signal=43%
GOBP_HEMOSTASIS	215	-0.17878924	-0.9139668	0.72254336	0.7977444	1.0	2938	tags=20%, list=17%, signal=23%
GOBP_NCRNA_3_END_PROCESSING	30	-0.2572752	-0.9136146	0.6061269	0.7979583	1.0	3733	tags=33%, list=22%, signal=43%
GOBP_SUBPALLIUM_DEVELOPMENT	23	-0.27633187	-0.9108189	0.60465115	0.8045519	1.0	4363	tags=39%, list=26%, signal=53%
GOBP_LINOLEIC_ACID_METABOLIC_PROCESS	20	-0.2859134	-0.9106351	0.58458245	0.8043256	1.0	3671	tags=30%, list=22%, signal=38%
GOBP_LEUKOCYTE_TETHERING_OR_ROLLING	32	-0.25129226	-0.91042644	0.59598213	0.8041896	1.0	1921	tags=16%, list=11%, signal=18%
GOBP_PROTEIN_K63_LINKED_DEUBIQUITINATION	27	-0.2562355	-0.910273	0.58986175	0.8038935	1.0	4431	tags=41%, list=26%, signal=55%
GOBP_REGULATION_OF_MACROPHAGE_MIGRATION	34	-0.24473025	-0.91027236	0.5955056	0.8031992	1.0	4336	tags=41%, list=25%, signal=55%
GOBP_NEGATIVE_REGULATION_OF_SIGNALING_RECEPTOR_ACTIVITY	47	-0.22701259	-0.91007745	0.6315789	0.8030012	1.0	3146	tags=23%, list=18%, signal=29%
GOBP_NEGATIVE_REGULATION_OF_DEPHOSPHORYLATION	33	-0.24651802	-0.9097247	0.6105263	0.80322635	1.0	3539	tags=27%, list=21%, signal=34%
GOBP_REGULATION_OF_BEHAVIOR	66	-0.21514907	-0.9096287	0.6197183	0.8027831	1.0	886	tags=11%, list=5%, signal=11%
GOBP_POSITIVE_REGULATION_OF_DEVELOPMENTAL_GROWTH	141	-0.18439125	-0.9096126	0.68622446	0.80213654	1.0	2874	tags=20%, list=17%, signal=24%
GOBP_CYTOKINE_PRODUCTION_INVOLVED_IN_INFLAMMATORY_RESPONSE	48	-0.22642916	-0.9090105	0.6206089	0.8030178	1.0	4427	tags=38%, list=26%, signal=50%
GOBP_ATTACHMENT_OF_SPINDLE_MICROTUBULES_TO_KINETOCHORE	23	-0.2713006	-0.90877354	0.58458245	0.80289173	1.0	2797	tags=26%, list=16%, signal=31%
GOBP_CARDIAC_MUSCLE_TISSUE_DEVELOPMENT	195	-0.17782144	-0.90866226	0.70866144	0.8024935	1.0	4706	tags=32%, list=28%, signal=43%
GOBP_GLYCOSPHINGOLIPID_BIOSYNTHETIC_PROCESS	32	-0.25470617	-0.9063484	0.60745615	0.8076633	1.0	4084	tags=34%, list=24%, signal=45%
GOBP_POSITIVE_REGULATION_OF_AMYLOID_PRECURSOR_PROTEIN_CATABOLIC_PROCESS	22	-0.27270386	-0.9059303	0.5888889	0.8080637	1.0	5990	tags=59%, list=35%, signal=91%
GOBP_ENTRAINMENT_OF_CIRCADIAN_CLOCK	30	-0.25502637	-0.9058828	0.5986547	0.80750304	1.0	1245	tags=17%, list=7%, signal=18%
GOBP_PLASMA_MEMBRANE_PHOSPHOLIPID_SCRAMBLING	18	-0.289073	-0.90497327	0.6008677	0.8091263	1.0	1686	tags=22%, list=10%, signal=25%
GOBP_REGULATION_OF_RESPONSE_TO_EXTRACELLULAR_STIMULUS	22	-0.26634324	-0.9049531	0.6150235	0.8084703	1.0	2228	tags=23%, list=13%, signal=26%
GOBP_REGULATION_OF_GRANULOCYTE_CHEMOTAXIS	41	-0.23922859	-0.9042262	0.64220184	0.80962074	1.0	4515	tags=44%, list=26%, signal=60%
GOBP_CELLULAR_RESPONSE_TO_LIGHT_STIMULUS	108	-0.19245131	-0.9040104	0.6805556	0.809451	1.0	3353	tags=24%, list=20%, signal=30%
GOBP_POSITIVE_REGULATION_OF_INTERLEUKIN_17_PRODUCTION	23	-0.27067685	-0.90344495	0.62417585	0.8102758	1.0	3970	tags=39%, list=23%, signal=51%
GOBP_GLYCEROLIPID_METABOLIC_PROCESS	319	-0.16605571	-0.9031055	0.78612715	0.81041056	1.0	2996	tags=21%, list=18%, signal=25%
GOBP_POSITIVE_REGULATION_OF_SIGNAL_TRANSDUCTION_BY_P53_CLASS_MEDIATOR	26	-0.25801235	-0.9027559	0.61904764	0.81067073	1.0	1018	tags=12%, list=6%, signal=12%
GOBP_OSTEOCLAST_DIFFERENTIATION	86	-0.19953482	-0.9008625	0.6937355	0.81474245	1.0	2539	tags=17%, list=15%, signal=20%
GOBP_REGULATION_OF_CELL_MORPHOGENESIS	265	-0.16938744	-0.90040886	0.7710145	0.8151446	1.0	2468	tags=16%, list=14%, signal=19%
GOBP_NEGATIVE_REGULATION_OF_LYMPHOCYTE_MEDIATED_IMMUNITY	54	-0.2227427	-0.90016764	0.6559829	0.815056	1.0	3709	tags=35%, list=22%, signal=45%
GOBP_VESICLE_FUSION_TO_PLASMA_MEMBRANE	18	-0.29123312	-0.90000236	0.5847826	0.8148106	1.0	3639	tags=39%, list=21%, signal=49%
GOBP_ANTERIOR_POSTERIOR_AXIS_SPECIFICATION	48	-0.22643526	-0.89972985	0.6507937	0.8147822	1.0	3752	tags=25%, list=22%, signal=32%
GOBP_REGULATION_OF_PEPTIDYL_TYROSINE_PHOSPHORYLATION	233	-0.1737104	-0.899658	0.76237625	0.81426936	1.0	4350	tags=27%, list=25%, signal=36%
GOBP_REGULATION_OF_FATTY_ACID_METABOLIC_PROCESS	73	-0.20638448	-0.89947265	0.64705884	0.8140345	1.0	3419	tags=26%, list=20%, signal=32%
GOBP_REGULATION_OF_PROTEIN_KINASE_A_SIGNALING	16	-0.29849505	-0.899286	0.5814433	0.81378794	1.0	2901	tags=38%, list=17%, signal=45%
GOBP_REGULATION_OF_MUSCLE_CELL_DIFFERENTIATION	112	-0.1918297	-0.8984449	0.6811224	0.8151218	1.0	3351	tags=22%, list=20%, signal=28%
GOBP_T_HELPER_CELL_LINEAGE_COMMITMENT	16	-0.29582244	-0.8976766	0.5986842	0.81632143	1.0	3970	tags=38%, list=23%, signal=49%
GOBP_ATRIOVENTRICULAR_VALVE_DEVELOPMENT	25	-0.26194468	-0.89748156	0.6146993	0.8161159	1.0	127	tags=8%, list=1%, signal=8%
GOBP_POSITIVE_REGULATION_OF_CYCLIN_DEPENDENT_PROTEIN_KINASE_ACTIVITY	30	-0.25211024	-0.89738244	0.6255605	0.81566876	1.0	314	tags=10%, list=2%, signal=10%
GOBP_TISSUE_REMODELING	148	-0.18122129	-0.89725554	0.75789475	0.8153007	1.0	4350	tags=32%, list=25%, signal=42%
GOBP_ENDOCARDIAL_CUSHION_MORPHOGENESIS	38	-0.23808464	-0.8967242	0.6719101	0.81591403	1.0	4823	tags=29%, list=28%, signal=40%
GOBP_REGULATION_OF_ACUTE_INFLAMMATORY_RESPONSE	42	-0.23405077	-0.8965191	0.650463	0.8157334	1.0	3970	tags=36%, list=23%, signal=46%
GOBP_CATECHOLAMINE_SECRETION	55	-0.2178503	-0.89645004	0.66210043	0.81522316	1.0	1719	tags=15%, list=10%, signal=16%
GOBP_RESPONSE_TO_HEPATOCYTE_GROWTH_FACTOR	16	-0.30322137	-0.89632756	0.6122449	0.8148429	1.0	1230	tags=25%, list=7%, signal=27%
GOBP_PROTEIN_LOCALIZATION_TO_GOLGI_APPARATUS	27	-0.2558935	-0.8939795	0.63053095	0.8198268	1.0	4000	tags=33%, list=23%, signal=43%
GOBP_ACTIVATED_T_CELL_PROLIFERATION	45	-0.2328036	-0.89055866	0.68028843	0.8273732	1.0	4308	tags=31%, list=25%, signal=42%
GOBP_DENDRITIC_SPINE_MORPHOGENESIS	51	-0.21870838	-0.8894412	0.6777042	0.82931954	1.0	4004	tags=31%, list=23%, signal=41%
GOBP_REGULATION_OF_MUSCLE_HYPERTROPHY	49	-0.22671749	-0.8889042	0.6461187	0.82987535	1.0	3533	tags=29%, list=21%, signal=36%
GOBP_RESPONSE_TO_TYPE_I_INTERFERON	55	-0.21609627	-0.88775057	0.65320665	0.83202136	1.0	2643	tags=20%, list=15%, signal=24%
GOBP_POST_EMBRYONIC_DEVELOPMENT	73	-0.20718189	-0.88734835	0.6571429	0.83231324	1.0	3326	tags=25%, list=19%, signal=30%
GOBP_BLOOD_VESSEL_ENDOTHELIAL_CELL_MIGRATION	107	-0.19122262	-0.8861012	0.6818182	0.8345872	1.0	3078	tags=21%, list=18%, signal=26%
GOBP_STEM_CELL_DIVISION	28	-0.25385064	-0.88576347	0.64494383	0.8346672	1.0	2804	tags=21%, list=16%, signal=26%
GOBP_GRANULOCYTE_DIFFERENTIATION	36	-0.23525585	-0.88521034	0.6575053	0.8352404	1.0	340	tags=8%, list=2%, signal=8%
GOBP_MACROPHAGE_CYTOKINE_PRODUCTION	17	-0.28745434	-0.8848671	0.6361556	0.8353964	1.0	2112	tags=29%, list=12%, signal=34%
GOBP_PEPTIDYL_TYROSINE_MODIFICATION	345	-0.16231366	-0.88458073	0.8668639	0.8353462	1.0	4350	tags=27%, list=25%, signal=36%
GOBP_NEGATIVE_REGULATION_OF_INTERLEUKIN_12_PRODUCTION	15	-0.30347905	-0.88451207	0.57983196	0.834802	1.0	1539	tags=27%, list=9%, signal=29%
GOBP_RESPONSE_TO_TUMOR_CELL	37	-0.23335893	-0.8845048	0.65831435	0.83413196	1.0	2894	tags=22%, list=17%, signal=26%
GOBP_DSRNA_PROCESSING	42	-0.22852626	-0.88439935	0.62910795	0.833697	1.0	4781	tags=48%, list=28%, signal=66%
GOBP_MESENCHYME_MORPHOGENESIS	54	-0.21924068	-0.88392663	0.67990655	0.8341426	1.0	1082	tags=9%, list=6%, signal=10%
GOBP_NEGATIVE_REGULATION_OF_PROTEOLYSIS_INVOLVED_IN_CELLULAR_PROTEIN_CATABOLIC_PROCESS	51	-0.2211862	-0.88390744	0.6666667	0.8334877	1.0	2754	tags=25%, list=16%, signal=30%
GOBP_POSITIVE_REGULATION_OF_ATP_METABOLIC_PROCESS	31	-0.25177148	-0.88342166	0.6303419	0.8339422	1.0	4417	tags=42%, list=26%, signal=56%
GOBP_REGULATION_OF_SYNCYTIUM_FORMATION_BY_PLASMA_MEMBRANE_FUSION	24	-0.25845838	-0.8827982	0.67782426	0.834726	1.0	3333	tags=38%, list=20%, signal=47%
GOBP_REGULATION_OF_MITOCHONDRIAL_FISSION	19	-0.28034124	-0.88274556	0.6363636	0.8341589	1.0	1228	tags=21%, list=7%, signal=23%
GOBP_POSITIVE_REGULATION_OF_HISTONE_DEACETYLATION	17	-0.28378162	-0.88166094	0.63990825	0.83598906	1.0	994	tags=18%, list=6%, signal=19%
GOBP_REGULATION_OF_GENE_EXPRESSION_BY_GENOMIC_IMPRINTING	15	-0.2952675	-0.8804306	0.6233766	0.83820367	1.0	736	tags=13%, list=4%, signal=14%
GOBP_ERK1_AND_ERK2_CASCADE	288	-0.16412203	-0.87945044	0.85923755	0.8397666	1.0	3752	tags=25%, list=22%, signal=32%
GOBP_POSITIVE_REGULATION_OF_HETEROTYPIC_CELL_CELL_ADHESION	15	-0.2982016	-0.87935513	0.60488796	0.8392995	1.0	6394	tags=60%, list=37%, signal=96%
GOBP_GLOMERULAR_EPITHELIUM_DEVELOPMENT	26	-0.2560634	-0.87854564	0.63492066	0.84045374	1.0	317	tags=12%, list=2%, signal=12%
GOBP_ANTIVIRAL_INNATE_IMMUNE_RESPONSE	15	-0.29548073	-0.87786937	0.6169265	0.84130174	1.0	3806	tags=40%, list=22%, signal=51%
GOBP_ESTABLISHMENT_OF_MITOTIC_SPINDLE_LOCALIZATION	29	-0.24542835	-0.8771855	0.667426	0.84217346	1.0	679	tags=14%, list=4%, signal=14%
GOBP_REGULATION_OF_SUPEROXIDE_METABOLIC_PROCESS	30	-0.2449457	-0.8770397	0.66512704	0.841828	1.0	2214	tags=27%, list=13%, signal=31%
GOBP_GLUTAMATE_SECRETION	25	-0.25868416	-0.87700367	0.6367615	0.84122694	1.0	1915	tags=24%, list=11%, signal=27%
GOBP_RELEASE_OF_SEQUESTERED_CALCIUM_ION_INTO_CYTOSOL_BY_ENDOPLASMIC_RETICULUM	32	-0.2448688	-0.8764522	0.6709129	0.84177387	1.0	2270	tags=22%, list=13%, signal=25%
GOBP_REGULATION_OF_MYELOID_LEUKOCYTE_DIFFERENTIATION	106	-0.19023746	-0.87627274	0.7546729	0.8414707	1.0	2112	tags=15%, list=12%, signal=17%
GOBP_REGULATION_OF_LIPASE_ACTIVITY	84	-0.19617574	-0.8757785	0.7237443	0.84188	1.0	4698	tags=35%, list=28%, signal=47%
GOBP_HEMATOPOIETIC_STEM_CELL_PROLIFERATION	19	-0.2808452	-0.87527436	0.6285097	0.8423356	1.0	3739	tags=32%, list=22%, signal=40%
GOBP_NEGATIVE_REGULATION_OF_EPITHELIAL_CELL_APOPTOTIC_PROCESS	45	-0.22606233	-0.8731667	0.6788991	0.8463949	1.0	2597	tags=22%, list=15%, signal=26%
GOBP_REGULATION_OF_REPRODUCTIVE_PROCESS	154	-0.17723629	-0.8725168	0.7978142	0.8472098	1.0	2595	tags=17%, list=15%, signal=20%
GOBP_REGULATION_OF_POSTSYNAPSE_ORGANIZATION	71	-0.20204772	-0.8724514	0.72380954	0.8466642	1.0	3950	tags=31%, list=23%, signal=40%
GOBP_CARDIAC_MUSCLE_CELL_DIFFERENTIATION	95	-0.18951271	-0.8723369	0.7531807	0.84622014	1.0	3345	tags=23%, list=20%, signal=29%
GOBP_MITOTIC_SISTER_CHROMATID_SEGREGATION	132	-0.17886795	-0.87093556	0.798005	0.84864867	1.0	1636	tags=14%, list=10%, signal=15%
GOBP_NEGATIVE_REGULATION_OF_PRODUCTION_OF_MOLECULAR_MEDIATOR_OF_IMMUNE_RESPONSE	37	-0.23430319	-0.87040836	0.6894977	0.84915745	1.0	3805	tags=35%, list=22%, signal=45%
GOBP_PHYSIOLOGICAL_CARDIAC_MUSCLE_HYPERTROPHY	20	-0.26717237	-0.87026614	0.6474501	0.8487895	1.0	3663	tags=35%, list=21%, signal=45%
GOBP_CARDIAC_NEURAL_CREST_CELL_DIFFERENTIATION_INVOLVED_IN_HEART_DEVELOPMENT	16	-0.28859437	-0.8683938	0.63930887	0.8523058	1.0	4204	tags=38%, list=25%, signal=50%
GOBP_ORGANOPHOSPHATE_CATABOLIC_PROCESS	138	-0.17788248	-0.8682213	0.82051283	0.8520128	1.0	4935	tags=36%, list=29%, signal=50%
GOBP_LAMELLIPODIUM_MORPHOGENESIS	15	-0.3018841	-0.8680463	0.64859	0.85173	1.0	352	tags=13%, list=2%, signal=14%
GOBP_REGULATION_OF_APPETITE	20	-0.27091464	-0.8675565	0.6695843	0.85212725	1.0	1188	tags=20%, list=7%, signal=21%
GOBP_G_PROTEIN_COUPLED_RECEPTOR_SIGNALING_PATHWAY_COUPLED_TO_CYCLIC_NUCLEOTIDE_SECOND_MESSENGER	64	-0.20414926	-0.8670815	0.75348836	0.85248196	1.0	3116	tags=22%, list=18%, signal=27%
GOBP_REGULATION_OF_CELL_PROJECTION_ASSEMBLY	174	-0.17339402	-0.86629045	0.80266666	0.8535109	1.0	4398	tags=31%, list=26%, signal=41%
GOBP_CELLULAR_RESPONSE_TO_LEPTIN_STIMULUS	17	-0.29057845	-0.864901	0.6516588	0.8558335	1.0	3634	tags=35%, list=21%, signal=45%
GOBP_INNERVATION	25	-0.2512425	-0.8623292	0.6969697	0.86077785	1.0	963	tags=12%, list=6%, signal=13%
GOBP_REGULATORY_T_CELL_DIFFERENTIATION	29	-0.24776801	-0.86206704	0.6430155	0.86068726	1.0	4541	tags=41%, list=27%, signal=56%
GOBP_DNA_METHYLATION_INVOLVED_IN_GAMETE_GENERATION	17	-0.288169	-0.8596166	0.66230935	0.8652531	1.0	4184	tags=41%, list=25%, signal=55%
GOBP_IMMUNE_RESPONSE_TO_TUMOR_CELL	23	-0.2587739	-0.8578731	0.7086247	0.8682581	1.0	2894	tags=26%, list=17%, signal=31%
GOBP_POSITIVE_REGULATION_OF_CALCIUM_ION_TRANSPORT_INTO_CYTOSOL	50	-0.21363126	-0.8571902	0.7407407	0.8690193	1.0	2810	tags=24%, list=16%, signal=29%
GOBP_RRNA_CATABOLIC_PROCESS	17	-0.2794499	-0.85703886	0.67048055	0.86863506	1.0	255	tags=12%, list=1%, signal=12%
GOBP_MAINTENANCE_OF_CELL_NUMBER	118	-0.18353915	-0.85635024	0.7945545	0.869376	1.0	2812	tags=20%, list=16%, signal=24%
GOBP_POSITIVE_REGULATION_OF_ACTIN_CYTOSKELETON_REORGANIZATION	18	-0.26653183	-0.85544753	0.6629712	0.87054366	1.0	3479	tags=33%, list=20%, signal=42%
GOBP_ESTABLISHMENT_OF_SPINDLE_ORIENTATION	30	-0.2376719	-0.8548722	0.7029914	0.87105983	1.0	679	tags=13%, list=4%, signal=14%
GOBP_REGULATION_OF_B_CELL_MEDIATED_IMMUNITY	50	-0.21061644	-0.85475665	0.7247059	0.8706124	1.0	3735	tags=30%, list=22%, signal=38%
GOBP_CELLULAR_RESPONSE_TO_INSULIN_STIMULUS	173	-0.17005418	-0.8539203	0.87643677	0.871614	1.0	3170	tags=23%, list=19%, signal=28%
GOBP_TRNA_MODIFICATION	55	-0.2087519	-0.85282433	0.75339365	0.87321347	1.0	1693	tags=15%, list=10%, signal=16%
GOBP_POSITIVE_REGULATION_OF_P38MAPK_CASCADE	25	-0.25116578	-0.8519539	0.6995885	0.8743806	1.0	4050	tags=40%, list=24%, signal=52%
GOBP_AMINE_CATABOLIC_PROCESS	25	-0.24849951	-0.851048	0.710177	0.8755005	1.0	2879	tags=28%, list=17%, signal=34%
GOBP_EMBRYONIC_AXIS_SPECIFICATION	34	-0.23513983	-0.8507305	0.69491524	0.87548506	1.0	127	tags=6%, list=1%, signal=6%
GOBP_NEGATIVE_REGULATION_OF_CYCLIN_DEPENDENT_PROTEIN_SERINE_THREONINE_KINASE_ACTIVITY	28	-0.24599369	-0.84992623	0.70438796	0.87644917	1.0	3131	tags=25%, list=18%, signal=31%
GOBP_LENS_DEVELOPMENT_IN_CAMERA_TYPE_EYE	77	-0.19130255	-0.84937567	0.7705314	0.8768845	1.0	2585	tags=17%, list=15%, signal=20%
GOBP_TISSUE_REGENERATION	56	-0.20078771	-0.84694684	0.7631579	0.8811944	1.0	3441	tags=30%, list=20%, signal=38%
GOBP_CARDIOCYTE_DIFFERENTIATION	123	-0.17741005	-0.84694356	0.8123457	0.8804931	1.0	3345	tags=21%, list=20%, signal=26%
GOBP_THYMIC_T_CELL_SELECTION	22	-0.25077975	-0.8446966	0.6878981	0.8843798	1.0	3562	tags=32%, list=21%, signal=40%
GOBP_RNA_5_END_PROCESSING	17	-0.27131853	-0.8433547	0.6583851	0.8863724	1.0	2527	tags=24%, list=15%, signal=28%
GOBP_REGULATION_OF_CYTOSOLIC_CALCIUM_ION_CONCENTRATION	308	-0.15664412	-0.84331244	0.95076925	0.8857446	1.0	3178	tags=20%, list=19%, signal=25%
GOBP_LUNG_ALVEOLUS_DEVELOPMENT	40	-0.2210449	-0.84250003	0.7482993	0.8866478	1.0	2586	tags=20%, list=15%, signal=24%
GOBP_REGULATION_OF_CELL_MIGRATION_INVOLVED_IN_SPROUTING_ANGIOGENESIS	35	-0.2253762	-0.84138966	0.73333335	0.88810855	1.0	4242	tags=37%, list=25%, signal=49%
GOBP_NEGATIVE_REGULATION_OF_RECEPTOR_SIGNALING_PATHWAY_VIA_STAT	23	-0.2522346	-0.8413054	0.7258427	0.8875858	1.0	2377	tags=22%, list=14%, signal=25%
GOBP_MICROTUBULE_NUCLEATION	31	-0.23500562	-0.841254	0.7281106	0.88696724	1.0	2179	tags=23%, list=13%, signal=26%
GOBP_EOSINOPHIL_MIGRATION	22	-0.2520321	-0.8405944	0.7002237	0.88761115	1.0	2823	tags=23%, list=17%, signal=27%
GOBP_DENDRITE_MORPHOGENESIS	124	-0.17914373	-0.8399363	0.8463357	0.8880847	1.0	3078	tags=21%, list=18%, signal=25%
GOBP_CELL_AGING	103	-0.17815395	-0.8387942	0.85714287	0.8896388	1.0	3635	tags=22%, list=21%, signal=28%
GOBP_POSITIVE_REGULATION_OF_BLOOD_VESSEL_ENDOTHELIAL_CELL_MIGRATION	47	-0.21663734	-0.83836126	0.7325843	0.88975483	1.0	4242	tags=30%, list=25%, signal=40%
GOBP_KERATINOCYTE_MIGRATION	17	-0.26794818	-0.83820003	0.69866073	0.8893667	1.0	3053	tags=29%, list=18%, signal=36%
GOBP_PERICARDIUM_DEVELOPMENT	18	-0.26937616	-0.83809125	0.6864989	0.8888843	1.0	1316	tags=17%, list=8%, signal=18%
GOBP_POSITIVE_REGULATION_OF_MACROPHAGE_MIGRATION	21	-0.25707623	-0.8376468	0.70089287	0.88904417	1.0	4336	tags=43%, list=25%, signal=57%
GOBP_VENTRICULAR_SEPTUM_DEVELOPMENT	64	-0.199244	-0.8375619	0.785872	0.8885076	1.0	3845	tags=27%, list=23%, signal=34%
GOBP_REGULATION_OF_ENDOPLASMIC_RETICULUM_UNFOLDED_PROTEIN_RESPONSE	23	-0.24915744	-0.8357262	0.7368421	0.8912725	1.0	2021	tags=22%, list=12%, signal=25%
GOBP_PEPTIDYL_TYROSINE_AUTOPHOSPHORYLATION	20	-0.26194987	-0.83571947	0.70737326	0.89058036	1.0	4631	tags=50%, list=27%, signal=69%
GOBP_IRE1_MEDIATED_UNFOLDED_PROTEIN_RESPONSE	16	-0.27053478	-0.8334705	0.65367967	0.8941812	1.0	4393	tags=38%, list=26%, signal=50%
GOBP_VENTRICULAR_CARDIAC_MUSCLE_TISSUE_DEVELOPMENT	53	-0.20422016	-0.8334006	0.7829099	0.8936062	1.0	4504	tags=28%, list=26%, signal=38%
GOBP_REGULATION_OF_RECEPTOR_SIGNALING_PATHWAY_VIA_STAT	99	-0.18190894	-0.8332095	0.8379052	0.8932783	1.0	4377	tags=28%, list=26%, signal=38%
GOBP_ANTIFUNGAL_INNATE_IMMUNE_RESPONSE	21	-0.25546008	-0.8329904	0.73041475	0.8929734	1.0	5023	tags=52%, list=29%, signal=74%
GOBP_POSITIVE_REGULATION_OF_MEIOTIC_CELL_CYCLE	21	-0.2548907	-0.83291626	0.6923077	0.89241886	1.0	4796	tags=38%, list=28%, signal=53%
GOBP_CELLULAR_RESPONSE_TO_VITAMIN	28	-0.23377627	-0.8313771	0.72517323	0.89463073	1.0	1010	tags=14%, list=6%, signal=15%
GOBP_VASCULAR_ENDOTHELIAL_GROWTH_FACTOR_RECEPTOR_SIGNALING_PATHWAY	47	-0.21142605	-0.8307829	0.77397263	0.89506704	1.0	2569	tags=21%, list=15%, signal=25%
GOBP_POSITIVE_REGULATION_OF_AMINE_TRANSPORT	38	-0.21557084	-0.8304084	0.74634147	0.8950521	1.0	2903	tags=26%, list=17%, signal=32%
GOBP_REGULATION_OF_SPROUTING_ANGIOGENESIS	34	-0.22526196	-0.8295226	0.73942095	0.89598507	1.0	3539	tags=26%, list=21%, signal=33%
GOBP_ADRENERGIC_RECEPTOR_SIGNALING_PATHWAY	30	-0.23060313	-0.8273002	0.73636365	0.8994127	1.0	3734	tags=30%, list=22%, signal=38%
GOBP_CIRCADIAN_REGULATION_OF_GENE_EXPRESSION	56	-0.20245175	-0.8268699	0.8018868	0.8995155	1.0	1116	tags=11%, list=7%, signal=11%
GOBP_POSITIVE_REGULATION_OF_SPROUTING_ANGIOGENESIS	17	-0.26661792	-0.82635206	0.6906318	0.89976627	1.0	1294	tags=12%, list=8%, signal=13%
GOBP_CELLULAR_RESPONSE_TO_VASCULAR_ENDOTHELIAL_GROWTH_FACTOR_STIMULUS	55	-0.20215216	-0.826147	0.7883721	0.8994362	1.0	2886	tags=20%, list=17%, signal=24%
GOBP_NEURON_MATURATION	41	-0.21258861	-0.82441354	0.8061002	0.90195656	1.0	3454	tags=27%, list=20%, signal=34%
GOBP_REGULATION_OF_GLIAL_CELL_PROLIFERATION	24	-0.2489829	-0.8235235	0.7297297	0.90281785	1.0	4795	tags=42%, list=28%, signal=58%
GOBP_PEPTIDYL_GLUTAMIC_ACID_MODIFICATION	20	-0.25938192	-0.82261413	0.73251027	0.9037177	1.0	2807	tags=30%, list=16%, signal=36%
GOBP_CD4_POSITIVE_OR_CD8_POSITIVE_ALPHA_BETA_T_CELL_LINEAGE_COMMITMENT	21	-0.25262654	-0.8217353	0.72321427	0.904569	1.0	4541	tags=38%, list=27%, signal=52%
GOBP_NEGATIVE_REGULATION_OF_PROTEIN_DEPHOSPHORYLATION	28	-0.23567185	-0.8211297	0.7866667	0.9049532	1.0	3539	tags=29%, list=21%, signal=36%
GOBP_CELLULAR_COMPONENT_ASSEMBLY_INVOLVED_IN_MORPHOGENESIS	99	-0.17734145	-0.8203624	0.8581395	0.9055705	1.0	2260	tags=16%, list=13%, signal=19%
GOBP_NUCLEOSIDE_PHOSPHATE_CATABOLIC_PROCESS	76	-0.18811412	-0.81993306	0.8333333	0.90558636	1.0	2774	tags=20%, list=16%, signal=23%
GOBP_POSITIVE_CHEMOTAXIS	55	-0.20129392	-0.8196741	0.8231132	0.9053629	1.0	2640	tags=18%, list=15%, signal=21%
GOBP_AROMATIC_AMINO_ACID_FAMILY_METABOLIC_PROCESS	26	-0.2375915	-0.8196129	0.7303609	0.9047678	1.0	3067	tags=31%, list=18%, signal=37%
GOBP_POSITIVE_REGULATION_OF_GLUCOSE_IMPORT	32	-0.22555128	-0.8185482	0.7645631	0.9059034	1.0	4417	tags=41%, list=26%, signal=55%
GOBP_ADENYLATE_CYCLASE_ACTIVATING_ADRENERGIC_RECEPTOR_SIGNALING_PATHWAY	25	-0.2459465	-0.8184855	0.74518204	0.9052981	1.0	3734	tags=32%, list=22%, signal=41%
GOBP_SYNAPTIC_MEMBRANE_ADHESION	25	-0.24005485	-0.8179588	0.73636365	0.9055217	1.0	2538	tags=20%, list=15%, signal=23%
GOBP_PROTEIN_CONTAINING_COMPLEX_REMODELING	32	-0.22884525	-0.8160168	0.760274	0.9082206	1.0	4819	tags=44%, list=28%, signal=61%
GOBP_POSITIVE_REGULATION_OF_SMOOTH_MUSCLE_CONTRACTION	28	-0.23779342	-0.8159608	0.7350993	0.9076223	1.0	3153	tags=29%, list=18%, signal=35%
GOBP_MAINTENANCE_OF_PROTEIN_LOCATION_IN_NUCLEUS	17	-0.26681322	-0.8153751	0.7274633	0.90794396	1.0	2157	tags=24%, list=13%, signal=27%
GOBP_APPENDAGE_MORPHOGENESIS	126	-0.17114314	-0.8150653	0.8766067	0.90778404	1.0	2804	tags=17%, list=16%, signal=20%
GOBP_LOW_DENSITY_LIPOPROTEIN_PARTICLE_REMODELING	16	-0.26995876	-0.8147732	0.7357294	0.9075744	1.0	4819	tags=56%, list=28%, signal=78%
GOBP_CELLULAR_RESPONSE_TO_KETONE	86	-0.17883924	-0.81401205	0.8397129	0.908182	1.0	3004	tags=22%, list=18%, signal=27%
GOBP_SUBSTRATE_DEPENDENT_CELL_MIGRATION	23	-0.2486043	-0.8128207	0.7625571	0.90945673	1.0	2021	tags=22%, list=12%, signal=25%
GOBP_ESTROUS_CYCLE	15	-0.27231228	-0.81201196	0.73218143	0.9101076	1.0	2886	tags=27%, list=17%, signal=32%
GOBP_HETEROTYPIC_CELL_CELL_ADHESION	61	-0.19345401	-0.8115882	0.7790974	0.910134	1.0	3026	tags=21%, list=18%, signal=26%
GOBP_NEGATIVE_REGULATION_OF_HISTONE_METHYLATION	15	-0.27764034	-0.81092787	0.7110187	0.9105579	1.0	2232	tags=27%, list=13%, signal=31%
GOBP_DIGESTIVE_TRACT_MORPHOGENESIS	45	-0.2085206	-0.8084176	0.80803573	0.91399366	1.0	634	tags=9%, list=4%, signal=9%
GOBP_POSITIVE_REGULATION_OF_HISTONE_H3_K4_METHYLATION	19	-0.2540057	-0.80749166	0.76116073	0.9148069	1.0	2143	tags=21%, list=13%, signal=24%
GOBP_SEQUESTERING_OF_CALCIUM_ION	115	-0.17077239	-0.80730486	0.90821254	0.91442037	1.0	2679	tags=19%, list=16%, signal=23%
GOBP_RECEPTOR_CATABOLIC_PROCESS	25	-0.24423698	-0.8068621	0.74572647	0.91445553	1.0	3918	tags=40%, list=23%, signal=52%
GOBP_REGULATION_OF_SMOOTH_MUSCLE_CONTRACTION	57	-0.1957364	-0.80308306	0.85077953	0.9198652	1.0	3153	tags=25%, list=18%, signal=30%
GOBP_GLYCEROPHOSPHOLIPID_CATABOLIC_PROCESS	28	-0.22682475	-0.80300665	0.7813954	0.9192851	1.0	4819	tags=36%, list=28%, signal=50%
GOBP_MYELOID_DENDRITIC_CELL_DIFFERENTIATION	17	-0.26451018	-0.8022387	0.73333335	0.91984355	1.0	16	tags=6%, list=0%, signal=6%
GOBP_POSITIVE_REGULATION_OF_ALCOHOL_BIOSYNTHETIC_PROCESS	23	-0.24021691	-0.80079263	0.78601694	0.9214416	1.0	576	tags=13%, list=3%, signal=13%
GOBP_NEGATIVE_REGULATION_OF_CELL_KILLING	28	-0.22706337	-0.8005411	0.8122172	0.9211328	1.0	3387	tags=32%, list=20%, signal=40%
GOBP_ACTIVATION_OF_CYSTEINE_TYPE_ENDOPEPTIDASE_ACTIVITY	17	-0.25799814	-0.8002374	0.7252252	0.92090136	1.0	3397	tags=35%, list=20%, signal=44%
GOBP_REGULATION_OF_TYPE_I_INTERFERON_MEDIATED_SIGNALING_PATHWAY	35	-0.2184176	-0.7995136	0.7888889	0.9212956	1.0	4095	tags=29%, list=24%, signal=38%
GOBP_REGULATION_OF_ANION_TRANSPORT	84	-0.179635	-0.796706	0.891954	0.92493355	1.0	3112	tags=23%, list=18%, signal=28%
GOBP_GOLGI_TO_PLASMA_MEMBRANE_TRANSPORT	53	-0.19417904	-0.794589	0.8608491	0.9274658	1.0	1482	tags=13%, list=9%, signal=14%
GOBP_INTRINSIC_APOPTOTIC_SIGNALING_PATHWAY_BY_P53_CLASS_MEDIATOR	63	-0.18782894	-0.7929063	0.8394161	0.9292349	1.0	4451	tags=33%, list=26%, signal=45%
GOBP_POSITIVE_REGULATION_OF_PROTEIN_AUTOPHOSPHORYLATION	24	-0.23447995	-0.7927298	0.78032035	0.92879266	1.0	4679	tags=33%, list=27%, signal=46%
GOBP_NEGATIVE_REGULATION_OF_CELLULAR_RESPONSE_TO_INSULIN_STIMULUS	25	-0.23110399	-0.7923925	0.7930232	0.9286326	1.0	3170	tags=28%, list=19%, signal=34%
GOBP_RESPONSE_TO_FOLLICLE_STIMULATING_HORMONE	18	-0.25190294	-0.7920179	0.78571427	0.9285181	1.0	1230	tags=17%, list=7%, signal=18%
GOBP_POSITIVE_REGULATION_OF_PEPTIDYL_LYSINE_ACETYLATION	31	-0.21941249	-0.79201293	0.8105727	0.9278235	1.0	2143	tags=19%, list=13%, signal=22%
GOBP_POSITIVE_REGULATION_OF_SMAD_PROTEIN_SIGNAL_TRANSDUCTION	18	-0.25676745	-0.7918462	0.7337526	0.9273876	1.0	4092	tags=44%, list=24%, signal=58%
GOBP_SYNAPTIC_TRANSMISSION_GLUTAMATERGIC	90	-0.17459977	-0.7914643	0.8822055	0.927233	1.0	3419	tags=21%, list=20%, signal=26%
GOBP_REGULATION_OF_VESICLE_FUSION	20	-0.24572574	-0.7893097	0.7616162	0.9296809	1.0	3639	tags=35%, list=21%, signal=44%
GOBP_ENDOCARDIAL_CUSHION_FORMATION	29	-0.22615424	-0.7885741	0.7913832	0.9300963	1.0	4823	tags=31%, list=28%, signal=43%
GOBP_INTESTINAL_LIPID_ABSORPTION	20	-0.24472031	-0.78784186	0.80487806	0.93043375	1.0	4889	tags=40%, list=29%, signal=56%
GOBP_REGULATION_OF_VACUOLE_ORGANIZATION	43	-0.20122659	-0.7872734	0.8541667	0.9305685	1.0	1758	tags=19%, list=10%, signal=21%
GOBP_REGULATION_OF_PEPTIDYL_SERINE_PHOSPHORYLATION_OF_STAT_PROTEIN	21	-0.24715762	-0.785326	0.76086956	0.9326783	1.0	4530	tags=33%, list=27%, signal=45%
GOBP_ESTABLISHMENT_OF_PIGMENT_GRANULE_LOCALIZATION	21	-0.2344481	-0.7853258	0.7835294	0.93197805	1.0	4453	tags=43%, list=26%, signal=58%
GOBP_REGULATION_OF_EMBRYONIC_DEVELOPMENT	50	-0.19631873	-0.784972	0.83614457	0.93177694	1.0	3008	tags=24%, list=18%, signal=29%
GOBP_REGULATION_OF_FLAGELLATED_SPERM_MOTILITY	16	-0.26163256	-0.78436565	788	0.93195075	1.0	3153	tags=25%, list=18%, signal=31%
GOBP_POSITIVE_REGULATION_OF_GLYCOGEN_METABOLIC_PROCESS	16	-0.26315844	-0.7808116	0.76673865	0.9361916	1.0	4417	tags=50%, list=26%, signal=67%
GOBP_DENDRITIC_CELL_DIFFERENTIATION	45	-0.19688575	-0.78030604	0.83770883	0.9362307	1.0	4234	tags=24%, list=25%, signal=32%
GOBP_POSITIVE_REGULATION_OF_MITOTIC_CELL_CYCLE_PHASE_TRANSITION	81	-0.17334728	-0.7790388	0.90160185	0.93730986	1.0	3373	tags=22%, list=20%, signal=28%
GOBP_REGULATION_OF_FATTY_ACID_BIOSYNTHETIC_PROCESS	37	-0.2062114	-0.7774291	0.8160377	0.93881625	1.0	3026	tags=24%, list=18%, signal=30%
GOBP_SEROTONIN_RECEPTOR_SIGNALING_PATHWAY	39	-0.20403695	-0.7762098	0.83932346	0.9398312	1.0	2180	tags=15%, list=13%, signal=18%
GOBP_DICARBOXYLIC_ACID_TRANSPORT	90	-0.16880864	-0.7760132	0.90799034	0.93941265	1.0	3886	tags=27%, list=23%, signal=34%
GOBP_POSITIVE_REGULATION_OF_REGULATED_SECRETORY_PATHWAY	49	-0.19771816	-0.7752542	0.8622328	0.9397353	1.0	3569	tags=29%, list=21%, signal=36%
GOBP_BLOOD_VESSEL_REMODELING	40	-0.20451562	-0.7750403	0.82312924	0.9393056	1.0	4248	tags=33%, list=25%, signal=43%
GOBP_INTEGRIN_ACTIVATION	21	-0.23793201	-0.7730314	0.8066667	0.9411916	1.0	2791	tags=19%, list=16%, signal=23%
GOBP_COGNITION	271	-0.14421622	-0.7729234	0.99472296	0.94064575	1.0	3146	tags=18%, list=18%, signal=22%
GOBP_REGULATION_OF_MEMBRANE_PROTEIN_ECTODOMAIN_PROTEOLYSIS	22	-0.23255031	-0.77280533	0.78431374	0.9400953	1.0	4377	tags=36%, list=26%, signal=49%
GOBP_C4_DICARBOXYLATE_TRANSPORT	27	-0.22457948	-0.77232194	0.83073497	0.9400525	1.0	1922	tags=15%, list=11%, signal=17%
GOBP_INTESTINAL_EPITHELIAL_CELL_DIFFERENTIATION	20	-0.24620123	-0.77145165	0.78145695	0.94049144	1.0	178	tags=10%, list=1%, signal=10%
GOBP_CD40_SIGNALING_PATHWAY	16	-0.25535586	-0.77036315	0.8017429	0.9411684	1.0	2406	tags=25%, list=14%, signal=29%
GOBP_REGULATION_OF_CALCIUM_ION_TRANSPORT_INTO_CYTOSOL	89	-0.16818607	-0.7697346	0.9151671	0.94124514	1.0	2810	tags=19%, list=16%, signal=23%
GOBP_REGULATION_OF_MEIOTIC_CELL_CYCLE	46	-0.19610922	-0.7692408	0.8635347	0.9411727	1.0	4417	tags=30%, list=26%, signal=41%
GOBP_MANGANESE_ION_TRANSPORT	15	-0.2638306	-0.76726645	0.78636366	0.94302505	1.0	4934	tags=53%, list=29%, signal=75%
GOBP_PHOSPHATIDIC_ACID_METABOLIC_PROCESS	31	-0.2182166	-0.7665647	0.8211207	0.94326013	1.0	2509	tags=23%, list=15%, signal=26%
GOBP_CELLULAR_RESPONSE_TO_NUTRIENT	39	-0.20165092	-0.7664129	0.86414254	0.942753	1.0	3561	tags=26%, list=21%, signal=32%
GOBP_MACROPHAGE_ACTIVATION_INVOLVED_IN_IMMUNE_RESPONSE	18	-0.24991554	-0.7658635	0.7819383	0.9427162	1.0	4228	tags=39%, list=25%, signal=52%
GOBP_URONIC_ACID_METABOLIC_PROCESS	20	-0.23709409	-0.76574266	0.77506113	0.9421794	1.0	4192	tags=30%, list=25%, signal=40%
GOBP_PROTEIN_QUALITY_CONTROL_FOR_MISFOLDED_OR_INCOMPLETELY_SYNTHESIZED_PROTEINS	20	-0.24077968	-0.7641734	0.8199566	0.9434602	1.0	2289	tags=25%, list=13%, signal=29%
GOBP_HEART_VALVE_MORPHOGENESIS	52	-0.18874077	-0.7628745	0.8964706	0.94437116	1.0	3351	tags=23%, list=20%, signal=29%
GOBP_RENAL_SYSTEM_PROCESS	107	-0.16421926	-0.7624207	0.9260143	0.94424736	1.0	3432	tags=23%, list=20%, signal=29%
GOBP_POSITIVE_REGULATION_OF_T_CELL_MEDIATED_CYTOTOXICITY	28	-0.21473885	-0.7611597	0.8340909	0.94510525	1.0	2775	tags=21%, list=16%, signal=26%
GOBP_REGULATION_OF_RELEASE_OF_SEQUESTERED_CALCIUM_ION_INTO_CYTOSOL	70	-0.17775612	-0.7611188	0.92147803	0.9444613	1.0	2679	tags=20%, list=16%, signal=24%
GOBP_REGULATION_OF_VASCULAR_ENDOTHELIAL_GROWTH_FACTOR_RECEPTOR_SIGNALING_PATHWAY	23	-0.23323335	-0.7609847	0.8169935	0.94394666	1.0	3026	tags=26%, list=18%, signal=32%
GOBP_APOPTOTIC_PROCESS_INVOLVED_IN_DEVELOPMENT	38	-0.2013997	-0.75997865	0.8578313	0.944515	1.0	3845	tags=26%, list=23%, signal=34%
GOBP_NEGATIVE_REGULATION_OF_TUMOR_NECROSIS_FACTOR_MEDIATED_SIGNALING_PATHWAY	20	-0.23965752	-0.759489	0.80260307	0.94443107	1.0	1929	tags=20%, list=11%, signal=23%
GOBP_POSITIVE_REGULATION_OF_GLIOGENESIS	53	-0.18764617	-0.75829464	0.8955917	0.94520295	1.0	4534	tags=36%, list=27%, signal=49%
GOBP_RESPONSE_TO_ISOQUINOLINE_ALKALOID	28	-0.2177303	-0.7581016	0.8354701	0.9447202	1.0	3419	tags=32%, list=20%, signal=40%
GOBP_GLUCOSAMINE_CONTAINING_COMPOUND_METABOLIC_PROCESS	23	-0.22618128	-0.75637305	0.82241017	0.9460145	1.0	3061	tags=26%, list=18%, signal=32%
GOBP_POSITIVE_REGULATION_OF_CELL_ADHESION_MEDIATED_BY_INTEGRIN	19	-0.24047674	-0.7534255	0.8137472	0.94875115	1.0	4823	tags=42%, list=28%, signal=59%
GOBP_ACYLGLYCEROL_HOMEOSTASIS	32	-0.20763521	-0.75110257	0.8533917	0.95077926	1.0	2149	tags=16%, list=13%, signal=18%
GOBP_REGULATION_OF_ICOSANOID_SECRETION	22	-0.22743277	-0.7501596	0.82905984	0.9511592	1.0	3112	tags=27%, list=18%, signal=33%
GOBP_REGULATION_OF_KERATINOCYTE_PROLIFERATION	30	-0.2130654	-0.749154	0.8379531	0.9515842	1.0	3282	tags=20%, list=19%, signal=25%
GOBP_MUSCLE_HYPERTROPHY_IN_RESPONSE_TO_STRESS	20	-0.22770362	-0.7478707	0.83509517	0.9523546	1.0	1629	tags=15%, list=10%, signal=17%
GOBP_POSITIVE_REGULATION_OF_VASOCONSTRICTION	32	-0.20205452	-0.74713767	0.85681295	0.95248604	1.0	3045	tags=22%, list=18%, signal=27%
GOBP_REGULATION_OF_STRIATED_MUSCLE_CELL_DIFFERENTIATION	71	-0.17300858	-0.74618626	0.9307159	0.9528722	1.0	4615	tags=31%, list=27%, signal=42%
GOBP_REGULATION_OF_DENDRITIC_SPINE_DEVELOPMENT	46	-0.18813854	-0.7432141	0.88610476	0.9554252	1.0	3078	tags=24%, list=18%, signal=29%
GOBP_PHOSPHATIDYLSERINE_METABOLIC_PROCESS	18	-0.23982522	-0.74242264	0.8266129	0.95554584	1.0	2061	tags=22%, list=12%, signal=25%
GOBP_UNSATURATED_FATTY_ACID_BIOSYNTHETIC_PROCESS	44	-0.18870522	-0.74232674	0.89342403	0.95495206	1.0	3045	tags=25%, list=18%, signal=30%
GOBP_REGULATION_OF_HISTONE_H3_K9_METHYLATION	18	-0.23654912	-0.74044293	0.8141026	0.9562748	1.0	2055	tags=22%, list=12%, signal=25%
GOBP_NEGATIVE_REGULATION_OF_BLOOD_CIRCULATION	20	-0.23174867	-0.74033815	0.84648186	0.95571595	1.0	1915	tags=25%, list=11%, signal=28%
GOBP_TROPHOBLAST_GIANT_CELL_DIFFERENTIATION	15	-0.24144922	-0.73722607	0.82251084	0.95824796	1.0	168	tags=7%, list=1%, signal=7%
GOBP_CALCIUM_ION_REGULATED_EXOCYTOSIS_OF_NEUROTRANSMITTER	16	-0.24459745	-0.73713166	0.8340909	0.9576423	1.0	2099	tags=25%, list=12%, signal=28%
GOBP_CHROMOSOME_CONDENSATION	28	-0.2081113	-0.7371114	0.8707483	0.9569714	1.0	3122	tags=21%, list=18%, signal=26%
GOBP_NEURONAL_ACTION_POTENTIAL	32	-0.20049164	-0.7336662	0.84821427	0.95976347	1.0	1795	tags=13%, list=11%, signal=14%
GOBP_POSITIVE_REGULATION_OF_RECEPTOR_SIGNALING_PATHWAY_VIA_STAT	46	-0.18353537	-0.7327084	0.9209302	0.960015	1.0	4785	tags=33%, list=28%, signal=45%
GOBP_POSITIVE_REGULATION_OF_LYASE_ACTIVITY	19	-0.2323913	-0.73129094	0.852194	0.96066916	1.0	4556	tags=32%, list=27%, signal=43%
GOBP_CELL_PROLIFERATION_INVOLVED_IN_KIDNEY_DEVELOPMENT	20	-0.23245929	-0.73083305	0.81838566	0.96040446	1.0	4679	tags=35%, list=27%, signal=48%
GOBP_NEGATIVE_REGULATION_OF_TOLL_LIKE_RECEPTOR_SIGNALING_PATHWAY	29	-0.20625539	-0.7286168	0.9006772	0.96180433	1.0	1929	tags=14%, list=11%, signal=16%
GOBP_POSITIVE_REGULATION_OF_EPITHELIAL_TO_MESENCHYMAL_TRANSITION	44	-0.18711564	-0.7283129	0.92753625	0.9614321	1.0	4823	tags=36%, list=28%, signal=51%
GOBP_POSITIVE_REGULATION_OF_GLUCOSE_TRANSMEMBRANE_TRANSPORT	37	-0.19417678	-0.727805	0.88520974	0.9611913	1.0	4417	tags=35%, list=26%, signal=47%
GOBP_NEGATIVE_REGULATION_OF_STRIATED_MUSCLE_CELL_DIFFERENTIATION	31	-0.20164861	-0.7267294	0.89908254	0.96146625	1.0	4974	tags=29%, list=29%, signal=41%
GOBP_L_GLUTAMATE_IMPORT_ACROSS_PLASMA_MEMBRANE	16	-0.2389061	-0.7227835	0.85201794	0.9643743	1.0	2917	tags=31%, list=17%, signal=38%
GOBP_OUTFLOW_TRACT_MORPHOGENESIS	76	-0.16646075	-0.7224767	0.94258374	0.96398604	1.0	4614	tags=29%, list=27%, signal=40%
GOBP_ANTIGEN_PROCESSING_AND_PRESENTATION_OF_EXOGENOUS_PEPTIDE_ANTIGEN_VIA_MHC_CLASS_II	26	-0.20941932	-0.72126186	0.89316237	0.964401	1.0	4160	tags=31%, list=24%, signal=41%
GOBP_EPITHELIAL_STRUCTURE_MAINTENANCE	27	-0.20623353	-0.7198197	0.86577183	0.9650439	1.0	2112	tags=15%, list=12%, signal=17%
GOBP_REGULATION_OF_T_CELL_CHEMOTAXIS	17	-0.23545223	-0.719004	0.8694779	0.9650612	1.0	2275	tags=18%, list=13%, signal=20%
GOBP_LUNG_CELL_DIFFERENTIATION	21	-0.2177754	-0.71825	0.8803612	0.96504295	1.0	2267	tags=19%, list=13%, signal=22%
GOBP_POSITIVE_REGULATION_OF_ACUTE_INFLAMMATORY_RESPONSE	24	-0.21377438	-0.717037	0.85353535	0.96539724	1.0	3970	tags=38%, list=23%, signal=49%
GOBP_CARDIAC_EPITHELIAL_TO_MESENCHYMAL_TRANSITION	35	-0.19406669	-0.7143301	0.9366812	0.967046	1.0	1082	tags=9%, list=6%, signal=9%
GOBP_VIRAL_RNA_GENOME_REPLICATION	28	-0.20237269	-0.71289504	0.9	0.9676169	1.0	2492	tags=18%, list=15%, signal=21%
GOBP_NEGATIVE_REGULATION_OF_FATTY_ACID_METABOLIC_PROCESS	22	-0.2159166	-0.7073491	0.8806306	0.9717012	1.0	4698	tags=45%, list=28%, signal=63%
GOBP_OUTFLOW_TRACT_SEPTUM_MORPHOGENESIS	26	-0.20644096	-0.7072058	0.908686	0.9711167	1.0	4823	tags=35%, list=28%, signal=48%
GOBP_ATRIAL_CARDIAC_MUSCLE_CELL_TO_AV_NODE_CELL_SIGNALING	17	-0.23672305	-0.7070591	0.832981	0.9705466	1.0	4556	tags=41%, list=27%, signal=56%
GOBP_PHOSPHOLIPID_CATABOLIC_PROCESS	43	-0.18182322	-0.70700586	0.9380531	0.96989024	1.0	4889	tags=37%, list=29%, signal=52%
GOBP_MODULATION_OF_PROCESS_OF_ANOTHER_ORGANISM	22	-0.21620752	-0.7062853	0.8738532	0.96974385	1.0	1772	tags=14%, list=10%, signal=15%
GOBP_STEROID_ESTERIFICATION	15	-0.2351824	-0.7056566	0.85327315	0.96958035	1.0	3805	tags=33%, list=22%, signal=43%
GOBP_BILE_ACID_METABOLIC_PROCESS	46	-0.1792649	-0.70549804	0.9170732	0.9690267	1.0	2128	tags=15%, list=12%, signal=17%
GOBP_CELL_MIGRATION_INVOLVED_IN_SPROUTING_ANGIOGENESIS	50	-0.17599374	-0.7053714	0.9205955	0.96843207	1.0	4242	tags=32%, list=25%, signal=42%
GOBP_PIGMENT_GRANULE_LOCALIZATION	23	-0.21512555	-0.7026578	0.906383	0.9698269	1.0	4453	tags=39%, list=26%, signal=53%
GOBP_STRIATED_MUSCLE_CELL_PROLIFERATION	53	-0.17026666	-0.7018916	0.95327103	0.9697122	1.0	4851	tags=34%, list=28%, signal=47%
GOBP_MEMORY	105	-0.14998876	-0.7004824	0.982716	0.9701467	1.0	3419	tags=20%, list=20%, signal=25%
GOBP_SERINE_PHOSPHORYLATION_OF_STAT_PROTEIN	25	-0.20609501	-0.6981763	0.9254386	0.97119457	1.0	3143	tags=24%, list=18%, signal=29%
GOBP_RENAL_SYSTEM_PROCESS_INVOLVED_IN_REGULATION_OF_BLOOD_VOLUME	15	-0.2375797	-0.6971323	0.8636364	0.9712831	1.0	1929	tags=20%, list=11%, signal=23%
GOBP_POST_EMBRYONIC_ANIMAL_ORGAN_DEVELOPMENT	15	-0.23665829	-0.6925821	0.88646287	0.97400075	1.0	2358	tags=20%, list=14%, signal=23%
GOBP_POSITIVE_REGULATION_OF_PROTEIN_ACETYLATION	37	-0.18677655	-0.6916421	0.92727274	0.97400415	1.0	4204	tags=30%, list=25%, signal=39%
GOBP_NEGATIVE_REGULATION_OF_TRANSLATIONAL_INITIATION	15	-0.23222594	-0.68917286	0.88839287	0.975042	1.0	1716	tags=13%, list=10%, signal=15%
GOBP_LONG_TERM_SYNAPTIC_DEPRESSION	30	-0.1954605	-0.6869074	0.93126386	0.9758905	1.0	3938	tags=27%, list=23%, signal=35%
GOBP_POSITIVE_REGULATION_OF_CALCIUM_ION_IMPORT	19	-0.21626078	-0.6860262	0.8995434	0.97579235	1.0	2810	tags=16%, list=16%, signal=19%
GOBP_MUSCLE_CELL_APOPTOTIC_PROCESS	64	-0.1602772	-0.68307674	0.9639423	0.97708416	1.0	3397	tags=23%, list=20%, signal=29%
GOBP_SARCOPLASMIC_RETICULUM_CALCIUM_ION_TRANSPORT	36	-0.18233903	-0.68291336	0.93793106	0.9765071	1.0	2270	tags=17%, list=13%, signal=19%
GOBP_RIBONUCLEOSIDE_METABOLIC_PROCESS	31	-0.19074462	-0.6813812	0.92134833	0.97680473	1.0	2492	tags=16%, list=15%, signal=19%
GOBP_IRON_ION_TRANSPORT	47	-0.17229524	-0.68058145	0.9227166	0.97667253	1.0	4211	tags=26%, list=25%, signal=34%
GOBP_ECTODERM_DEVELOPMENT	20	-0.21098709	-0.678535	0.90401787	0.9772671	1.0	4063	tags=40%, list=24%, signal=52%
GOBP_MAMMARY_GLAND_EPITHELIAL_CELL_PROLIFERATION	24	-0.19932029	-0.6772528	0.9229075	0.9773917	1.0	634	tags=8%, list=4%, signal=9%
GOBP_CLATHRIN_DEPENDENT_ENDOCYTOSIS	45	-0.17326677	-0.6738633	0.93911004	0.9788054	1.0	4794	tags=36%, list=28%, signal=49%
GOBP_ROOF_OF_MOUTH_DEVELOPMENT	84	-0.15076724	-0.672647	0.9799499	0.97885823	1.0	3352	tags=18%, list=20%, signal=22%
GOBP_REGULATION_OF_INSULIN_LIKE_GROWTH_FACTOR_RECEPTOR_SIGNALING_PATHWAY	21	-0.20764457	-0.67220414	0.92600894	0.9784367	1.0	1047	tags=10%, list=6%, signal=10%
GOBP_HISTONE_H2A_MONOUBIQUITINATION	15	-0.23140393	-0.6721151	0.90625	0.97780097	1.0	2651	tags=27%, list=16%, signal=32%
GOBP_POSITIVE_REGULATION_OF_FATTY_ACID_TRANSPORT	24	-0.20085712	-0.6689569	0.92699116	0.9789719	1.0	3207	tags=29%, list=19%, signal=36%
GOBP_ANTIGEN_PROCESSING_AND_PRESENTATION_OF_PEPTIDE_OR_POLYSACCHARIDE_ANTIGEN_VIA_MHC_CLASS_II	30	-0.18335989	-0.6678452	0.9375	0.9789422	1.0	4160	tags=30%, list=24%, signal=40%
GOBP_ANTIGEN_PROCESSING_AND_PRESENTATION_OF_EXOGENOUS_ANTIGEN	42	-0.17497754	-0.6651314	0.9483568	0.97981775	1.0	4160	tags=29%, list=24%, signal=38%
GOBP_SMOOTH_MUSCLE_CELL_APOPTOTIC_PROCESS	21	-0.20067728	-0.6634788	0.89726025	0.98006994	1.0	6608	tags=62%, list=39%, signal=101%
GOBP_POSITIVE_REGULATION_OF_MUSCLE_HYPERTROPHY	25	-0.19453818	-0.66196257	0.9290466	0.9802104	1.0	3345	tags=32%, list=20%, signal=40%
GOBP_EPITHELIAL_TO_MESENCHYMAL_TRANSITION_INVOLVED_IN_ENDOCARDIAL_CUSHION_FORMATION	19	-0.21302341	-0.6607285	0.9174528	0.98014265	1.0	127	tags=5%, list=1%, signal=5%
GOBP_SEMAPHORIN_PLEXIN_SIGNALING_PATHWAY_INVOLVED_IN_NEURON_PROJECTION_GUIDANCE	15	-0.21971159	-0.65803516	0.9039301	0.9808969	1.0	3783	tags=33%, list=22%, signal=43%
GOBP_COPPER_ION_TRANSPORT	15	-0.21967828	-0.6545187	0.91841006	0.98202956	1.0	4131	tags=27%, list=24%, signal=35%
GOBP_POSITIVE_REGULATION_OF_CELL_CYCLE_G1_S_PHASE_TRANSITION	48	-0.16547637	-0.65361816	0.9652778	0.9817884	1.0	4631	tags=29%, list=27%, signal=40%
GOBP_CALCIUM_ION_TRANSPORT_INTO_CYTOSOL	147	-0.13189872	-0.6497175	0.99752474	0.98304814	1.0	2810	tags=16%, list=16%, signal=19%
GOBP_RRNA_TRANSCRIPTION	24	-0.19558741	-0.64690876	0.94258374	0.98370826	1.0	3107	tags=25%, list=18%, signal=31%
GOBP_RESPONSE_TO_GROWTH_HORMONE	36	-0.16916904	-0.63405436	0.9727891	0.98881495	1.0	403	tags=6%, list=2%, signal=6%
GOBP_NEGATIVE_REGULATION_OF_INFLAMMATORY_RESPONSE_TO_ANTIGENIC_STIMULUS	24	-0.18908283	-0.6324559	0.937365	0.98882055	1.0	4377	tags=33%, list=26%, signal=45%
GOBP_INTERLEUKIN_5_PRODUCTION	19	-0.19713882	-0.6301743	0.94262296	0.9890366	1.0	1171	tags=11%, list=7%, signal=11%
GOBP_POSITIVE_REGULATION_OF_ACTIVATED_T_CELL_PROLIFERATION	26	-0.18457596	-0.6287501	0.9440559	0.9889253	1.0	5867	tags=42%, list=34%, signal=64%
GOBP_PITUITARY_GLAND_DEVELOPMENT	39	-0.16595167	-0.6275128	0.97652584	0.9887243	1.0	1653	tags=10%, list=10%, signal=11%
GOBP_LYMPH_VESSEL_MORPHOGENESIS	21	-0.19310302	-0.62592417	0.9541485	0.98867875	1.0	4242	tags=29%, list=25%, signal=38%
GOBP_PYRIMIDINE_NUCLEOSIDE_METABOLIC_PROCESS	20	-0.19392262	-0.6256105	0.93868923	0.9881174	1.0	2492	tags=20%, list=15%, signal=23%
GOBP_NUCLEOSIDE_MONOPHOSPHATE_CATABOLIC_PROCESS	16	-0.2027987	-0.62208307	0.9076577	0.98876166	1.0	4540	tags=38%, list=27%, signal=51%
GOBP_CALCIUM_ION_IMPORT_INTO_CYTOSOL	21	-0.1884262	-0.61920285	0.9735099	0.989171	1.0	6316	tags=43%, list=37%, signal=68%
GOBP_PHAGOSOME_MATURATION	22	-0.18742378	-0.61221194	0.9707865	0.9908803	1.0	4444	tags=36%, list=26%, signal=49%
GOBP_REGULATION_OF_GRANULOCYTE_DIFFERENTIATION	15	-0.20757116	-0.61125576	0.9585062	0.990518	1.0	4976	tags=40%, list=29%, signal=56%
GOBP_REGULATION_OF_CELL_AGING	43	-0.15819575	-0.6108608	0.984127	0.98995674	1.0	3563	tags=16%, list=21%, signal=21%
GOBP_ANIMAL_ORGAN_REGENERATION	61	-0.14479357	-0.60781074	0.9906977	0.99023074	1.0	4947	tags=28%, list=29%, signal=39%
GOBP_LIPID_DIGESTION	20	-0.18333314	-0.59055114	0.9756637	0.9945876	1.0	5991	tags=45%, list=35%, signal=69%
GOBP_REGULATION_OF_CLATHRIN_DEPENDENT_ENDOCYTOSIS	18	-0.18837322	-0.58564484	0.9476988	0.99510795	1.0	3489	tags=22%, list=20%, signal=28%
GOBP_REGULATION_OF_VASCULAR_PERMEABILITY	39	-0.15242161	-0.5804318	0.9811765	0.99567854	1.0	4865	tags=38%, list=29%, signal=54%
GOBP_EMBRYONIC_HEMOPOIESIS	20	-0.18109564	-0.5794443	0.9659864	0.9952399	1.0	2358	tags=15%, list=14%, signal=17%
GOBP_CELLULAR_RESPONSE_TO_GROWTH_HORMONE_STIMULUS	24	-0.1697266	-0.57638055	0.9607843	0.9952195	1.0	4361	tags=25%, list=26%, signal=34%
GOBP_ANTIGEN_PROCESSING_AND_PRESENTATION_OF_EXOGENOUS_PEPTIDE_ANTIGEN	33	-0.15815845	-0.5718923	0.98210293	0.9955115	1.0	4160	tags=27%, list=24%, signal=36%
GOBP_ICOSANOID_TRANSPORT	53	-0.14285381	-0.5696794	0.9952494	0.99528426	1.0	4258	tags=26%, list=25%, signal=35%
GOBP_REGULATION_OF_GLUTAMATE_SECRETION	19	-0.18164377	-0.5650423	0.976087	0.9955054	1.0	3865	tags=26%, list=23%, signal=34%
GOBP_NEUTROPHIL_ACTIVATION_INVOLVED_IN_IMMUNE_RESPONSE	20	-0.1740472	-0.5594032	0.9800885	0.99581194	1.0	4514	tags=35%, list=26%, signal=48%
GOBP_FEMALE_GENITALIA_DEVELOPMENT	17	-0.18291208	-0.55512124	0.95364237	0.99589545	1.0	4309	tags=35%, list=25%, signal=47%
GOBP_VOCALIZATION_BEHAVIOR	17	-0.17626005	-0.54612553	0.9852008	0.9966829	1.0	14057	tags=100%, list=82%, signal=568%
GOBP_ADAPTATION_OF_SIGNALING_PATHWAY	18	-0.17476158	-0.5370854	0.9795455	0.99725765	1.0	6889	tags=50%, list=40%, signal=84%
GOBP_NEGATIVE_REGULATION_OF_MUSCLE_CELL_APOPTOTIC_PROCESS	34	-0.14249197	-0.52642316	0.99343544	0.99786836	1.0	3762	tags=26%, list=22%, signal=34%
GOBP_PROTEIN_ACTIVATION_CASCADE	17	-0.17584932	-0.52613556	0.9791667	0.9972176	1.0	14064	tags=100%, list=82%, signal=569%
GOBP_VENTRICULAR_CARDIAC_MUSCLE_TISSUE_MORPHOGENESIS	45	-0.13213855	-0.52271956	1.0	0.9968927	1.0	4504	tags=24%, list=26%, signal=33%
GOBP_MAINTENANCE_OF_GASTROINTESTINAL_EPITHELIUM	17	-0.16704805	-0.51005334	0.98491377	0.99749875	1.0	14214	tags=100%, list=83%, signal=599%
GOBP_POSITIVE_REGULATION_OF_DENDRITE_DEVELOPMENT	16	-0.16893412	-0.5082131	0.99760765	0.9969589	1.0	3039	tags=19%, list=18%, signal=23%
GOBP_POSITIVE_REGULATION_OF_HEART_RATE	25	-0.14283712	-0.48470625	0.9978166	0.9980584	1.0	4399	tags=28%, list=26%, signal=38%
GOBP_DETECTION_OF_LIGHT_STIMULUS_INVOLVED_IN_SENSORY_PERCEPTION	18	-0.13114658	-0.41314375	1.0	0.9996219	1.0	14826	tags=100%, list=87%, signal=763%

## Sheet: gsea_report_for_na_pos_16527760
NAME	SIZE	ES	NES	NOM p-val	FDR q-val	FWER p-val	RANK AT MAX	LEADING EDGE
GOBP_RESPIRATORY_ELECTRON_TRANSPORT_CHAIN	95	0.57497394	2.5089355	0.0	0.0	0.0	3891	tags=51%, list=23%, signal=65%
GOBP_ATP_SYNTHESIS_COUPLED_ELECTRON_TRANSPORT	78	0.59224534	2.4877982	0.0	0.0	0.0	3891	tags=54%, list=23%, signal=69%
GOBP_MITOCHONDRIAL_ELECTRON_TRANSPORT_NADH_TO_UBIQUINONE	48	0.63478094	2.3900461	0.0	0.0	0.0	3028	tags=54%, list=18%, signal=66%
GOBP_OXIDATIVE_PHOSPHORYLATION	101	0.54500675	2.3848147	0.0	0.0	0.0	3071	tags=46%, list=18%, signal=55%
GOBP_ELECTRON_TRANSPORT_CHAIN	145	0.50325185	2.3496456	0.0	2.0977313E-4	1	5172	tags=55%, list=30%, signal=79%
GOBP_AEROBIC_RESPIRATION	146	0.4954575	2.3288293	0.0	5.3407357E-4	3	4406	tags=53%, list=26%, signal=70%
GOBP_CELLULAR_RESPIRATION	179	0.4746997	2.307025	0.0	4.5777735E-4	3	3358	tags=41%, list=20%, signal=51%
GOBP_ATP_METABOLIC_PROCESS	217	0.46912295	2.2975607	0.0	4.0055517E-4	3	3071	tags=40%, list=18%, signal=48%
GOBP_PROTON_TRANSMEMBRANE_TRANSPORT	114	0.508092	2.2800002	0.0	3.5604904E-4	3	4396	tags=51%, list=26%, signal=68%
GOBP_PROTEIN_FOLDING	171	0.4739298	2.2493112	0.0	9.697787E-4	9	2395	tags=36%, list=14%, signal=41%
GOBP_GLUCOSE_CATABOLIC_PROCESS	18	0.72641027	2.1841674	0.0	0.0017648046	18	1980	tags=56%, list=12%, signal=63%
GOBP_GENERATION_OF_PRECURSOR_METABOLITES_AND_ENERGY	408	0.40970287	2.1583035	0.0	0.0025216604	28	4621	tags=45%, list=27%, signal=60%
GOBP_VITAMIN_CATABOLIC_PROCESS	15	0.75097126	2.141466	0.0	0.0030719747	37	2836	tags=67%, list=17%, signal=80%
GOBP_NADH_DEHYDROGENASE_COMPLEX_ASSEMBLY	45	0.55914855	2.131714	0.0	0.0037725242	48	3028	tags=47%, list=18%, signal=57%
GOBP_MITOCHONDRIAL_TRANSMEMBRANE_TRANSPORT	66	0.52301735	2.1303232	0.0	0.003664246	0.05	3251	tags=44%, list=19%, signal=54%
GOBP_ENERGY_DERIVATION_BY_OXIDATION_OF_ORGANIC_COMPOUNDS	254	0.41799486	2.10652	0.0	0.005328738	77	3358	tags=36%, list=20%, signal=44%
GOBP_PIGMENT_BIOSYNTHETIC_PROCESS	58	0.5208218	2.067772	0.0	0.009027847	134	2557	tags=41%, list=15%, signal=49%
GOBP_GLUCOSE_6_PHOSPHATE_METABOLIC_PROCESS	20	0.66946036	2.0574512	0.0	0.009481924	143	2826	tags=60%, list=17%, signal=72%
GOBP_GLUTAMINE_FAMILY_AMINO_ACID_BIOSYNTHETIC_PROCESS	15	0.6924217	2.0347698	0.0018975332	0.012644923	203	1816	tags=47%, list=11%, signal=52%
GOBP_INTRACELLULAR_PROTEIN_TRANSMEMBRANE_TRANSPORT	41	0.53568363	2.0231664	0.0	0.013956594	232	4172	tags=56%, list=24%, signal=74%
GOBP_CHAPERONE_MEDIATED_PROTEIN_FOLDING	64	0.49589142	2.0110605	0.0	0.015813172	265	2885	tags=39%, list=17%, signal=47%
GOBP_CELLULAR_ALDEHYDE_METABOLIC_PROCESS	60	0.49637768	2.0014184	0.0	0.017163333	292	2581	tags=38%, list=15%, signal=45%
GOBP_MITOCHONDRIAL_RESPIRATORY_CHAIN_COMPLEX_ASSEMBLY	60	0.49303317	1.9957643	0.0	0.017591506	309	4403	tags=52%, list=26%, signal=69%
GOBP_TETRAPYRROLE_BIOSYNTHETIC_PROCESS	29	0.58146703	1.9950795	0.0	0.017083887	312	2252	tags=41%, list=13%, signal=48%
GOBP_GLUTATHIONE_METABOLIC_PROCESS	55	0.49682093	1.9837528	0.0	0.019990675	0.37	2578	tags=38%, list=15%, signal=45%
GOBP_MONOSACCHARIDE_CATABOLIC_PROCESS	38	0.53677255	1.9744382	0.0	0.021382146	399	1980	tags=34%, list=12%, signal=39%
GOBP_MITOCHONDRION_ORGANIZATION	383	0.37614894	1.9690281	0.0	0.022676235	428	3309	tags=34%, list=19%, signal=41%
GOBP_PORPHYRIN_CONTAINING_COMPOUND_METABOLIC_PROCESS	46	0.52435684	1.9549705	0.0	0.026428588	495	2571	tags=37%, list=15%, signal=43%
GOBP_TRICARBOXYLIC_ACID_CYCLE	30	0.56446576	1.9546906	0.0	0.025666855	497	2682	tags=50%, list=16%, signal=59%
GOBP_EXTERNAL_ENCAPSULATING_STRUCTURE_ORGANIZATION	283	0.38469335	1.9490149	0.0	0.02686498	527	4767	tags=44%, list=28%, signal=60%
GOBP_VIRAL_RELEASE_FROM_HOST_CELL	24	0.59765244	1.9472417	0.0018248175	0.02666051	537	1909	tags=38%, list=11%, signal=42%
GOBP_PROTEIN_PEPTIDYL_PROLYL_ISOMERIZATION	32	0.5604639	1.9448864	0.0	0.026468176	543	3106	tags=50%, list=18%, signal=61%
GOBP_CELLULAR_MODIFIED_AMINO_ACID_BIOSYNTHETIC_PROCESS	42	0.53408134	1.9444956	0.0	0.025763607	545	2578	tags=43%, list=15%, signal=50%
GOBP_PIGMENT_METABOLIC_PROCESS	78	0.4599237	1.9411969	0.0	0.025962455	562	2557	tags=35%, list=15%, signal=41%
GOBP_MITOCHONDRIAL_TRANSPORT	148	0.4179711	1.9407465	0.0	0.025313457	563	3356	tags=36%, list=20%, signal=45%
GOBP_REGULATION_OF_INCLUSION_BODY_ASSEMBLY	17	0.6547078	1.9304614	0.0	0.027893558	0.6	2612	tags=53%, list=15%, signal=62%
GOBP_REGULATION_OF_EXOSOMAL_SECRETION	16	0.64433706	1.9228252	0.0	0.029823547	638	1975	tags=50%, list=12%, signal=56%
GOBP_PEPTIDYL_PROLINE_MODIFICATION	42	0.52271336	1.921077	0.003539823	0.029806146	647	3106	tags=43%, list=18%, signal=52%
GOBP_PROTEIN_TRANSMEMBRANE_IMPORT_INTO_INTRACELLULAR_ORGANELLE	27	0.56600755	1.9173642	0.0	0.030595277	664	4172	tags=56%, list=24%, signal=73%
GOBP_PROTEIN_TRANSMEMBRANE_TRANSPORT	52	0.49375784	1.9133985	0.0	0.031398956	682	4172	tags=54%, list=24%, signal=71%
GOBP_ENDODERMAL_CELL_DIFFERENTIATION	44	0.50770205	1.9127802	0.0	0.030766062	685	2469	tags=34%, list=14%, signal=40%
GOBP_CELLULAR_AMINO_ACID_BIOSYNTHETIC_PROCESS	68	0.4675678	1.9112552	0.0	0.03062608	694	1860	tags=34%, list=11%, signal=38%
GOBP_CYTOPLASMIC_SEQUESTERING_OF_TRANSCRIPTION_FACTOR	15	0.68113065	1.9074014	0.0	0.03140051	719	1406	tags=40%, list=8%, signal=44%
GOBP_INCLUSION_BODY_ASSEMBLY	23	0.59296006	1.9073226	0.0019011407	0.030686859	719	2612	tags=43%, list=15%, signal=51%
GOBP_PROTEIN_TARGETING_TO_MITOCHONDRION	80	0.44943967	1.9016631	0.0	0.032144707	0.74	2395	tags=34%, list=14%, signal=39%
GOBP_SMALL_MOLECULE_CATABOLIC_PROCESS	339	0.36643252	1.8956369	0.0	0.033678137	761	4746	tags=39%, list=28%, signal=52%
GOBP_NADH_METABOLIC_PROCESS	29	0.5587045	1.8954612	0.0	0.033076525	763	3944	tags=59%, list=23%, signal=76%
GOBP_NADPH_REGENERATION	15	0.6656257	1.8946558	0.003816794	0.032926828	0.77	2826	tags=53%, list=17%, signal=64%
GOBP_NEGATIVE_REGULATION_OF_LIPID_TRANSPORT	27	0.57322025	1.8900533	0.0017605633	0.034170505	0.79	5264	tags=67%, list=31%, signal=96%
GOBP_NEGATIVE_REGULATION_OF_ATP_METABOLIC_PROCESS	25	0.57422054	1.8878932	0.0017793594	0.03428878	794	1903	tags=36%, list=11%, signal=40%
GOBP_NADP_METABOLIC_PROCESS	32	0.5316247	1.885482	0.003717472	0.034589965	803	1955	tags=41%, list=11%, signal=46%
GOBP_GLUTAMINE_FAMILY_AMINO_ACID_CATABOLIC_PROCESS	24	0.5730456	1.8844198	0.0	0.03432156	807	1138	tags=29%, list=7%, signal=31%
GOBP_CELLULAR_MODIFIED_AMINO_ACID_METABOLIC_PROCESS	164	0.39501643	1.8790884	0.0	0.035673488	825	4531	tags=43%, list=27%, signal=58%
GOBP_NUCLEAR_MEMBRANE_REASSEMBLY	18	0.62827504	1.8789768	0.0057142857	0.0350735	825	1839	tags=44%, list=11%, signal=50%
GOBP_COLLAGEN_ACTIVATED_SIGNALING_PATHWAY	15	0.6575698	1.8730916	0.005859375	0.036854852	844	1422	tags=40%, list=8%, signal=44%
GOBP_AUTOPHAGY_OF_MITOCHONDRION	71	0.45164895	1.8687133	0.0017182131	0.037876107	854	3482	tags=46%, list=20%, signal=58%
GOBP_REGULATION_OF_MITOCHONDRIAL_MEMBRANE_POTENTIAL	58	0.46779194	1.8667855	0.0	0.037877187	858	2636	tags=40%, list=15%, signal=47%
GOBP_RELEASE_OF_CYTOCHROME_C_FROM_MITOCHONDRIA	50	0.48205453	1.8646667	0.0017152659	0.03824763	865	2247	tags=30%, list=13%, signal=34%
GOBP_HYDROGEN_PEROXIDE_METABOLIC_PROCESS	54	0.47833502	1.8625375	0.0	0.03855039	0.87	4127	tags=48%, list=24%, signal=63%
GOBP_MITOCHONDRIAL_MEMBRANE_ORGANIZATION	87	0.42935255	1.8621961	0.0	0.038069654	872	2749	tags=34%, list=16%, signal=41%
GOBP_REGULATION_OF_DEFENSE_RESPONSE_TO_BACTERIUM	16	0.6322693	1.8543217	0.0072072074	0.04065644	892	2488	tags=50%, list=15%, signal=58%
GOBP_CYTOPLASMIC_SEQUESTERING_OF_PROTEIN	21	0.5774729	1.8434693	0.0018315018	0.045488693	921	1974	tags=43%, list=12%, signal=48%
GOBP_REGULATION_OF_HUMORAL_IMMUNE_RESPONSE	40	0.49158773	1.8404207	0.0018248175	0.046468347	928	2692	tags=25%, list=16%, signal=30%
GOBP_ORGANIC_ACID_CATABOLIC_PROCESS	215	0.3754389	1.8339193	0.0	0.049580272	942	4831	tags=42%, list=28%, signal=58%
GOBP_PROTEIN_LOCALIZATION_TO_MITOCHONDRION	102	0.41684806	1.8275999	0.0	0.052672736	954	2438	tags=33%, list=14%, signal=39%
GOBP_RESPONSE_TO_COCAINE	47	0.48676583	1.8259017	0.001776199	0.052908152	958	2888	tags=38%, list=17%, signal=46%
GOBP_CYTOKINETIC_PROCESS	33	0.5155766	1.8250998	0.0017985612	0.05261912	959	2334	tags=33%, list=14%, signal=39%
GOBP_CELLULAR_COMPONENT_DISASSEMBLY	383	0.3503664	1.8191355	0.0	0.05548697	0.97	3997	tags=38%, list=23%, signal=48%
GOBP_RIBONUCLEOSIDE_DIPHOSPHATE_METABOLIC_PROCESS	102	0.4183163	1.813284	0.0	0.058121547	975	2977	tags=38%, list=17%, signal=46%
GOBP_TETRAPYRROLE_METABOLIC_PROCESS	57	0.46045288	1.8125433	0.0	0.057676844	975	2571	tags=32%, list=15%, signal=37%
GOBP_NEGATIVE_REGULATION_OF_DIGESTIVE_SYSTEM_PROCESS	16	0.6287619	1.8082718	0.013513514	0.059542257	981	5453	tags=75%, list=32%, signal=110%
GOBP_MONOCARBOXYLIC_ACID_CATABOLIC_PROCESS	111	0.40958855	1.8061013	0.0	0.05992918	982	4787	tags=43%, list=28%, signal=60%
GOBP_NUCLEOTIDE_PHOSPHORYLATION	88	0.41927066	1.8041365	0.0	0.06026523	982	2943	tags=40%, list=17%, signal=48%
GOBP_SECONDARY_ALCOHOL_METABOLIC_PROCESS	133	0.3911347	1.7983388	0.0	0.06343076	987	4350	tags=41%, list=25%, signal=55%
GOBP_NUCLEOSIDE_DIPHOSPHATE_METABOLIC_PROCESS	117	0.39736068	1.795296	0.0	0.06460388	988	2977	tags=37%, list=17%, signal=44%
GOBP_POLYAMINE_METABOLIC_PROCESS	17	0.5974135	1.7909958	0.0053097345	0.066570826	0.99	2715	tags=41%, list=16%, signal=49%
GOBP_METANEPHRIC_EPITHELIUM_DEVELOPMENT	24	0.5567579	1.7881509	0.0034904014	0.067533016	992	3662	tags=50%, list=21%, signal=64%
GOBP_EXTRACELLULAR_MATRIX_DISASSEMBLY	58	0.44798028	1.7879748	0.0	0.06675137	992	3997	tags=47%, list=23%, signal=61%
GOBP_NEGATIVE_REGULATION_OF_STEROID_METABOLIC_PROCESS	23	0.557892	1.785489	0.0036832413	0.068000205	993	1658	tags=35%, list=10%, signal=38%
GOBP_METANEPHROS_MORPHOGENESIS	32	0.5067473	1.7836304	0.0034602077	0.068285786	995	3352	tags=38%, list=20%, signal=47%
GOBP_APOPTOTIC_MITOCHONDRIAL_CHANGES	85	0.41366088	1.7815409	0.001754386	0.0687636	995	2247	tags=28%, list=13%, signal=32%
GOBP_NAD_METABOLIC_PROCESS	24	0.554403	1.7802923	0.0036363637	0.068835065	995	1903	tags=42%, list=11%, signal=47%
GOBP_ADP_METABOLIC_PROCESS	82	0.41995695	1.7760438	0.0016750419	0.070836656	995	2875	tags=39%, list=17%, signal=47%
GOBP_INNER_MITOCHONDRIAL_MEMBRANE_ORGANIZATION	24	0.5498518	1.7730509	0.0018083183	0.0724463	996	1381	tags=38%, list=8%, signal=41%
GOBP_GLUTAMINE_FAMILY_AMINO_ACID_METABOLIC_PROCESS	67	0.42797855	1.771435	0.0017513135	0.0729201	997	2089	tags=27%, list=12%, signal=30%
GOBP_REGULATION_OF_MITOCHONDRION_ORGANIZATION	118	0.39393297	1.7686706	0.0	0.07428444	997	2303	tags=28%, list=13%, signal=32%
GOBP_COLLAGEN_FIBRIL_ORGANIZATION	55	0.44966885	1.7683988	0.0	0.0736412	997	3167	tags=40%, list=19%, signal=49%
GOBP_RESPONSE_TO_IMMOBILIZATION_STRESS	18	0.57414883	1.7584082	0.005181347	0.080660805	998	4650	tags=56%, list=27%, signal=76%
GOBP_POSITIVE_REGULATION_OF_MITOCHONDRION_ORGANIZATION	55	0.4524018	1.7535048	0.0	0.08380692	999	2183	tags=31%, list=13%, signal=35%
GOBP_AXIS_ELONGATION	25	0.53411055	1.7497537	0.012612613	0.08575982	999	3118	tags=48%, list=18%, signal=59%
GOBP_ENDODERM_FORMATION	53	0.4399038	1.7458285	0.0	0.088051505	1.0	2469	tags=30%, list=14%, signal=35%
GOBP_REGULATION_OF_COMPLEMENT_ACTIVATION	20	0.54859567	1.7450532	0.009140768	0.08785846	1.0	629	tags=15%, list=4%, signal=16%
GOBP_CARBOHYDRATE_CATABOLIC_PROCESS	141	0.37717777	1.7449181	0.0	0.08700569	1.0	2875	tags=30%, list=17%, signal=36%
GOBP_RIBOSOME_ASSEMBLY	47	0.45855397	1.7439988	0.0	0.086723454	1.0	4146	tags=45%, list=24%, signal=59%
GOBP_NEGATIVE_REGULATION_OF_NEURAL_PRECURSOR_CELL_PROLIFERATION	18	0.5887823	1.7439879	0.0075046904	0.08581058	1.0	2764	tags=44%, list=16%, signal=53%
GOBP_SPLICEOSOMAL_SNRNP_ASSEMBLY	31	0.50329095	1.7391485	0.0050675673	0.089198515	1.0	3811	tags=52%, list=22%, signal=66%
GOBP_MITOTIC_CYTOKINETIC_PROCESS	20	0.5582001	1.7365603	0.010791367	0.09057575	1.0	2334	tags=40%, list=14%, signal=46%
GOBP_FATTY_ACID_CATABOLIC_PROCESS	91	0.40289477	1.7355701	0.0	0.09045804	1.0	4787	tags=43%, list=28%, signal=59%
GOBP_PROTEIN_HOMOTETRAMERIZATION	53	0.4377549	1.7255454	0.0053475937	0.09850854	1.0	3848	tags=42%, list=23%, signal=53%
GOBP_IMP_METABOLIC_PROCESS	15	0.5935224	1.7245406	0.012635379	0.09859304	1.0	2404	tags=47%, list=14%, signal=54%
GOBP_REGULATION_OF_OXIDATIVE_STRESS_INDUCED_INTRINSIC_APOPTOTIC_SIGNALING_PATHWAY	28	0.50932384	1.7203294	0.0076045627	0.101587564	1.0	1324	tags=32%, list=8%, signal=35%
GOBP_POSITIVE_REGULATION_OF_INSULIN_SECRETION	59	0.4274984	1.7198364	0.0017921147	0.10098462	1.0	4093	tags=44%, list=24%, signal=58%
GOBP_NEGATIVE_REGULATION_OF_ORGANIC_ACID_TRANSPORT	22	0.53271437	1.7189876	0.008802817	0.100760534	1.0	4503	tags=68%, list=26%, signal=93%
GOBP_METANEPHRIC_TUBULE_DEVELOPMENT	20	0.5489345	1.7165639	0.017094018	0.102395855	1.0	3352	tags=45%, list=20%, signal=56%
GOBP_NEUROTRANSMITTER_RECEPTOR_TRANSPORT	20	0.5679033	1.7128416	0.0076045627	0.10509019	1.0	2094	tags=35%, list=12%, signal=40%
GOBP_STEROL_METABOLIC_PROCESS	137	0.3742253	1.7075816	0.0	0.10907905	1.0	4642	tags=42%, list=27%, signal=58%
GOBP_CELLULAR_LIPID_CATABOLIC_PROCESS	191	0.35072827	1.7062899	0.0	0.109202094	1.0	4887	tags=41%, list=29%, signal=57%
GOBP_NEUROPEPTIDE_SIGNALING_PATHWAY	99	0.38510913	1.7054147	0.0	0.109261334	1.0	5550	tags=53%, list=33%, signal=77%
GOBP_MIDBRAIN_DOPAMINERGIC_NEURON_DIFFERENTIATION	17	0.5790658	1.7049099	0.009451796	0.10871478	1.0	4751	tags=59%, list=28%, signal=81%
GOBP_MITOPHAGY	25	0.5226139	1.7046673	0.0071174377	0.10795375	1.0	3401	tags=56%, list=20%, signal=70%
GOBP_EXTRACELLULAR_VESICLE_BIOGENESIS	22	0.5301907	1.7045261	0.0056179776	0.107137196	1.0	1975	tags=36%, list=12%, signal=41%
GOBP_NUCLEAR_MEMBRANE_ORGANIZATION	33	0.49561238	1.7010195	0.0054054055	0.10960126	1.0	2389	tags=39%, list=14%, signal=46%
GOBP_REGULATION_OF_INTRINSIC_APOPTOTIC_SIGNALING_PATHWAY	142	0.3675217	1.6978965	0.0015948963	0.11182663	1.0	2751	tags=28%, list=16%, signal=33%
GOBP_REGULATION_OF_EXECUTION_PHASE_OF_APOPTOSIS	16	0.5776317	1.6975697	0.0056926	0.11114026	1.0	1578	tags=25%, list=9%, signal=28%
GOBP_PYRUVATE_METABOLIC_PROCESS	98	0.38638225	1.6971444	0.0016420361	0.11048399	1.0	2875	tags=37%, list=17%, signal=44%
GOBP_MESENCHYMAL_TO_EPITHELIAL_TRANSITION	20	0.54073536	1.6964222	0.009596929	0.11027697	1.0	3573	tags=50%, list=21%, signal=63%
GOBP_HYPOTHALAMUS_DEVELOPMENT	20	0.5429596	1.6932318	0.012411348	0.11266172	1.0	2738	tags=40%, list=16%, signal=48%
GOBP_REGULATION_OF_CHOLESTEROL_METABOLIC_PROCESS	29	0.5020917	1.6929014	0.007380074	0.11200149	1.0	3091	tags=45%, list=18%, signal=55%
GOBP_CELLULAR_RESPONSE_TO_OXYGEN_RADICAL	22	0.51652646	1.6833329	0.02116402	0.12096826	1.0	4042	tags=50%, list=24%, signal=65%
GOBP_SUBSTANTIA_NIGRA_DEVELOPMENT	39	0.4537465	1.6830058	0.0035778175	0.12033882	1.0	2640	tags=41%, list=15%, signal=48%
GOBP_COLLAGEN_CATABOLIC_PROCESS	41	0.45576814	1.6814108	0.011009174	0.12120134	1.0	4975	tags=49%, list=29%, signal=69%
GOBP_VITAMIN_BIOSYNTHETIC_PROCESS	19	0.55528986	1.6783183	0.009025271	0.123649634	1.0	1556	tags=32%, list=9%, signal=35%
GOBP_PROTEIN_LOCALIZATION_TO_LYSOSOME	38	0.4600932	1.678174	0.0017574693	0.12280246	1.0	2284	tags=34%, list=13%, signal=39%
GOBP_COLLAGEN_METABOLIC_PROCESS	83	0.39816543	1.6763127	0.0017094017	0.12414893	1.0	3971	tags=39%, list=23%, signal=50%
GOBP_ALPHA_AMINO_ACID_METABOLIC_PROCESS	172	0.3512764	1.6757568	0.0	0.123797424	1.0	2462	tags=25%, list=14%, signal=29%
GOBP_REGULATION_OF_AUTOPHAGY_OF_MITOCHONDRION	31	0.49749336	1.6741825	0.0093632955	0.124542154	1.0	2303	tags=35%, list=13%, signal=41%
GOBP_PROTEIN_HYDROXYLATION	18	0.55175096	1.6740978	0.017374517	0.123680554	1.0	5350	tags=61%, list=31%, signal=89%
GOBP_FORMATION_OF_PRIMARY_GERM_LAYER	111	0.3701381	1.674089	0.003215434	0.1227143	1.0	3642	tags=36%, list=21%, signal=46%
GOBP_MAINTENANCE_OF_PROTEIN_LOCATION	76	0.39906028	1.6725744	0.0	0.12332061	1.0	1974	tags=28%, list=12%, signal=31%
GOBP_CELLULAR_AMINO_ACID_METABOLIC_PROCESS	219	0.33949792	1.672384	0.0	0.122554205	1.0	2462	tags=25%, list=14%, signal=29%
GOBP_CELLULAR_RESPONSE_TO_TOXIC_SUBSTANCE	106	0.37941068	1.6691414	0.0	0.12551394	1.0	2437	tags=27%, list=14%, signal=32%
GOBP_PROTEIN_HOMOOLIGOMERIZATION	164	0.35441408	1.6676824	0.0	0.12607448	1.0	4831	tags=43%, list=28%, signal=59%
GOBP_INTRINSIC_APOPTOTIC_SIGNALING_PATHWAY_IN_RESPONSE_TO_OXIDATIVE_STRESS	43	0.44375584	1.6672437	0.0034542314	0.12560621	1.0	1324	tags=28%, list=8%, signal=30%
GOBP_MODIFICATION_OF_SYNAPTIC_STRUCTURE	19	0.5520923	1.666958	0.0125	0.12502511	1.0	3066	tags=42%, list=18%, signal=51%
GOBP_PROTEIN_TARGETING	258	0.33492908	1.6668187	0.0	0.12418791	1.0	2656	tags=28%, list=16%, signal=32%
GOBP_STEROID_HORMONE_MEDIATED_SIGNALING_PATHWAY	110	0.36930233	1.6657683	0.0	0.12442225	1.0	1658	tags=22%, list=10%, signal=24%
GOBP_POTASSIUM_ION_IMPORT_ACROSS_PLASMA_MEMBRANE	48	0.4373977	1.6649632	0.0068610637	0.12432834	1.0	3634	tags=44%, list=21%, signal=55%
GOBP_ISOPRENOID_METABOLIC_PROCESS	105	0.38060674	1.6632544	0.0	0.12521717	1.0	4023	tags=38%, list=24%, signal=50%
GOBP_ZYMOGEN_ACTIVATION	60	0.40967572	1.6622238	0.0017421603	0.12534109	1.0	4235	tags=45%, list=25%, signal=60%
GOBP_2_OXOGLUTARATE_METABOLIC_PROCESS	16	0.56549513	1.6598444	0.014545455	0.12712008	1.0	3334	tags=50%, list=20%, signal=62%
GOBP_RESPONSE_TO_ESTROGEN	64	0.4131174	1.6569344	0.006932409	0.12963322	1.0	2617	tags=30%, list=15%, signal=35%
GOBP_SMALL_MOLECULE_BIOSYNTHETIC_PROCESS	473	0.31293005	1.6554396	0.0	0.13053197	1.0	4787	tags=37%, list=28%, signal=50%
GOBP_FATTY_ACID_DERIVATIVE_CATABOLIC_PROCESS	15	0.5895137	1.6542473	0.02292769	0.13105614	1.0	5359	tags=67%, list=31%, signal=97%
GOBP_NON_CANONICAL_WNT_SIGNALING_PATHWAY	69	0.40149102	1.648812	0.0017699115	0.1362697	1.0	5289	tags=48%, list=31%, signal=69%
GOBP_SYNAPTIC_TRANSMISSION_DOPAMINERGIC	26	0.5101817	1.647589	0.015873017	0.13678907	1.0	2308	tags=38%, list=14%, signal=44%
GOBP_MITOCHONDRIAL_GENE_EXPRESSION	74	0.39073637	1.646452	0.0016920473	0.13714859	1.0	3071	tags=30%, list=18%, signal=36%
GOBP_STEROL_BIOSYNTHETIC_PROCESS	53	0.4220371	1.6462283	0.010309278	0.13648069	1.0	2579	tags=30%, list=15%, signal=35%
GOBP_OLIGODENDROCYTE_DIFFERENTIATION	87	0.38547215	1.6455222	0.0	0.1364438	1.0	4660	tags=45%, list=27%, signal=61%
GOBP_NEGATIVE_REGULATION_OF_AMYLOID_PRECURSOR_PROTEIN_CATABOLIC_PROCESS	21	0.51995677	1.6446462	0.014787431	0.13666259	1.0	1908	tags=33%, list=11%, signal=37%
GOBP_CELLULAR_OXIDANT_DETOXIFICATION	87	0.38539764	1.6439312	0.0033955858	0.13663079	1.0	2437	tags=26%, list=14%, signal=31%
GOBP_PHOSPHATE_ION_TRANSMEMBRANE_TRANSPORT	16	0.5483715	1.6437995	0.014440433	0.1358976	1.0	1696	tags=38%, list=10%, signal=42%
GOBP_PROTEIN_REFOLDING	19	0.532639	1.6421181	0.0137795275	0.13710962	1.0	2612	tags=42%, list=15%, signal=50%
GOBP_FATTY_ACID_BETA_OXIDATION	67	0.40534204	1.641904	0.008576329	0.13642654	1.0	4787	tags=43%, list=28%, signal=60%
GOBP_EMBRYO_IMPLANTATION	44	0.43181852	1.6415614	0.010733453	0.13591991	1.0	1179	tags=25%, list=7%, signal=27%
GOBP_ORGANIC_HYDROXY_COMPOUND_METABOLIC_PROCESS	483	0.3077809	1.6408978	0.0	0.13576052	1.0	4359	tags=34%, list=26%, signal=45%
GOBP_LATE_ENDOSOME_TO_VACUOLE_TRANSPORT	21	0.51322925	1.6408136	0.025641026	0.13495946	1.0	1839	tags=38%, list=11%, signal=43%
GOBP_MESONEPHRIC_TUBULE_MORPHOGENESIS	61	0.40970114	1.6392744	0.008880994	0.13602081	1.0	3842	tags=38%, list=23%, signal=48%
GOBP_REGULATION_OF_REACTIVE_OXYGEN_SPECIES_METABOLIC_PROCESS	125	0.35978255	1.6389427	0.0016420361	0.13548204	1.0	2488	tags=30%, list=15%, signal=34%
GOBP_LIPID_CATABOLIC_PROCESS	274	0.32398424	1.637702	0.0	0.13614866	1.0	4887	tags=39%, list=29%, signal=54%
GOBP_POSITIVE_REGULATION_OF_PEPTIDE_SECRETION	82	0.38820902	1.6364307	0.0	0.1368197	1.0	4601	tags=46%, list=27%, signal=63%
GOBP_REGULATION_OF_EPITHELIAL_CELL_DIFFERENTIATION_INVOLVED_IN_KIDNEY_DEVELOPMENT	16	0.55869585	1.6345499	0.03797468	0.13805556	1.0	2154	tags=38%, list=13%, signal=43%
GOBP_ENDOSOME_ORGANIZATION	66	0.40169406	1.6343672	0.0034246575	0.13739683	1.0	1269	tags=21%, list=7%, signal=23%
GOBP_RETINAL_METABOLIC_PROCESS	15	0.556332	1.6327629	0.032667875	0.13845596	1.0	2400	tags=47%, list=14%, signal=54%
GOBP_INHIBITORY_SYNAPSE_ASSEMBLY	16	0.55247056	1.6327298	0.018214935	0.13769771	1.0	1714	tags=31%, list=10%, signal=35%
GOBP_LIMBIC_SYSTEM_DEVELOPMENT	98	0.36983812	1.6273596	0.0016863407	0.14339794	1.0	3982	tags=37%, list=23%, signal=48%
GOBP_POSITIVE_REGULATION_OF_NERVOUS_SYSTEM_PROCESS	31	0.4659842	1.6269901	0.0072727273	0.14289244	1.0	4646	tags=52%, list=27%, signal=71%
GOBP_REGULATION_OF_OSTEOBLAST_PROLIFERATION	23	0.5062621	1.6262231	0.01509434	0.14290532	1.0	5449	tags=48%, list=32%, signal=70%
GOBP_MITOCHONDRIAL_TRANSLATION	53	0.41004592	1.6254399	0.008818342	0.14320222	1.0	2831	tags=28%, list=17%, signal=34%
GOBP_ARGININE_METABOLIC_PROCESS	18	0.5313887	1.6251225	0.01981982	0.14266197	1.0	1816	tags=22%, list=11%, signal=25%
GOBP_FAT_SOLUBLE_VITAMIN_METABOLIC_PROCESS	41	0.4328595	1.6224731	0.009560229	0.14486718	1.0	3426	tags=41%, list=20%, signal=52%
GOBP_POSITIVE_REGULATION_OF_PEPTIDYL_THREONINE_PHOSPHORYLATION	24	0.49424392	1.6222458	0.00915751	0.14431638	1.0	4250	tags=58%, list=25%, signal=78%
GOBP_MEMBRANE_BIOGENESIS	54	0.4117391	1.6208824	0.0017482517	0.14509529	1.0	4645	tags=46%, list=27%, signal=63%
GOBP_REACTIVE_OXYGEN_SPECIES_METABOLIC_PROCESS	202	0.32885975	1.6187775	0.0	0.14693429	1.0	2488	tags=25%, list=15%, signal=29%
GOBP_REGULATION_OF_HYDROGEN_PEROXIDE_METABOLIC_PROCESS	19	0.5243384	1.6150494	0.037475344	0.15099059	1.0	3829	tags=53%, list=22%, signal=68%
GOBP_NEGATIVE_REGULATION_OF_SMALL_MOLECULE_METABOLIC_PROCESS	78	0.37956312	1.6149247	0.007005254	0.15026422	1.0	3844	tags=36%, list=23%, signal=46%
GOBP_STEROID_CATABOLIC_PROCESS	25	0.49548844	1.613587	0.012635379	0.15113859	1.0	4458	tags=52%, list=26%, signal=70%
GOBP_REGULATION_OF_HORMONE_METABOLIC_PROCESS	36	0.45432246	1.6118162	0.0089126555	0.15245312	1.0	2642	tags=33%, list=15%, signal=39%
GOBP_SULFUR_COMPOUND_METABOLIC_PROCESS	276	0.31878728	1.6097035	0.0	0.15431866	1.0	4714	tags=38%, list=28%, signal=52%
GOBP_ORGANELLE_DISASSEMBLY	93	0.37092093	1.6067396	0.004950495	0.15731262	1.0	3482	tags=39%, list=20%, signal=48%
GOBP_REGULATION_OF_ATP_METABOLIC_PROCESS	71	0.38447598	1.6057459	0.0069204154	0.15788716	1.0	3071	tags=35%, list=18%, signal=43%
GOBP_ALCOHOL_METABOLIC_PROCESS	310	0.31351596	1.6056325	0.0	0.15715839	1.0	4653	tags=36%, list=27%, signal=49%
GOBP_NEUROMUSCULAR_JUNCTION_DEVELOPMENT	40	0.42951125	1.6051048	0.01431127	0.15697752	1.0	3118	tags=40%, list=18%, signal=49%
GOBP_REGULATION_OF_AMYLOID_FIBRIL_FORMATION	15	0.5580535	1.6039383	0.02300885	0.15778744	1.0	1583	tags=33%, list=9%, signal=37%
GOBP_RETINOL_METABOLIC_PROCESS	46	0.42153314	1.6034623	0.007079646	0.15752424	1.0	2605	tags=33%, list=15%, signal=38%
GOBP_CATECHOLAMINE_UPTAKE	17	0.5362981	1.6023469	0.03119584	0.15823771	1.0	2308	tags=41%, list=14%, signal=48%
GOBP_GROOMING_BEHAVIOR	17	0.5434633	1.5991608	0.020992367	0.16127905	1.0	5205	tags=53%, list=31%, signal=76%
GOBP_REGULATION_OF_MEMBRANE_POTENTIAL	379	0.30618474	1.599063	0.0	0.16055053	1.0	4504	tags=36%, list=26%, signal=48%
GOBP_NEGATIVE_REGULATION_OF_LIPID_BIOSYNTHETIC_PROCESS	45	0.41283083	1.5987136	0.010380623	0.1602143	1.0	1996	tags=27%, list=12%, signal=30%
GOBP_PROTEIN_COMPLEX_OLIGOMERIZATION	209	0.32541707	1.5972657	0.001572327	0.16112265	1.0	2689	tags=26%, list=16%, signal=31%
GOBP_APICAL_PROTEIN_LOCALIZATION	15	0.5700969	1.594431	0.032015067	0.16404893	1.0	4091	tags=73%, list=24%, signal=96%
GOBP_NUCLEAR_ENVELOPE_ORGANIZATION	43	0.43113905	1.5943196	0.012345679	0.16330299	1.0	2955	tags=37%, list=17%, signal=45%
GOBP_VITAMIN_METABOLIC_PROCESS	99	0.36474437	1.592813	0.0016313214	0.16425622	1.0	3992	tags=37%, list=23%, signal=49%
GOBP_PROTEIN_EXIT_FROM_ENDOPLASMIC_RETICULUM	37	0.4420365	1.5917281	0.0125	0.16486071	1.0	3788	tags=46%, list=22%, signal=59%
GOBP_RIBOSE_PHOSPHATE_METABOLIC_PROCESS	329	0.30942103	1.5916923	0.0	0.16404442	1.0	2977	tags=28%, list=17%, signal=33%
GOBP_RESPONSE_TO_NERVE_GROWTH_FACTOR	41	0.4337085	1.5898436	0.012915129	0.16570863	1.0	2119	tags=29%, list=12%, signal=33%
GOBP_TERPENOID_METABOLIC_PROCESS	89	0.36754528	1.5891142	0.0017421603	0.16582379	1.0	3816	tags=35%, list=22%, signal=45%
GOBP_REGULATION_OF_PEPTIDYL_THREONINE_PHOSPHORYLATION	34	0.4509257	1.5871103	0.0102214655	0.16770762	1.0	4250	tags=50%, list=25%, signal=66%
GOBP_NUCLEOSOME_ORGANIZATION	85	0.36707708	1.5868142	0.007079646	0.16730449	1.0	4427	tags=39%, list=26%, signal=52%
GOBP_HYDROGEN_PEROXIDE_BIOSYNTHETIC_PROCESS	17	0.5429245	1.586756	0.038732395	0.16653961	1.0	4057	tags=59%, list=24%, signal=77%
GOBP_CALCIUM_INDEPENDENT_CELL_CELL_ADHESION_VIA_PLASMA_MEMBRANE_CELL_ADHESION_MOLECULES	23	0.48865297	1.5850625	0.02793296	0.1678454	1.0	4296	tags=48%, list=25%, signal=64%
GOBP_ENDOCYTIC_RECYCLING	57	0.39918974	1.5831587	0.014414415	0.16960411	1.0	2119	tags=28%, list=12%, signal=32%
GOBP_BRANCHED_CHAIN_AMINO_ACID_METABOLIC_PROCESS	24	0.49106836	1.5794929	0.011070111	0.17344618	1.0	2947	tags=38%, list=17%, signal=45%
GOBP_NEGATIVE_REGULATION_OF_ENDOPLASMIC_RETICULUM_STRESS_INDUCED_INTRINSIC_APOPTOTIC_SIGNALING_PATHWAY	16	0.53883696	1.5790702	0.03345725	0.17323165	1.0	3113	tags=56%, list=18%, signal=69%
GOBP_MIDBRAIN_DEVELOPMENT	81	0.37248275	1.5768992	0.005244755	0.17543669	1.0	2854	tags=32%, list=17%, signal=38%
GOBP_LIPID_OXIDATION	102	0.35761493	1.5764632	0.003338898	0.17528187	1.0	4883	tags=44%, list=29%, signal=61%
GOBP_REGULATION_OF_APOPTOTIC_SIGNALING_PATHWAY	320	0.30745673	1.574838	0.0	0.17666444	1.0	3046	tags=27%, list=18%, signal=32%
GOBP_ENDOSOME_TRANSPORT_VIA_MULTIVESICULAR_BODY_SORTING_PATHWAY	25	0.47803077	1.5736351	0.036101084	0.17750356	1.0	2254	tags=36%, list=13%, signal=41%
GOBP_POSITIVE_REGULATION_OF_APOPTOTIC_SIGNALING_PATHWAY	119	0.34791616	1.5730189	0.0050933785	0.17749134	1.0	2720	tags=28%, list=16%, signal=33%
GOBP_REGULATION_OF_ESTABLISHMENT_OF_PLANAR_POLARITY	54	0.40280074	1.5727105	0.014059754	0.17706065	1.0	4727	tags=44%, list=28%, signal=61%
GOBP_ENDOTHELIAL_CELL_CHEMOTAXIS	26	0.46840635	1.570281	0.024561403	0.17979164	1.0	4718	tags=38%, list=28%, signal=53%
GOBP_POSITIVE_REGULATION_OF_SUPRAMOLECULAR_FIBER_ORGANIZATION	154	0.33098078	1.5688741	0.003215434	0.18094935	1.0	4088	tags=34%, list=24%, signal=45%
GOBP_MITOCHONDRIAL_ELECTRON_TRANSPORT_CYTOCHROME_C_TO_OXYGEN	15	0.544664	1.5680223	0.020183487	0.18132621	1.0	5740	tags=67%, list=34%, signal=100%
GOBP_BASEMENT_MEMBRANE_ORGANIZATION	31	0.4478705	1.5673902	0.024029575	0.18134327	1.0	5860	tags=65%, list=34%, signal=98%
GOBP_NEUTRAL_LIPID_CATABOLIC_PROCESS	34	0.44208196	1.5661432	0.024734983	0.18223113	1.0	5218	tags=50%, list=31%, signal=72%
GOBP_NEGATIVE_REGULATION_OF_RESPONSE_TO_ENDOPLASMIC_RETICULUM_STRESS	32	0.44834894	1.5646505	0.01604278	0.18348186	1.0	3113	tags=44%, list=18%, signal=53%
GOBP_POSITIVE_REGULATION_OF_TRIGLYCERIDE_METABOLIC_PROCESS	17	0.53069246	1.5642798	0.036231883	0.18316278	1.0	7001	tags=76%, list=41%, signal=130%
GOBP_REGULATION_OF_KIDNEY_DEVELOPMENT	30	0.4630587	1.5640839	0.01831502	0.18259394	1.0	4655	tags=50%, list=27%, signal=69%
GOBP_SERINE_FAMILY_AMINO_ACID_BIOSYNTHETIC_PROCESS	18	0.51475567	1.5628437	0.032315977	0.18367055	1.0	2814	tags=44%, list=16%, signal=53%
GOBP_LYSOSOMAL_TRANSPORT	101	0.3589358	1.562275	0.0050847456	0.18364228	1.0	2632	tags=29%, list=15%, signal=34%
GOBP_PLASMA_MEMBRANE_REPAIR	21	0.49084178	1.56026	0.03642987	0.1855395	1.0	1839	tags=29%, list=11%, signal=32%
GOBP_PROTEIN_MATURATION	251	0.31471032	1.5576018	0.0	0.18844022	1.0	3056	tags=29%, list=18%, signal=34%
GOBP_UBIQUITIN_DEPENDENT_ERAD_PATHWAY	70	0.37422922	1.5561699	0.011705685	0.18957527	1.0	3315	tags=37%, list=19%, signal=46%
GOBP_RESPONSE_TO_TOXIC_SUBSTANCE	209	0.3163178	1.5552555	0.0045731706	0.19006807	1.0	4787	tags=38%, list=28%, signal=52%
GOBP_RESPONSE_TO_OXYGEN_RADICAL	26	0.46470025	1.5550401	0.02877698	0.18958725	1.0	2216	tags=31%, list=13%, signal=35%
GOBP_MEMBRANE_REPOLARIZATION_DURING_ACTION_POTENTIAL	25	0.4774502	1.5540653	0.030560272	0.19030204	1.0	2998	tags=44%, list=18%, signal=53%
GOBP_REGULATION_OF_INTRACELLULAR_STEROID_HORMONE_RECEPTOR_SIGNALING_PATHWAY	57	0.38947585	1.5534185	0.012216405	0.19041704	1.0	1658	tags=25%, list=10%, signal=27%
GOBP_QUINONE_METABOLIC_PROCESS	34	0.43703282	1.5532259	0.027522936	0.18984537	1.0	5359	tags=50%, list=31%, signal=73%
GOBP_BINDING_OF_SPERM_TO_ZONA_PELLUCIDA	38	0.42263845	1.5518408	0.014545455	0.1910725	1.0	6385	tags=66%, list=37%, signal=105%
GOBP_POSITIVE_REGULATION_OF_PROTEIN_LOCALIZATION_TO_NUCLEUS	73	0.37688234	1.5514177	0.02058319	0.19070604	1.0	4611	tags=44%, list=27%, signal=60%
GOBP_POSITIVE_REGULATION_OF_NON_CANONICAL_WNT_SIGNALING_PATHWAY	15	0.5481123	1.5512085	0.038043477	0.19023967	1.0	5518	tags=60%, list=32%, signal=89%
GOBP_PROTEIN_LOCALIZATION_TO_ENDOSOME	17	0.5220359	1.5507941	0.031746034	0.1900112	1.0	1549	tags=29%, list=9%, signal=32%
GOBP_MESONEPHROS_DEVELOPMENT	95	0.35766032	1.5506266	0.008710802	0.18937893	1.0	4852	tags=43%, list=28%, signal=60%
GOBP_SUBSTRATE_ADHESION_DEPENDENT_CELL_SPREADING	95	0.35245404	1.5497687	0.0033613446	0.1896771	1.0	2619	tags=27%, list=15%, signal=32%
GOBP_VIRION_ASSEMBLY	31	0.4497246	1.5491834	0.02014652	0.18970264	1.0	1102	tags=23%, list=6%, signal=24%
GOBP_PROTEIN_TETRAMERIZATION	80	0.3669722	1.5475087	0.008880994	0.19119167	1.0	5577	tags=50%, list=33%, signal=74%
GOBP_NEPHRON_MORPHOGENESIS	74	0.37519366	1.5469692	0.008488964	0.19132628	1.0	5545	tags=50%, list=33%, signal=74%
GOBP_REGULATION_OF_MITOCHONDRIAL_MEMBRANE_PERMEABILITY	48	0.40752614	1.5468874	0.010771993	0.19064672	1.0	3356	tags=35%, list=20%, signal=44%
GOBP_GLANDULAR_EPITHELIAL_CELL_DEVELOPMENT	27	0.45780173	1.5467867	0.030131826	0.18994114	1.0	2353	tags=33%, list=14%, signal=39%
GOBP_RESPONSE_TO_TESTOSTERONE	40	0.43022975	1.544522	0.016544119	0.19245003	1.0	3310	tags=38%, list=19%, signal=46%
GOBP_POSITIVE_REGULATION_OF_MORPHOGENESIS_OF_AN_EPITHELIUM	35	0.4275952	1.5440874	0.022727273	0.19236003	1.0	3352	tags=34%, list=20%, signal=43%
GOBP_REGULATION_OF_AEROBIC_RESPIRATION	26	0.46225125	1.5432737	0.027681662	0.19277051	1.0	4259	tags=58%, list=25%, signal=77%
GOBP_POSITIVE_REGULATION_OF_PROTEIN_LOCALIZATION	375	0.29651594	1.5427166	0.0	0.19268961	1.0	4611	tags=38%, list=27%, signal=51%
GOBP_PROTEIN_INSERTION_INTO_MEMBRANE	37	0.42850763	1.5416533	0.023381295	0.19341575	1.0	2915	tags=43%, list=17%, signal=52%
GOBP_POSITIVE_REGULATION_OF_INTRINSIC_APOPTOTIC_SIGNALING_PATHWAY	52	0.39451098	1.5410483	0.02166065	0.19346237	1.0	2720	tags=29%, list=16%, signal=34%
GOBP_METANEPHRIC_RENAL_VESICLE_MORPHOGENESIS	15	0.5284234	1.5402193	0.048824593	0.19392715	1.0	2154	tags=33%, list=13%, signal=38%
GOBP_METENCEPHALON_DEVELOPMENT	98	0.3514733	1.5395728	0.0033840947	0.19414175	1.0	4191	tags=44%, list=25%, signal=58%
GOBP_WATER_HOMEOSTASIS	59	0.38448206	1.5393405	0.016977929	0.1937232	1.0	4991	tags=46%, list=29%, signal=64%
GOBP_ALPHA_AMINO_ACID_CATABOLIC_PROCESS	81	0.36406073	1.5389922	0.006908463	0.19343004	1.0	1138	tags=19%, list=7%, signal=20%
GOBP_MITOCHONDRIAL_CALCIUM_ION_HOMEOSTASIS	15	0.5443519	1.5389405	0.032871973	0.19273137	1.0	3356	tags=47%, list=20%, signal=58%
GOBP_VACUOLAR_TRANSPORT	132	0.33242157	1.5383067	0.0017482517	0.19288696	1.0	2309	tags=27%, list=14%, signal=30%
GOBP_METANEPHRIC_NEPHRON_MORPHOGENESIS	25	0.4732711	1.5373921	0.027633851	0.1934565	1.0	3352	tags=36%, list=20%, signal=45%
GOBP_THYROID_HORMONE_GENERATION	19	0.5063538	1.5352916	0.02389706	0.19576281	1.0	5395	tags=58%, list=32%, signal=85%
GOBP_REGULATION_OF_ATP_BIOSYNTHETIC_PROCESS	15	0.532308	1.5351757	0.03883495	0.1951519	1.0	5013	tags=47%, list=29%, signal=66%
GOBP_NOTOCHORD_DEVELOPMENT	17	0.50827795	1.5350732	0.041431263	0.19449814	1.0	3186	tags=35%, list=19%, signal=43%
GOBP_NEPHRON_TUBULE_FORMATION	18	0.5076022	1.5348848	0.047709923	0.19397803	1.0	3118	tags=39%, list=18%, signal=48%
GOBP_RESPONSE_TO_MANGANESE_ION	20	0.49220106	1.5345547	0.046040516	0.19371408	1.0	1975	tags=35%, list=12%, signal=40%
GOBP_REGULATION_OF_GENERATION_OF_PRECURSOR_METABOLITES_AND_ENERGY	107	0.3436595	1.5341691	0.0034246575	0.19358695	1.0	2875	tags=31%, list=17%, signal=37%
GOBP_CARDIAC_MUSCLE_CELL_MEMBRANE_REPOLARIZATION	35	0.4325629	1.5333928	0.018348623	0.19398497	1.0	2998	tags=37%, list=18%, signal=45%
GOBP_ONE_CARBON_COMPOUND_TRANSPORT	15	0.52212745	1.5329963	0.04779412	0.19386254	1.0	1310	tags=27%, list=8%, signal=29%
GOBP_REGULATION_OF_PROTEIN_LOCALIZATION_TO_MEMBRANE	139	0.32774538	1.532323	0.008169935	0.19405289	1.0	4686	tags=40%, list=27%, signal=54%
GOBP_POSITIVE_REGULATION_OF_RELEASE_OF_CYTOCHROME_C_FROM_MITOCHONDRIA	23	0.4813356	1.5310944	0.027075812	0.19510438	1.0	1821	tags=26%, list=11%, signal=29%
GOBP_DETOXIFICATION	122	0.33681792	1.5307527	0.0067001674	0.1948584	1.0	4787	tags=37%, list=28%, signal=51%
GOBP_MYOTUBE_CELL_DEVELOPMENT	30	0.44194955	1.5306718	0.024761904	0.19421238	1.0	6457	tags=73%, list=38%, signal=118%
GOBP_NEGATIVE_REGULATION_OF_HUMORAL_IMMUNE_RESPONSE	16	0.5325566	1.528968	0.04553734	0.19598037	1.0	1084	tags=19%, list=6%, signal=20%
GOBP_UBIQUITIN_DEPENDENT_PROTEIN_CATABOLIC_PROCESS_VIA_THE_MULTIVESICULAR_BODY_SORTING_PATHWAY	28	0.45636767	1.5286902	0.044169612	0.1956461	1.0	1839	tags=29%, list=11%, signal=32%
GOBP_REGULATION_OF_PROTEIN_LOCALIZATION_TO_PLASMA_MEMBRANE	89	0.35725597	1.5283093	0.011965812	0.19539154	1.0	3873	tags=35%, list=23%, signal=45%
GOBP_RENAL_TUBULE_DEVELOPMENT	91	0.35136035	1.5278351	0.0050167223	0.19537191	1.0	4850	tags=41%, list=28%, signal=57%
GOBP_ENGULFMENT_OF_APOPTOTIC_CELL	18	0.51149625	1.5256828	0.040515654	0.1980019	1.0	3236	tags=39%, list=19%, signal=48%
GOBP_REGULATION_OF_NEURAL_PRECURSOR_CELL_PROLIFERATION	71	0.3700572	1.5246422	0.013840831	0.19882186	1.0	3250	tags=34%, list=19%, signal=42%
GOBP_REGULATION_OF_SUPRAMOLECULAR_FIBER_ORGANIZATION	308	0.30198026	1.5243435	0.0	0.19851373	1.0	3963	tags=34%, list=23%, signal=43%
GOBP_CELLULAR_AMINO_ACID_CATABOLIC_PROCESS	98	0.34501383	1.5234876	0.009933775	0.19891773	1.0	1542	tags=19%, list=9%, signal=21%
GOBP_REGULATION_OF_ENDOPLASMIC_RETICULUM_STRESS_INDUCED_INTRINSIC_APOPTOTIC_SIGNALING_PATHWAY	28	0.4374235	1.5234388	0.020637898	0.19826603	1.0	3113	tags=46%, list=18%, signal=57%
GOBP_FEEDING_BEHAVIOR	99	0.35086945	1.523085	0.008818342	0.19800477	1.0	4045	tags=38%, list=24%, signal=50%
GOBP_RESPONSE_TO_HYDROGEN_PEROXIDE	111	0.3336366	1.5224413	0.008169935	0.19826664	1.0	2437	tags=24%, list=14%, signal=28%
GOBP_PROTEIN_TARGETING_TO_LYSOSOME	21	0.47995025	1.5219232	0.042471044	0.1982927	1.0	2284	tags=38%, list=13%, signal=44%
GOBP_NUCLEOSIDE_MONOPHOSPHATE_BIOSYNTHETIC_PROCESS	39	0.42013884	1.5211843	0.02977233	0.19871509	1.0	3731	tags=44%, list=22%, signal=56%
GOBP_NEGATIVE_REGULATION_OF_REACTIVE_OXYGEN_SPECIES_METABOLIC_PROCESS	39	0.41967884	1.5207553	0.019400353	0.19860363	1.0	2437	tags=36%, list=14%, signal=42%
GOBP_PROTEIN_LOCALIZATION_TO_SYNAPSE	61	0.3757133	1.5190784	0.01058201	0.20029962	1.0	4055	tags=39%, list=24%, signal=51%
GOBP_DICARBOXYLIC_ACID_METABOLIC_PROCESS	86	0.35406554	1.5171294	0.01880342	0.20257644	1.0	2671	tags=29%, list=16%, signal=34%
GOBP_GASTRIC_ACID_SECRETION	17	0.5150805	1.5161643	0.033027522	0.20343542	1.0	5607	tags=71%, list=33%, signal=105%
GOBP_TRIGLYCERIDE_METABOLIC_PROCESS	82	0.3585185	1.5159891	0.011456628	0.20297359	1.0	5264	tags=44%, list=31%, signal=63%
GOBP_MULTIVESICULAR_BODY_ORGANIZATION	26	0.45749897	1.5158325	0.02877698	0.20246425	1.0	1839	tags=31%, list=11%, signal=34%
GOBP_POSITIVE_REGULATION_OF_ACTIN_FILAMENT_BUNDLE_ASSEMBLY	53	0.39198256	1.5143845	0.014571949	0.20397438	1.0	4088	tags=38%, list=24%, signal=49%
GOBP_MONOSACCHARIDE_METABOLIC_PROCESS	230	0.30669832	1.5120883	0.0	0.20674075	1.0	4662	tags=39%, list=27%, signal=53%
GOBP_ESTABLISHMENT_OF_PROTEIN_LOCALIZATION_TO_ORGANELLE	359	0.29149544	1.5107533	0.0	0.20817934	1.0	2438	tags=24%, list=14%, signal=28%
GOBP_REGULATION_OF_SPINDLE_ORGANIZATION	38	0.42183375	1.5105369	0.036166366	0.2077879	1.0	4645	tags=50%, list=27%, signal=69%
GOBP_CELL_REDOX_HOMEOSTASIS	31	0.44413525	1.5103492	0.03374778	0.2073316	1.0	2438	tags=35%, list=14%, signal=41%
GOBP_KIDNEY_MORPHOGENESIS	90	0.34765008	1.5103314	0.010638298	0.2066267	1.0	5545	tags=47%, list=33%, signal=69%
GOBP_REGULATION_OF_CHOLESTEROL_BIOSYNTHETIC_PROCESS	16	0.52544177	1.5092547	0.054844607	0.20773217	1.0	2303	tags=44%, list=13%, signal=51%
GOBP_MAINTENANCE_OF_CELL_POLARITY	18	0.505256	1.5084237	0.03846154	0.20820743	1.0	3657	tags=44%, list=21%, signal=57%
GOBP_GLUTAMATE_METABOLIC_PROCESS	32	0.43293098	1.5083445	0.029574862	0.20761435	1.0	2089	tags=31%, list=12%, signal=36%
GOBP_POSITIVE_REGULATION_OF_SODIUM_ION_TRANSMEMBRANE_TRANSPORTER_ACTIVITY	15	0.5178816	1.5080392	0.053308822	0.2073434	1.0	5394	tags=67%, list=32%, signal=97%
GOBP_NEUROMUSCULAR_PROCESS	132	0.32601082	1.5076097	0.006557377	0.20730413	1.0	5228	tags=44%, list=31%, signal=63%
GOBP_PRIMARY_ALCOHOL_METABOLIC_PROCESS	95	0.3409869	1.5068471	0.0050933785	0.2077773	1.0	4621	tags=39%, list=27%, signal=53%
GOBP_MIDBODY_ABSCISSION	15	0.5236967	1.5051947	0.047709923	0.20965984	1.0	1839	tags=33%, list=11%, signal=37%
GOBP_GLIAL_CELL_DIFFERENTIATION	197	0.30746502	1.5046216	0.003220612	0.20986605	1.0	4877	tags=40%, list=29%, signal=56%
GOBP_LATE_ENDOSOME_TO_LYSOSOME_TRANSPORT	15	0.53269875	1.5035994	0.055762082	0.21079944	1.0	2507	tags=40%, list=15%, signal=47%
GOBP_IMPORT_INTO_CELL	210	0.3074233	1.5025964	0.0015267176	0.2116172	1.0	3123	tags=27%, list=18%, signal=32%
GOBP_DIENCEPHALON_DEVELOPMENT	70	0.36526066	1.5015757	0.014134276	0.21244662	1.0	2738	tags=29%, list=16%, signal=34%
GOBP_RESPONSE_TO_TOPOLOGICALLY_INCORRECT_PROTEIN	130	0.32816583	1.5012536	0.0096	0.21228704	1.0	3341	tags=30%, list=20%, signal=37%
GOBP_MONOSACCHARIDE_BIOSYNTHETIC_PROCESS	71	0.35972428	1.500753	0.012797075	0.21233663	1.0	3938	tags=38%, list=23%, signal=49%
GOBP_REGULATION_OF_BRANCHING_INVOLVED_IN_URETERIC_BUD_MORPHOGENESIS	20	0.48438555	1.5002652	0.046296295	0.212351	1.0	3118	tags=40%, list=18%, signal=49%
GOBP_REGULATION_OF_OXIDATIVE_PHOSPHORYLATION	19	0.4880887	1.5002182	0.03888889	0.2117175	1.0	3071	tags=53%, list=18%, signal=64%
GOBP_EPITHELIAL_CELL_CELL_ADHESION	15	0.5152109	1.49766	0.050179213	0.21502471	1.0	4199	tags=67%, list=25%, signal=88%
GOBP_REGULATION_OF_NEUROTRANSMITTER_LEVELS	200	0.30705714	1.4974279	0.0032626428	0.21465677	1.0	4803	tags=41%, list=28%, signal=56%
GOBP_HIPPOCAMPUS_DEVELOPMENT	72	0.3600403	1.4959947	0.027823241	0.21622095	1.0	3982	tags=38%, list=23%, signal=49%
GOBP_METANEPHROS_DEVELOPMENT	87	0.34827253	1.4953971	0.006756757	0.21647806	1.0	3842	tags=37%, list=23%, signal=47%
GOBP_MEMBRANE_LIPID_CATABOLIC_PROCESS	34	0.41484502	1.4950632	0.030520646	0.21634132	1.0	3616	tags=41%, list=21%, signal=52%
GOBP_OLEFINIC_COMPOUND_METABOLIC_PROCESS	146	0.31944305	1.4934628	0.005033557	0.21819158	1.0	4796	tags=37%, list=28%, signal=51%
GOBP_REGULATION_OF_EARLY_ENDOSOME_TO_LATE_ENDOSOME_TRANSPORT	15	0.5332512	1.4930749	0.0498155	0.21815112	1.0	1698	tags=33%, list=10%, signal=37%
GOBP_BRANCHING_MORPHOGENESIS_OF_AN_EPITHELIAL_TUBE	143	0.32178324	1.4908539	0.0065252855	0.22073166	1.0	5549	tags=45%, list=33%, signal=66%
GOBP_POSITIVE_REGULATION_OF_SUBSTRATE_ADHESION_DEPENDENT_CELL_SPREADING	38	0.41087228	1.4905484	0.025641026	0.22054397	1.0	2619	tags=26%, list=15%, signal=31%
GOBP_RETROGRADE_AXONAL_TRANSPORT	18	0.49699017	1.4897844	0.047058824	0.22101136	1.0	2051	tags=33%, list=12%, signal=38%
GOBP_HINDBRAIN_DEVELOPMENT	135	0.32673335	1.4897467	0.006849315	0.22037953	1.0	4660	tags=45%, list=27%, signal=62%
GOBP_RIBONUCLEOSIDE_MONOPHOSPHATE_BIOSYNTHETIC_PROCESS	30	0.4354821	1.4895465	0.043252595	0.22002642	1.0	3671	tags=43%, list=22%, signal=55%
GOBP_PURINE_CONTAINING_COMPOUND_METABOLIC_PROCESS	339	0.28854537	1.4892857	0.0	0.21965873	1.0	2993	tags=26%, list=18%, signal=31%
GOBP_PURINE_NUCLEOBASE_METABOLIC_PROCESS	17	0.508961	1.4887763	0.06284658	0.21975374	1.0	2404	tags=35%, list=14%, signal=41%
GOBP_FATTY_ACID_DERIVATIVE_METABOLIC_PROCESS	54	0.37907016	1.4887347	0.020304568	0.21912044	1.0	5027	tags=46%, list=29%, signal=65%
GOBP_ANDROGEN_RECEPTOR_SIGNALING_PATHWAY	38	0.40457678	1.4881941	0.03107861	0.2191931	1.0	1320	tags=24%, list=8%, signal=26%
GOBP_ESTABLISHMENT_OF_TISSUE_POLARITY	67	0.36487582	1.4871824	0.019163763	0.22016193	1.0	4497	tags=40%, list=26%, signal=55%
GOBP_POSITIVE_REGULATION_OF_TRANSLATION	107	0.32798734	1.4868664	0.008960574	0.21992102	1.0	2967	tags=26%, list=17%, signal=31%
GOBP_REGULATION_OF_PROTEIN_LOCALIZATION_TO_NUCLEUS	115	0.3308508	1.4860747	0.008305647	0.2204715	1.0	2876	tags=27%, list=17%, signal=32%
GOBP_CELL_SURFACE_RECEPTOR_SIGNALING_PATHWAY_INVOLVED_IN_CELL_CELL_SIGNALING	466	0.27788088	1.4860609	0.0	0.21979904	1.0	4519	tags=35%, list=26%, signal=47%
GOBP_CYTOSKELETON_DEPENDENT_CYTOKINESIS	77	0.3547378	1.485992	0.015490534	0.21927767	1.0	4388	tags=39%, list=26%, signal=52%
GOBP_RESPONSE_TO_LEAD_ION	20	0.4843101	1.4838507	0.05882353	0.22185962	1.0	1822	tags=35%, list=11%, signal=39%
GOBP_MATING_BEHAVIOR	19	0.47935516	1.4832925	0.05376344	0.22202578	1.0	4674	tags=47%, list=27%, signal=65%
GOBP_SKELETAL_MUSCLE_ORGAN_DEVELOPMENT	143	0.3197284	1.4827087	0.0033613446	0.22224349	1.0	3118	tags=29%, list=18%, signal=36%
GOBP_REGULATION_OF_RELEASE_OF_CYTOCHROME_C_FROM_MITOCHONDRIA	41	0.4004298	1.4818738	0.027072757	0.22293611	1.0	2247	tags=24%, list=13%, signal=28%
GOBP_MITOTIC_METAPHASE_PLATE_CONGRESSION	42	0.40056345	1.4817541	0.02972028	0.2224423	1.0	1839	tags=24%, list=11%, signal=27%
GOBP_CELLULAR_RESPONSE_TO_STEROID_HORMONE_STIMULUS	167	0.30755353	1.4816208	0.008103727	0.22198124	1.0	1826	tags=19%, list=11%, signal=21%
GOBP_POSITIVE_REGULATION_OF_MEMBRANE_POTENTIAL	15	0.52135307	1.4815326	0.06284658	0.22142813	1.0	2636	tags=40%, list=15%, signal=47%
GOBP_MEMBRANE_REPOLARIZATION	45	0.39157325	1.4814992	0.028764805	0.22079046	1.0	2998	tags=31%, list=18%, signal=38%
GOBP_GLUCOCORTICOID_METABOLIC_PROCESS	23	0.46031052	1.4813105	0.051376145	0.2204075	1.0	4484	tags=43%, list=26%, signal=59%
GOBP_NEUROTRANSMITTER_TRANSPORT	198	0.30782652	1.4808763	0.0	0.22042431	1.0	4803	tags=39%, list=28%, signal=54%
GOBP_OSTEOBLAST_DIFFERENTIATION	203	0.30411896	1.4806478	0.007836991	0.22009252	1.0	4950	tags=38%, list=29%, signal=53%
GOBP_RETROGRADE_VESICLE_MEDIATED_TRANSPORT_GOLGI_TO_ENDOPLASMIC_RETICULUM	46	0.38889194	1.4788722	0.031034483	0.22219199	1.0	4740	tags=46%, list=28%, signal=63%
GOBP_RIBOSOMAL_SMALL_SUBUNIT_ASSEMBLY	15	0.51353586	1.4780904	0.06545454	0.22281149	1.0	5573	tags=80%, list=33%, signal=119%
GOBP_GLUCOSE_METABOLIC_PROCESS	174	0.31016216	1.477455	0.007874016	0.22311564	1.0	2798	tags=26%, list=16%, signal=31%
GOBP_MULTICELLULAR_ORGANISMAL_MOVEMENT	49	0.38363352	1.4761553	0.0198915	0.22461669	1.0	2248	tags=27%, list=13%, signal=30%
GOBP_AMINE_BIOSYNTHETIC_PROCESS	39	0.40243304	1.4754536	0.038391225	0.22511505	1.0	5869	tags=54%, list=34%, signal=82%
GOBP_ORGANIC_ACID_BIOSYNTHETIC_PROCESS	268	0.29574522	1.4748741	0.0	0.22535674	1.0	4766	tags=35%, list=28%, signal=48%
GOBP_INSULIN_SECRETION	154	0.31322274	1.4746038	0.0031847134	0.22512716	1.0	2678	tags=25%, list=16%, signal=30%
GOBP_ASSOCIATIVE_LEARNING	75	0.35211506	1.4733527	0.012216405	0.22640137	1.0	4754	tags=36%, list=28%, signal=50%
GOBP_ENDOSOMAL_TRANSPORT	173	0.30841297	1.4722886	0.0032258064	0.22735968	1.0	2266	tags=23%, list=13%, signal=26%
GOBP_ANTIGEN_PROCESSING_AND_PRESENTATION_OF_PEPTIDE_ANTIGEN_VIA_MHC_CLASS_I	26	0.43914878	1.4709767	0.04477612	0.22879441	1.0	4053	tags=46%, list=24%, signal=60%
GOBP_CONVERGENT_EXTENSION	15	0.5054889	1.4701875	0.06324111	0.22944729	1.0	5152	tags=73%, list=30%, signal=105%
GOBP_NEUROTRANSMITTER_UPTAKE	42	0.39719158	1.4700185	0.040707964	0.22907288	1.0	2640	tags=29%, list=15%, signal=34%
GOBP_REGULATION_OF_PROTON_TRANSPORT	17	0.4901381	1.46941	0.07020873	0.22940432	1.0	2500	tags=35%, list=15%, signal=41%
GOBP_REGULATION_OF_STEROID_BIOSYNTHETIC_PROCESS	63	0.36529893	1.4689542	0.028119508	0.22946307	1.0	2497	tags=27%, list=15%, signal=31%
GOBP_ACTIN_MYOSIN_FILAMENT_SLIDING	16	0.4973159	1.4673532	0.06788991	0.2313883	1.0	3327	tags=38%, list=20%, signal=47%
GOBP_DOPAMINERGIC_NEURON_DIFFERENTIATION	33	0.41085547	1.4666908	0.05514706	0.23176913	1.0	4902	tags=42%, list=29%, signal=59%
GOBP_RESPONSE_TO_PAIN	26	0.44602063	1.4662404	0.04587156	0.23173523	1.0	5205	tags=62%, list=31%, signal=88%
GOBP_NEGATIVE_REGULATION_OF_MITOCHONDRION_ORGANIZATION	42	0.39607385	1.4659327	0.038194444	0.23152587	1.0	5215	tags=52%, list=31%, signal=75%
GOBP_LIPID_IMPORT_INTO_CELL	15	0.5100801	1.4655676	0.08235294	0.23151082	1.0	4982	tags=60%, list=29%, signal=85%
GOBP_FOREBRAIN_GENERATION_OF_NEURONS	45	0.38816562	1.4641489	0.04144144	0.23330615	1.0	2964	tags=29%, list=17%, signal=35%
GOBP_REGULATION_OF_STEM_CELL_PROLIFERATION	29	0.4319354	1.4623578	0.050434783	0.23548828	1.0	2913	tags=31%, list=17%, signal=37%
GOBP_NEGATIVE_REGULATION_OF_OXIDATIVE_STRESS_INDUCED_INTRINSIC_APOPTOTIC_SIGNALING_PATHWAY	19	0.48143953	1.4623249	0.0635514	0.23487392	1.0	2612	tags=42%, list=15%, signal=50%
GOBP_PROTEIN_LOCALIZATION_TO_VACUOLE	59	0.3670066	1.4615257	0.03125	0.23555747	1.0	2284	tags=32%, list=13%, signal=37%
GOBP_POSITIVE_REGULATION_OF_EXCITATORY_POSTSYNAPTIC_POTENTIAL	23	0.45473036	1.4614034	0.07285974	0.23507316	1.0	4646	tags=52%, list=27%, signal=72%
GOBP_RESPONSE_TO_PROGESTERONE	38	0.40556517	1.4613589	0.047272727	0.23447984	1.0	2798	tags=29%, list=16%, signal=35%
GOBP_PROTEIN_LOCALIZATION_TO_CELL_JUNCTION	85	0.341793	1.461124	0.019130435	0.23420969	1.0	4055	tags=39%, list=24%, signal=51%
GOBP_AMINO_ACID_BETAINE_METABOLIC_PROCESS	18	0.4839323	1.4608805	0.06394316	0.23396926	1.0	3251	tags=44%, list=19%, signal=55%
GOBP_NEURAL_NUCLEUS_DEVELOPMENT	58	0.37190676	1.4607619	0.017574692	0.23349757	1.0	2640	tags=36%, list=15%, signal=43%
GOBP_POTASSIUM_ION_TRANSPORT	225	0.29619825	1.4599279	0.0016393443	0.23424932	1.0	4569	tags=35%, list=27%, signal=47%
GOBP_TRIGLYCERIDE_CATABOLIC_PROCESS	28	0.4265373	1.4583024	0.046181172	0.23636408	1.0	5218	tags=50%, list=31%, signal=72%
GOBP_POSITIVE_REGULATION_OF_ESTABLISHMENT_OF_PROTEIN_LOCALIZATION	262	0.2927886	1.4578832	0.0	0.23651977	1.0	2460	tags=24%, list=14%, signal=27%
GOBP_ESTABLISHMENT_OF_PROTEIN_LOCALIZATION_TO_VACUOLE	47	0.38600397	1.4568864	0.034542315	0.23760106	1.0	1773	tags=32%, list=10%, signal=36%
GOBP_POSITIVE_REGULATION_OF_STRESS_FIBER_ASSEMBLY	43	0.3872233	1.4566379	0.039697543	0.23734652	1.0	4088	tags=37%, list=24%, signal=49%
GOBP_RESPONSE_TO_ANGIOTENSIN	28	0.4382214	1.4547217	0.051693406	0.23988736	1.0	2608	tags=36%, list=15%, signal=42%
GOBP_NEURAL_PRECURSOR_CELL_PROLIFERATION	124	0.32122862	1.45355	0.009884679	0.24129868	1.0	3250	tags=30%, list=19%, signal=37%
GOBP_AXO_DENDRITIC_TRANSPORT	68	0.35290298	1.4533418	0.013816926	0.24095173	1.0	2051	tags=22%, list=12%, signal=25%
GOBP_NUCLEOSIDE_BISPHOSPHATE_METABOLIC_PROCESS	107	0.32150006	1.4524341	0.008389262	0.24176438	1.0	4662	tags=40%, list=27%, signal=55%
GOBP_RESPONSE_TO_AMINE	40	0.38770545	1.4520948	0.034305315	0.24171077	1.0	4780	tags=40%, list=28%, signal=55%
GOBP_RESPONSE_TO_REACTIVE_OXYGEN_SPECIES	179	0.30078053	1.4518522	0.011666667	0.2414815	1.0	2437	tags=21%, list=14%, signal=25%
GOBP_HEAD_MORPHOGENESIS	31	0.4104695	1.4511213	0.051146384	0.24209486	1.0	3084	tags=35%, list=18%, signal=43%
GOBP_NEURAL_CREST_FORMATION	15	0.5094753	1.4510078	0.06653992	0.24163543	1.0	3400	tags=47%, list=20%, signal=58%
GOBP_GASTRULATION	169	0.30581042	1.4505198	0.006430868	0.24191618	1.0	3662	tags=30%, list=21%, signal=37%
GOBP_REGULATION_OF_INSULIN_SECRETION_INVOLVED_IN_CELLULAR_RESPONSE_TO_GLUCOSE_STIMULUS	40	0.39499	1.4502008	0.03846154	0.24187751	1.0	3905	tags=38%, list=23%, signal=49%
GOBP_ALCOHOL_BIOSYNTHETIC_PROCESS	116	0.3184969	1.4488904	0.021069692	0.24343248	1.0	2359	tags=22%, list=14%, signal=26%
GOBP_NEGATIVE_REGULATION_OF_PEPTIDASE_ACTIVITY	226	0.29508308	1.4474251	0.012307692	0.24526638	1.0	4740	tags=35%, list=28%, signal=48%
GOBP_RESPONSE_TO_OXIDATIVE_STRESS	383	0.27622667	1.4470091	0.0	0.24525619	1.0	2288	tags=20%, list=13%, signal=22%
GOBP_CHEMICAL_SYNAPTIC_TRANSMISSION_POSTSYNAPTIC	92	0.33448708	1.4469697	0.021582734	0.2446876	1.0	4646	tags=40%, list=27%, signal=55%
GOBP_REGULATION_OF_PEPTIDE_TRANSPORT	161	0.30599275	1.4468468	0.006837607	0.2442319	1.0	4762	tags=39%, list=28%, signal=54%
GOBP_ACTIN_FILAMENT_BUNDLE_ORGANIZATION	138	0.31347358	1.4467078	0.0146818925	0.24381572	1.0	3843	tags=35%, list=23%, signal=45%
GOBP_ENTEROENDOCRINE_CELL_DIFFERENTIATION	27	0.43387628	1.4463181	0.05740741	0.24373364	1.0	2353	tags=30%, list=14%, signal=34%
GOBP_NUCLEOBASE_BIOSYNTHETIC_PROCESS	16	0.49784335	1.446183	0.062730625	0.24333496	1.0	4082	tags=56%, list=24%, signal=74%
GOBP_REGULATION_OF_PROTEIN_LOCALIZATION_TO_SYNAPSE	17	0.48574948	1.4461464	0.080438755	0.24275345	1.0	4598	tags=71%, list=27%, signal=97%
GOBP_INORGANIC_ION_IMPORT_ACROSS_PLASMA_MEMBRANE	98	0.3284267	1.4457848	0.016528925	0.24273844	1.0	3123	tags=30%, list=18%, signal=36%
GOBP_RENAL_VESICLE_DEVELOPMENT	19	0.47701	1.4436483	0.071969695	0.24576807	1.0	3352	tags=37%, list=20%, signal=46%
GOBP_REGULATION_OF_CARBOHYDRATE_CATABOLIC_PROCESS	50	0.37465855	1.4434452	0.031021899	0.24548438	1.0	2875	tags=34%, list=17%, signal=41%
GOBP_RESPONSE_TO_ALKALOID	93	0.33078158	1.4429123	0.022727273	0.24578165	1.0	2888	tags=27%, list=17%, signal=32%
GOBP_NUCLEOBASE_METABOLIC_PROCESS	32	0.40927684	1.4422044	0.05376344	0.24642675	1.0	2404	tags=31%, list=14%, signal=36%
GOBP_TRIGLYCERIDE_BIOSYNTHETIC_PROCESS	27	0.4317742	1.4418527	0.04868914	0.24638681	1.0	5179	tags=41%, list=30%, signal=58%
GOBP_BIOLOGICAL_PROCESS_INVOLVED_IN_INTERACTION_WITH_HOST	172	0.30195174	1.4413304	0.011382114	0.24665317	1.0	2322	tags=22%, list=14%, signal=25%
GOBP_PLASMINOGEN_ACTIVATION	23	0.44919193	1.4412973	0.063097514	0.24607266	1.0	5281	tags=48%, list=31%, signal=69%
GOBP_NEGATIVE_REGULATION_OF_INTRINSIC_APOPTOTIC_SIGNALING_PATHWAY	84	0.33659446	1.4411783	0.02451839	0.24565032	1.0	1513	tags=21%, list=9%, signal=23%
GOBP_EMBRYONIC_SKELETAL_SYSTEM_MORPHOGENESIS	89	0.3334583	1.4410406	0.019163763	0.24526846	1.0	4655	tags=40%, list=27%, signal=55%
GOBP_RESPONSE_TO_XENOBIOTIC_STIMULUS	380	0.2735693	1.4408252	0.0014858841	0.24501376	1.0	4915	tags=37%, list=29%, signal=51%
GOBP_REGULATION_OF_ACTIN_FILAMENT_ORGANIZATION	220	0.29086775	1.4406973	0.006153846	0.24460784	1.0	3807	tags=32%, list=22%, signal=41%
GOBP_CELL_SUBSTRATE_ADHESION	324	0.2792823	1.440061	0.0015267176	0.2449792	1.0	3422	tags=28%, list=20%, signal=34%
GOBP_SULFUR_COMPOUND_CATABOLIC_PROCESS	26	0.43075645	1.4395231	0.056410257	0.24524893	1.0	6441	tags=65%, list=38%, signal=105%
GOBP_REGULATION_OF_PROTEIN_LOCALIZATION_TO_CELL_PERIPHERY	107	0.3251081	1.4391252	0.01675042	0.24530317	1.0	4623	tags=39%, list=27%, signal=54%
GOBP_CELLULAR_RESPONSE_TO_ACID_CHEMICAL	60	0.3588783	1.4390647	0.03448276	0.2448044	1.0	1982	tags=30%, list=12%, signal=34%
GOBP_ANTIGEN_PROCESSING_AND_PRESENTATION_OF_ENDOGENOUS_PEPTIDE_ANTIGEN	17	0.47918823	1.4386905	0.06282722	0.24486591	1.0	5211	tags=65%, list=31%, signal=93%
GOBP_NEUROTRANSMITTER_REUPTAKE	34	0.40253225	1.4382956	0.04918033	0.24494517	1.0	1535	tags=24%, list=9%, signal=26%
GOBP_ENDODERM_DEVELOPMENT	73	0.34475863	1.4382524	0.02233677	0.24443461	1.0	3257	tags=29%, list=19%, signal=35%
GOBP_POSITIVE_REGULATION_OF_INSULIN_SECRETION_INVOLVED_IN_CELLULAR_RESPONSE_TO_GLUCOSE_STIMULUS	21	0.44889775	1.4381723	0.06666667	0.24396151	1.0	3695	tags=43%, list=22%, signal=55%
GOBP_STEROID_METABOLIC_PROCESS	287	0.28534192	1.4370613	0.0061443932	0.24507675	1.0	4484	tags=35%, list=26%, signal=46%
GOBP_RESPONSE_TO_COPPER_ION	37	0.3994145	1.4362551	0.040780142	0.24575156	1.0	3839	tags=38%, list=23%, signal=49%
GOBP_SPERM_EGG_RECOGNITION	45	0.37964687	1.4338764	0.05035971	0.24913558	1.0	6385	tags=58%, list=37%, signal=92%
GOBP_REGULATION_OF_MEMBRANE_PERMEABILITY	60	0.35304824	1.4327248	0.036649216	0.25049666	1.0	2749	tags=27%, list=16%, signal=32%
GOBP_BODY_MORPHOGENESIS	42	0.38422182	1.4325333	0.045608107	0.25022525	1.0	3084	tags=33%, list=18%, signal=41%
GOBP_CELLULAR_COMPONENT_DISASSEMBLY_INVOLVED_IN_EXECUTION_PHASE_OF_APOPTOSIS	24	0.4460147	1.4324825	0.06641366	0.24970299	1.0	3769	tags=42%, list=22%, signal=53%
GOBP_SECONDARY_METABOLITE_BIOSYNTHETIC_PROCESS	21	0.45554852	1.4314944	0.085514836	0.25080326	1.0	2557	tags=38%, list=15%, signal=45%
GOBP_HORMONE_METABOLIC_PROCESS	215	0.29098445	1.4311162	0.00770416	0.2508095	1.0	2642	tags=23%, list=15%, signal=27%
GOBP_CHROMATIN_DISASSEMBLY	19	0.45884708	1.4310216	0.073308274	0.25036028	1.0	2799	tags=42%, list=16%, signal=50%
GOBP_REGULATION_OF_MITOTIC_SPINDLE_ASSEMBLY	18	0.48352873	1.4298751	0.07581227	0.2517856	1.0	1839	tags=28%, list=11%, signal=31%
GOBP_REGULATION_OF_INSULIN_SECRETION	128	0.31261942	1.4294499	0.01453958	0.2518596	1.0	3938	tags=33%, list=23%, signal=42%
GOBP_POSITIVE_REGULATION_OF_NEURAL_PRECURSOR_CELL_PROLIFERATION	44	0.38250923	1.4287993	0.04278075	0.25237727	1.0	3132	tags=32%, list=18%, signal=39%
GOBP_DEVELOPMENTAL_GROWTH_INVOLVED_IN_MORPHOGENESIS	213	0.2891107	1.4281731	0.007949126	0.25283307	1.0	4068	tags=32%, list=24%, signal=41%
GOBP_AMINOGLYCAN_BIOSYNTHETIC_PROCESS	67	0.35529813	1.4276692	0.049152542	0.25306782	1.0	2753	tags=27%, list=16%, signal=32%
GOBP_NEPHRON_EPITHELIUM_DEVELOPMENT	108	0.3217312	1.4274722	0.024671054	0.25282744	1.0	4850	tags=42%, list=28%, signal=58%
GOBP_EXTRACELLULAR_MATRIX_ASSEMBLY	43	0.37666637	1.4274342	0.055555556	0.25228566	1.0	2408	tags=33%, list=14%, signal=38%
GOBP_MEMBRANE_REPOLARIZATION_DURING_CARDIAC_MUSCLE_CELL_ACTION_POTENTIAL	20	0.46202993	1.4273434	0.061930783	0.2518383	1.0	2998	tags=45%, list=18%, signal=55%
GOBP_REGULATION_OF_FIBROBLAST_MIGRATION	28	0.42193982	1.4269974	0.05313093	0.25182387	1.0	4485	tags=50%, list=26%, signal=68%
GOBP_REGULATION_OF_TRANSCRIPTION_BY_RNA_POLYMERASE_I	27	0.42081943	1.4268415	0.08302583	0.25148967	1.0	2444	tags=33%, list=14%, signal=39%
GOBP_VIRAL_BUDDING	22	0.44657335	1.4267662	0.057996485	0.25102222	1.0	1839	tags=27%, list=11%, signal=31%
GOBP_PROTEIN_LOCALIZATION_TO_PLASMA_MEMBRANE	250	0.2843958	1.4267539	0.0045731706	0.25045842	1.0	3873	tags=29%, list=23%, signal=37%
GOBP_REGULATION_OF_PEPTIDASE_ACTIVITY	387	0.2724182	1.4264139	0.0014836795	0.2503896	1.0	4740	tags=35%, list=28%, signal=47%
GOBP_SYNAPSE_ORGANIZATION	379	0.27226445	1.426223	0.0015174507	0.25010148	1.0	4086	tags=31%, list=24%, signal=40%
GOBP_REGULATION_OF_ESTABLISHMENT_OF_PROTEIN_LOCALIZATION	429	0.27040446	1.4261013	0.0014556041	0.2496893	1.0	2460	tags=22%, list=14%, signal=25%
GOBP_NUCLEOBASE_CONTAINING_SMALL_MOLECULE_METABOLIC_PROCESS	459	0.26896533	1.4259776	0.0	0.24931715	1.0	2993	tags=24%, list=18%, signal=29%
GOBP_PROTEIN_LOCALIZATION_TO_ENDOPLASMIC_RETICULUM	59	0.35366526	1.4251269	0.046428572	0.2501475	1.0	5207	tags=46%, list=31%, signal=66%
GOBP_FATTY_ACID_TRANSMEMBRANE_TRANSPORT	18	0.46021965	1.4248127	0.070500925	0.2500747	1.0	4982	tags=61%, list=29%, signal=86%
GOBP_L_ALPHA_AMINO_ACID_TRANSMEMBRANE_TRANSPORT	59	0.35640225	1.4247332	0.041666668	0.24963418	1.0	4634	tags=39%, list=27%, signal=53%
GOBP_ERAD_PATHWAY	82	0.33454445	1.4247123	0.030612245	0.24909134	1.0	3788	tags=38%, list=22%, signal=48%
GOBP_POSITIVE_REGULATION_OF_TRANSPORTER_ACTIVITY	103	0.32230443	1.4246382	0.021594685	0.248655	1.0	2746	tags=26%, list=16%, signal=31%
GOBP_PROTEIN_LOCALIZATION_TO_CELL_SURFACE	61	0.3611636	1.4240103	0.036842104	0.2491858	1.0	4436	tags=43%, list=26%, signal=57%
GOBP_PALLIUM_DEVELOPMENT	141	0.30475533	1.4235848	0.013840831	0.24935381	1.0	4028	tags=34%, list=24%, signal=44%
GOBP_DNA_LIGATION	15	0.5012005	1.4233804	0.07462686	0.24910353	1.0	2248	tags=40%, list=13%, signal=46%
GOBP_NEGATIVE_REGULATION_OF_CARBOHYDRATE_METABOLIC_PROCESS	40	0.3811137	1.4233502	0.06238859	0.24858522	1.0	3873	tags=35%, list=23%, signal=45%
GOBP_GLIOGENESIS	254	0.28839445	1.4233059	0.0032520324	0.24809371	1.0	2975	tags=25%, list=17%, signal=30%
GOBP_C21_STEROID_HORMONE_BIOSYNTHETIC_PROCESS	20	0.4617566	1.4223973	0.070143886	0.24907611	1.0	4298	tags=45%, list=25%, signal=60%
GOBP_CELL_VOLUME_HOMEOSTASIS	30	0.41269377	1.4221983	0.06122449	0.24883492	1.0	4341	tags=47%, list=25%, signal=62%
GOBP_INORGANIC_ANION_TRANSMEMBRANE_TRANSPORT	83	0.3311676	1.4217777	0.034782607	0.2490178	1.0	4504	tags=36%, list=26%, signal=49%
GOBP_MULTICELLULAR_ORGANISMAL_RESPONSE_TO_STRESS	67	0.34767315	1.4209	0.044404972	0.24997093	1.0	4670	tags=43%, list=27%, signal=59%
GOBP_METANEPHRIC_NEPHRON_DEVELOPMENT	40	0.39054725	1.4203618	0.05263158	0.25029418	1.0	3785	tags=35%, list=22%, signal=45%
GOBP_POSITIVE_REGULATION_OF_NEURON_DIFFERENTIATION	75	0.33422688	1.4195045	0.031825796	0.25114593	1.0	2999	tags=24%, list=18%, signal=29%
GOBP_NEGATIVE_REGULATION_OF_NUCLEOTIDE_METABOLIC_PROCESS	18	0.4709353	1.4170561	0.07388316	0.25477907	1.0	4194	tags=44%, list=25%, signal=59%
GOBP_FATTY_ACID_METABOLIC_PROCESS	336	0.27328277	1.4166813	0.004636785	0.25480923	1.0	4796	tags=35%, list=28%, signal=48%
GOBP_REGULATION_OF_SUBSTRATE_ADHESION_DEPENDENT_CELL_SPREADING	50	0.36436373	1.4163746	0.04797048	0.254791	1.0	2619	tags=24%, list=15%, signal=28%
GOBP_REGULATION_OF_CARDIAC_MUSCLE_CELL_MEMBRANE_REPOLARIZATION	25	0.42704883	1.4162176	0.06593407	0.25452653	1.0	2998	tags=36%, list=18%, signal=44%
GOBP_CELLULAR_CARBOHYDRATE_CATABOLIC_PROCESS	34	0.39653164	1.4160126	0.07861061	0.2542467	1.0	1434	tags=24%, list=8%, signal=26%
GOBP_REGULATION_OF_PROTEIN_LOCALIZATION_TO_CELL_SURFACE	36	0.39214292	1.4155599	0.06331471	0.25443554	1.0	4436	tags=47%, list=26%, signal=64%
GOBP_INNER_EAR_MORPHOGENESIS	92	0.32680824	1.4140233	0.02184874	0.25643906	1.0	3118	tags=25%, list=18%, signal=30%
GOBP_NEGATIVE_REGULATION_OF_PROTEIN_MODIFICATION_BY_SMALL_PROTEIN_CONJUGATION_OR_REMOVAL	81	0.33814466	1.4136385	0.03722504	0.25652888	1.0	2326	tags=28%, list=14%, signal=33%
GOBP_TYPE_B_PANCREATIC_CELL_DEVELOPMENT	22	0.44325668	1.4126945	0.06989247	0.25755695	1.0	2353	tags=32%, list=14%, signal=37%
GOBP_REGULATION_OF_MORPHOGENESIS_OF_AN_EPITHELIUM	63	0.35227773	1.4111806	0.03949731	0.25960404	1.0	1940	tags=22%, list=11%, signal=25%
GOBP_NEGATIVE_REGULATION_OF_UBIQUITIN_PROTEIN_TRANSFERASE_ACTIVITY	22	0.4452057	1.411033	0.07295374	0.25928396	1.0	5843	tags=59%, list=34%, signal=90%
GOBP_NEGATIVE_REGULATION_OF_LIPID_LOCALIZATION	43	0.37359935	1.4106327	0.041666668	0.25949135	1.0	4436	tags=44%, list=26%, signal=60%
GOBP_NUCLEOSIDE_TRIPHOSPHATE_BIOSYNTHETIC_PROCESS	51	0.35777295	1.4104694	0.03811252	0.25920558	1.0	5307	tags=49%, list=31%, signal=71%
GOBP_PURINE_CONTAINING_COMPOUND_TRANSMEMBRANE_TRANSPORT	24	0.43856698	1.4085594	0.07913669	0.26187947	1.0	2819	tags=38%, list=17%, signal=45%
GOBP_ANION_TRANSMEMBRANE_TRANSPORT	224	0.2825116	1.4079757	0.014423077	0.26227933	1.0	4150	tags=31%, list=24%, signal=40%
GOBP_REGULATION_OF_ANIMAL_ORGAN_MORPHOGENESIS	125	0.31019813	1.4078187	0.026058631	0.2619736	1.0	4497	tags=35%, list=26%, signal=47%
GOBP_SKELETAL_SYSTEM_MORPHOGENESIS	208	0.28750855	1.4072657	0.012618297	0.2623569	1.0	5234	tags=43%, list=31%, signal=62%
GOBP_POSITIVE_REGULATION_OF_REACTIVE_OXYGEN_SPECIES_METABOLIC_PROCESS	62	0.35094517	1.406577	0.048526864	0.2629474	1.0	2488	tags=27%, list=15%, signal=32%
GOBP_RESPONSE_TO_COLD	46	0.37565517	1.4064233	0.06	0.2626716	1.0	5041	tags=50%, list=30%, signal=71%
GOBP_SYNAPSE_MATURATION	22	0.43435016	1.4064168	0.07954545	0.262115	1.0	3008	tags=45%, list=18%, signal=55%
GOBP_NEGATIVE_REGULATION_OF_APOPTOTIC_SIGNALING_PATHWAY	197	0.28746492	1.4060824	0.013266998	0.26218805	1.0	3113	tags=26%, list=18%, signal=31%
GOBP_TOXIN_TRANSPORT	38	0.38415688	1.4050157	0.05199307	0.2634443	1.0	4294	tags=42%, list=25%, signal=56%
GOBP_BRANCHED_CHAIN_AMINO_ACID_CATABOLIC_PROCESS	20	0.44671667	1.4045633	0.062730625	0.26372647	1.0	2947	tags=35%, list=17%, signal=42%
GOBP_REGULATION_OF_POLYSACCHARIDE_METABOLIC_PROCESS	39	0.37680727	1.4037777	0.06326889	0.26444	1.0	5704	tags=56%, list=33%, signal=85%
GOBP_NEGATIVE_REGULATION_OF_CANONICAL_WNT_SIGNALING_PATHWAY	114	0.3141142	1.4037739	0.021922428	0.2638855	1.0	3275	tags=30%, list=19%, signal=37%
GOBP_NEGATIVE_REGULATION_OF_ANION_TRANSPORT	21	0.4406958	1.4037282	0.093693696	0.26339743	1.0	4503	tags=62%, list=26%, signal=84%
GOBP_PROTEIN_HETEROOLIGOMERIZATION	19	0.45522898	1.4036403	0.096296296	0.2629633	1.0	4468	tags=53%, list=26%, signal=71%
GOBP_POSITIVE_REGULATION_OF_MRNA_PROCESSING	28	0.4089353	1.4031471	0.07269503	0.2632461	1.0	751	tags=21%, list=4%, signal=22%
GOBP_REACTIVE_NITROGEN_SPECIES_METABOLIC_PROCESS	70	0.34012324	1.4021989	0.046434496	0.26439732	1.0	1879	tags=26%, list=11%, signal=29%
GOBP_ENDOPLASMIC_RETICULUM_TO_GOLGI_VESICLE_MEDIATED_TRANSPORT	110	0.3163868	1.4018123	0.028475711	0.26452556	1.0	2459	tags=25%, list=14%, signal=28%
GOBP_MITOCHONDRIAL_GENOME_MAINTENANCE	17	0.47729778	1.4011828	0.08679928	0.26509982	1.0	611	tags=24%, list=4%, signal=24%
GOBP_CARBOHYDRATE_DERIVATIVE_BIOSYNTHETIC_PROCESS	483	0.26193932	1.4010724	0.0	0.26474375	1.0	4341	tags=33%, list=25%, signal=43%
GOBP_NEGATIVE_REGULATION_OF_CELL_GROWTH	167	0.29688996	1.4008834	0.011326861	0.2644879	1.0	4485	tags=34%, list=26%, signal=46%
GOBP_SPHINGOLIPID_METABOLIC_PROCESS	129	0.3041418	1.4008818	0.021505376	0.26394367	1.0	3651	tags=30%, list=21%, signal=38%
GOBP_PROTEIN_CONTAINING_COMPLEX_DISASSEMBLY	200	0.2908727	1.4007236	0.014218009	0.2636858	1.0	4273	tags=37%, list=25%, signal=49%
GOBP_PEPTIDE_CROSS_LINKING	34	0.39957818	1.4005845	0.06537102	0.26334655	1.0	4823	tags=47%, list=28%, signal=65%
GOBP_POSITIVE_REGULATION_OF_EPITHELIAL_CELL_DIFFERENTIATION	51	0.3633225	1.3999125	0.05	0.2639784	1.0	3342	tags=35%, list=20%, signal=44%
GOBP_RESPONSE_TO_ACID_CHEMICAL	97	0.31889847	1.3996378	0.024311183	0.26389915	1.0	1982	tags=24%, list=12%, signal=27%
GOBP_NEGATIVE_REGULATION_OF_INTRACELLULAR_STEROID_HORMONE_RECEPTOR_SIGNALING_PATHWAY	34	0.39203662	1.3991995	0.06148282	0.26410353	1.0	930	tags=18%, list=5%, signal=19%
GOBP_POSITIVE_REGULATION_OF_PROTEIN_LOCALIZATION_TO_MEMBRANE	81	0.32397023	1.398846	0.035532996	0.26414514	1.0	4686	tags=38%, list=27%, signal=53%
GOBP_REGULATION_OF_INTRACELLULAR_TRANSPORT	272	0.27813992	1.3979281	0.006369427	0.2652297	1.0	2409	tags=24%, list=14%, signal=27%
GOBP_RIBOSE_PHOSPHATE_BIOSYNTHETIC_PROCESS	147	0.29915512	1.3950752	0.025848143	0.2697986	1.0	3083	tags=26%, list=18%, signal=31%
GOBP_EXECUTION_PHASE_OF_APOPTOSIS	65	0.3479869	1.3946831	0.05765766	0.26997685	1.0	1813	tags=20%, list=11%, signal=22%
GOBP_REPRODUCTIVE_BEHAVIOR	25	0.42423344	1.3941649	0.071174376	0.2704054	1.0	4674	tags=48%, list=27%, signal=66%
GOBP_REGULATION_OF_ANDROGEN_RECEPTOR_SIGNALING_PATHWAY	25	0.41960588	1.3938591	0.07992565	0.2704115	1.0	1254	tags=24%, list=7%, signal=26%
GOBP_PROTEIN_DEPOLYMERIZATION	101	0.31549767	1.3935748	0.029513888	0.2704005	1.0	3963	tags=36%, list=23%, signal=46%
GOBP_HYDROGEN_PEROXIDE_CATABOLIC_PROCESS	30	0.41512907	1.3933246	0.06227758	0.27028716	1.0	5734	tags=57%, list=34%, signal=85%
GOBP_POSITIVE_REGULATION_OF_INTRACELLULAR_TRANSPORT	160	0.29727072	1.3932766	0.02208202	0.26982737	1.0	2119	tags=23%, list=12%, signal=25%
GOBP_OSTEOBLAST_PROLIFERATION	29	0.40393934	1.3929658	0.06666667	0.26983485	1.0	4996	tags=38%, list=29%, signal=54%
GOBP_RESPONSE_TO_ISCHEMIA	46	0.374146	1.3928988	0.053859964	0.26940176	1.0	1518	tags=22%, list=9%, signal=24%
GOBP_CELL_CELL_SIGNALING_BY_WNT	380	0.26899353	1.3926785	0.005988024	0.26925334	1.0	4611	tags=36%, list=27%, signal=48%
GOBP_ALDEHYDE_BIOSYNTHETIC_PROCESS	15	0.49375165	1.3925511	0.10344828	0.26895285	1.0	1677	tags=27%, list=10%, signal=30%
GOBP_MORPHOGENESIS_OF_A_POLARIZED_EPITHELIUM	87	0.32760927	1.3925363	0.026132405	0.26843953	1.0	4497	tags=39%, list=26%, signal=53%
GOBP_MITOTIC_CYTOKINESIS	65	0.34308457	1.3923647	0.042124543	0.26821545	1.0	4339	tags=38%, list=25%, signal=51%
GOBP_CELL_GROWTH	419	0.2636591	1.3921952	0.0	0.26798296	1.0	4088	tags=31%, list=24%, signal=39%
GOBP_SYNAPSE_ASSEMBLY	165	0.2967908	1.3919407	0.016393442	0.26789746	1.0	5708	tags=48%, list=33%, signal=72%
GOBP_REGULATION_OF_HUMORAL_IMMUNE_RESPONSE_MEDIATED_BY_CIRCULATING_IMMUNOGLOBULIN	17	0.46613172	1.3910263	0.10469314	0.26897526	1.0	89	tags=12%, list=1%, signal=12%
GOBP_POSITIVE_REGULATION_OF_CELL_SUBSTRATE_JUNCTION_ORGANIZATION	29	0.40588465	1.3902808	0.06725664	0.26971754	1.0	616	tags=17%, list=4%, signal=18%
GOBP_NEGATIVE_REGULATION_OF_PROTEIN_MATURATION	22	0.43545178	1.3895142	0.09398496	0.27062565	1.0	1513	tags=23%, list=9%, signal=25%
GOBP_CYTOKINESIS	144	0.2981079	1.3888701	0.026666667	0.27133915	1.0	3328	tags=29%, list=20%, signal=36%
GOBP_RESPONSE_TO_ALCOHOL	222	0.2823126	1.3887359	0.022435898	0.27103582	1.0	4756	tags=36%, list=28%, signal=50%
GOBP_NEGATIVE_REGULATION_OF_PROTEIN_LOCALIZATION	159	0.29547533	1.3884487	0.020967742	0.27101114	1.0	2303	tags=21%, list=13%, signal=24%
GOBP_THYROID_HORMONE_METABOLIC_PROCESS	25	0.4214849	1.3873034	0.08617594	0.27254358	1.0	5395	tags=52%, list=32%, signal=76%
GOBP_MORPHOGENESIS_OF_A_BRANCHING_STRUCTURE	187	0.28770357	1.3870642	0.02138158	0.27245265	1.0	3842	tags=29%, list=23%, signal=38%
GOBP_RIBONUCLEOSIDE_TRIPHOSPHATE_BIOSYNTHETIC_PROCESS	43	0.36422357	1.3870578	0.06271777	0.27192783	1.0	5508	tags=51%, list=32%, signal=75%
GOBP_ARP2_3_COMPLEX_MEDIATED_ACTIN_NUCLEATION	31	0.39326498	1.3863534	0.067669176	0.2725947	1.0	3401	tags=35%, list=20%, signal=44%
GOBP_ORGANIC_HYDROXY_COMPOUND_CATABOLIC_PROCESS	70	0.33507857	1.3842342	0.04964539	0.27576077	1.0	1931	tags=21%, list=11%, signal=24%
GOBP_REGULATION_OF_STEROID_METABOLIC_PROCESS	90	0.32364684	1.3833877	0.024875622	0.27673852	1.0	3091	tags=28%, list=18%, signal=34%
GOBP_CAMERA_TYPE_EYE_PHOTORECEPTOR_CELL_DIFFERENTIATION	24	0.4281811	1.3833694	0.07473309	0.27624285	1.0	3835	tags=42%, list=22%, signal=54%
GOBP_EMBRYONIC_PLACENTA_MORPHOGENESIS	26	0.4232348	1.3823519	0.082706764	0.277523	1.0	5468	tags=46%, list=32%, signal=68%
GOBP_GLYCOPROTEIN_CATABOLIC_PROCESS	23	0.42679587	1.3801229	0.108411215	0.28083703	1.0	3582	tags=39%, list=21%, signal=49%
GOBP_RESPONSE_TO_CHOLESTEROL	25	0.4183359	1.3789095	0.08876812	0.28244242	1.0	840	tags=20%, list=5%, signal=21%
GOBP_RIBOSOME_BIOGENESIS	215	0.28050116	1.3788573	0.011254019	0.28199154	1.0	2890	tags=24%, list=17%, signal=28%
GOBP_FOREBRAIN_NEURON_DIFFERENTIATION	37	0.3786301	1.3777891	0.07067138	0.28333914	1.0	2964	tags=30%, list=17%, signal=36%
GOBP_RIBOSOMAL_LARGE_SUBUNIT_BIOGENESIS	52	0.35367936	1.3774602	0.059130434	0.28336808	1.0	2844	tags=27%, list=17%, signal=32%
GOBP_NEGATIVE_REGULATION_OF_NEURON_APOPTOTIC_PROCESS	130	0.30073708	1.3772882	0.027419355	0.28313217	1.0	2798	tags=24%, list=16%, signal=28%
GOBP_SPHINGOMYELIN_METABOLIC_PROCESS	17	0.4679016	1.3759257	0.09589041	0.285055	1.0	4114	tags=41%, list=24%, signal=54%
GOBP_NEGATIVE_REGULATION_OF_OSTEOBLAST_DIFFERENTIATION	42	0.3626353	1.3755082	0.074074075	0.2853075	1.0	5229	tags=45%, list=31%, signal=65%
GOBP_GLYCOPROTEIN_METABOLIC_PROCESS	305	0.2680762	1.3752968	0.006134969	0.28519124	1.0	4589	tags=36%, list=27%, signal=48%
GOBP_RESPONSE_TO_MAGNESIUM_ION	19	0.44487867	1.37524	0.10382514	0.28472692	1.0	4367	tags=42%, list=26%, signal=57%
GOBP_CELLULAR_RESPONSE_TO_OXYGEN_LEVELS	133	0.2945085	1.3751358	0.03069467	0.28438088	1.0	1574	tags=19%, list=9%, signal=21%
GOBP_NUCLEOSOME_ASSEMBLY	42	0.3661164	1.3751124	0.06944445	0.2838892	1.0	4591	tags=43%, list=27%, signal=58%
GOBP_IMPORT_ACROSS_PLASMA_MEMBRANE	165	0.29218623	1.3747212	0.019575857	0.28406933	1.0	3123	tags=26%, list=18%, signal=32%
GOBP_VESICLE_MEDIATED_TRANSPORT_TO_THE_PLASMA_MEMBRANE	112	0.30755097	1.37463	0.04180602	0.28368813	1.0	2119	tags=21%, list=12%, signal=24%
GOBP_MALE_SEX_DIFFERENTIATION	152	0.29451308	1.3746088	0.013605442	0.28320453	1.0	2847	tags=25%, list=17%, signal=30%
GOBP_CELLULAR_RESPONSE_TO_CHOLESTEROL	15	0.48048523	1.3744115	0.089147285	0.28305304	1.0	840	tags=20%, list=5%, signal=21%
GOBP_MRNA_MODIFICATION	16	0.46442237	1.3743612	0.09800363	0.28260693	1.0	1447	tags=25%, list=8%, signal=27%
GOBP_ESTABLISHMENT_OR_MAINTENANCE_OF_MONOPOLAR_CELL_POLARITY	21	0.42991918	1.3732451	0.09490334	0.28401077	1.0	1197	tags=29%, list=7%, signal=31%
GOBP_MRNA_CIS_SPLICING_VIA_SPLICEOSOME	19	0.44894284	1.3723931	0.1007326	0.28496698	1.0	296	tags=21%, list=2%, signal=21%
GOBP_PHOSPHATE_ION_TRANSPORT	25	0.42208773	1.3723682	0.085514836	0.28449148	1.0	4150	tags=40%, list=24%, signal=53%
GOBP_INTERMEMBRANE_LIPID_TRANSFER	38	0.37972572	1.372218	0.083333336	0.28428307	1.0	3063	tags=34%, list=18%, signal=42%
GOBP_SULFATION	23	0.42651895	1.3722056	0.09090909	0.2837844	1.0	4421	tags=39%, list=26%, signal=53%
GOBP_ESTABLISHMENT_OF_PROTEIN_LOCALIZATION_TO_MEMBRANE	193	0.2841494	1.3716766	0.020376176	0.28420705	1.0	2988	tags=26%, list=18%, signal=32%
GOBP_RIBOSOMAL_LARGE_SUBUNIT_ASSEMBLY	21	0.4335778	1.3714925	0.106617644	0.2840459	1.0	2844	tags=33%, list=17%, signal=40%
GOBP_REGULATION_OF_PROTEIN_TARGETING	59	0.34354028	1.3714254	0.07321131	0.28367034	1.0	2409	tags=25%, list=14%, signal=30%
GOBP_SEROTONIN_TRANSPORT	19	0.4451101	1.3710381	0.10326087	0.28386024	1.0	3834	tags=32%, list=22%, signal=41%
GOBP_REGULATION_OF_MONOOXYGENASE_ACTIVITY	48	0.36221313	1.3700366	0.0656304	0.28516465	1.0	2721	tags=27%, list=16%, signal=32%
GOBP_RESPONSE_TO_STEROID_HORMONE	291	0.2684948	1.3698726	0.0106870225	0.28488722	1.0	4344	tags=32%, list=25%, signal=42%
GOBP_LATE_ENDOSOME_TO_VACUOLE_TRANSPORT_VIA_MULTIVESICULAR_BODY_SORTING_PATHWAY	16	0.47229552	1.3693105	0.10536044	0.2853875	1.0	4749	tags=63%, list=28%, signal=87%
GOBP_KIDNEY_EPITHELIUM_DEVELOPMENT	135	0.29782966	1.3692317	0.027868852	0.2850007	1.0	4852	tags=41%, list=28%, signal=56%
GOBP_REGULATION_OF_LIPID_BIOSYNTHETIC_PROCESS	144	0.29461026	1.3690417	0.021922428	0.28480488	1.0	4701	tags=35%, list=28%, signal=48%
GOBP_REGULATION_OF_ENDOCYTIC_RECYCLING	15	0.46634132	1.3683074	0.105882354	0.28561893	1.0	2119	tags=40%, list=12%, signal=46%
GOBP_NEGATIVE_REGULATION_OF_PLASMA_MEMBRANE_BOUNDED_CELL_PROJECTION_ASSEMBLY	27	0.4097857	1.3681008	0.09437387	0.28542787	1.0	3034	tags=33%, list=18%, signal=40%
GOBP_ORGANIC_HYDROXY_COMPOUND_BIOSYNTHETIC_PROCESS	207	0.27815357	1.3675226	0.021103896	0.28602284	1.0	2579	tags=22%, list=15%, signal=25%
GOBP_REGULATION_OF_PROTEIN_DEPHOSPHORYLATION	72	0.3263783	1.3671592	0.0539629	0.28624785	1.0	1175	tags=18%, list=7%, signal=19%
GOBP_MITOTIC_SPINDLE_ORGANIZATION	99	0.31529385	1.3669451	0.052545156	0.28610465	1.0	4510	tags=40%, list=26%, signal=55%
GOBP_POSITIVE_REGULATION_OF_CALCIUM_ION_TRANSMEMBRANE_TRANSPORTER_ACTIVITY	32	0.39100322	1.3658541	0.08918406	0.28754723	1.0	3123	tags=34%, list=18%, signal=42%
GOBP_ANTEROGRADE_AXONAL_TRANSPORT	42	0.36018783	1.3656425	0.08219178	0.28740734	1.0	2051	tags=21%, list=12%, signal=24%
GOBP_REGULATION_OF_CANONICAL_WNT_SIGNALING_PATHWAY	205	0.280568	1.3643355	0.017460318	0.2892375	1.0	3280	tags=28%, list=19%, signal=35%
GOBP_AMYLOID_PRECURSOR_PROTEIN_METABOLIC_PROCESS	65	0.3377644	1.3639244	0.051601425	0.28950617	1.0	4191	tags=40%, list=25%, signal=53%
GOBP_MAINTENANCE_OF_PROTEIN_LOCALIZATION_IN_ORGANELLE	34	0.3855701	1.3635824	0.086876154	0.28964692	1.0	3230	tags=35%, list=19%, signal=43%
GOBP_RESPIRATORY_SYSTEM_PROCESS	33	0.38724244	1.3631434	0.0927835	0.29003364	1.0	4848	tags=48%, list=28%, signal=68%
GOBP_EMBRYONIC_SKELETAL_SYSTEM_DEVELOPMENT	117	0.2994896	1.3628632	0.039123632	0.29004344	1.0	4655	tags=38%, list=27%, signal=53%
GOBP_NEGATIVE_REGULATION_OF_GROWTH	220	0.27933624	1.3626518	0.01540832	0.28991997	1.0	4485	tags=32%, list=26%, signal=43%
GOBP_REGULATION_OF_EXTRACELLULAR_MATRIX_ORGANIZATION	41	0.3729893	1.3620735	0.083185844	0.2904505	1.0	4113	tags=44%, list=24%, signal=58%
GOBP_INSULIN_SECRETION_INVOLVED_IN_CELLULAR_RESPONSE_TO_GLUCOSE_STIMULUS	46	0.3638561	1.3613033	0.08118081	0.2913079	1.0	3905	tags=35%, list=23%, signal=45%
GOBP_POSITIVE_REGULATION_OF_PROTEIN_DEPHOSPHORYLATION	39	0.37382665	1.3609422	0.092057765	0.29148132	1.0	1060	tags=23%, list=6%, signal=25%
GOBP_POSITIVE_REGULATION_OF_DNA_BINDING	50	0.34906697	1.36082	0.08084358	0.2911671	1.0	2606	tags=30%, list=15%, signal=35%
GOBP_TYPE_B_PANCREATIC_CELL_PROLIFERATION	18	0.4492561	1.3604212	0.1005291	0.29145938	1.0	4742	tags=39%, list=28%, signal=54%
GOBP_CARBOHYDRATE_PHOSPHORYLATION	21	0.429418	1.3600405	0.10246679	0.29165486	1.0	2520	tags=38%, list=15%, signal=45%
GOBP_CARBOHYDRATE_HOMEOSTASIS	196	0.2783698	1.3596232	0.01217656	0.2918955	1.0	4883	tags=40%, list=29%, signal=56%
GOBP_CARBOHYDRATE_DERIVATIVE_TRANSPORT	73	0.33449015	1.3595469	0.059967585	0.29152992	1.0	2979	tags=30%, list=17%, signal=36%
GOBP_POSITIVE_REGULATION_OF_SMOOTHENED_SIGNALING_PATHWAY	30	0.39911103	1.3587116	0.10261194	0.29254648	1.0	3175	tags=30%, list=19%, signal=37%
GOBP_POSITIVE_REGULATION_OF_HUMORAL_IMMUNE_RESPONSE	20	0.44984853	1.358694	0.10885609	0.29207283	1.0	2692	tags=30%, list=16%, signal=36%
GOBP_NEGATIVE_REGULATION_OF_PROTEIN_LOCALIZATION_TO_MEMBRANE	27	0.40817603	1.3586531	0.092979126	0.29163474	1.0	5166	tags=48%, list=30%, signal=69%
GOBP_GLYCOSPHINGOLIPID_METABOLIC_PROCESS	58	0.34273893	1.3578951	0.05964912	0.29252246	1.0	3288	tags=33%, list=19%, signal=40%
GOBP_RESPONSE_TO_NICOTINE	48	0.3569452	1.3566985	0.08922559	0.2942455	1.0	4674	tags=42%, list=27%, signal=57%
GOBP_REGULATION_OF_CYTOPLASMIC_TRANSPORT	22	0.4297095	1.3561491	0.10934744	0.29474828	1.0	1698	tags=27%, list=10%, signal=30%
GOBP_BRANCH_ELONGATION_OF_AN_EPITHELIUM	16	0.46176854	1.355876	0.10626186	0.29470226	1.0	3118	tags=44%, list=18%, signal=53%
GOBP_RESPONSE_TO_METAL_ION	334	0.26412886	1.3555844	0.0058479533	0.29471076	1.0	4797	tags=34%, list=28%, signal=46%
GOBP_NEGATIVE_REGULATION_OF_BONE_REMODELING	17	0.46675476	1.3554829	0.11672474	0.29437342	1.0	2274	tags=35%, list=13%, signal=41%
GOBP_PROTEIN_TARGETING_TO_VACUOLE	34	0.38084766	1.3553692	0.096958175	0.29408205	1.0	2284	tags=35%, list=13%, signal=41%
GOBP_VERY_LONG_CHAIN_FATTY_ACID_METABOLIC_PROCESS	28	0.40321806	1.3553147	0.07736944	0.29367465	1.0	4174	tags=39%, list=24%, signal=52%
GOBP_NEUROMUSCULAR_PROCESS_CONTROLLING_BALANCE	40	0.36352393	1.3536867	0.07652174	0.29621005	1.0	3112	tags=28%, list=18%, signal=34%
GOBP_STEM_CELL_PROLIFERATION	51	0.3482065	1.3536167	0.07614213	0.29584634	1.0	3288	tags=33%, list=19%, signal=41%
GOBP_EPIBOLY	27	0.40141258	1.3505098	0.095684804	0.3011284	1.0	2548	tags=33%, list=15%, signal=39%
GOBP_CEREBRAL_CORTEX_DEVELOPMENT	92	0.3149219	1.3502607	0.046875	0.3010808	1.0	1891	tags=22%, list=11%, signal=24%
GOBP_MITOCHONDRION_MORPHOGENESIS	15	0.475253	1.3498	0.14845361	0.30144402	1.0	207	tags=20%, list=1%, signal=20%
GOBP_POSITIVE_REGULATION_OF_AXONOGENESIS	70	0.32721195	1.3496275	0.05882353	0.30123484	1.0	2201	tags=24%, list=13%, signal=28%
GOBP_METAPHASE_PLATE_CONGRESSION	53	0.34207496	1.3495536	0.088435374	0.3008311	1.0	4645	tags=40%, list=27%, signal=54%
GOBP_RESPONSE_TO_ENDOPLASMIC_RETICULUM_STRESS	203	0.27689457	1.3491129	0.022970904	0.30117732	1.0	3842	tags=30%, list=23%, signal=38%
GOBP_POSITIVE_REGULATION_OF_HORMONE_SECRETION	109	0.29934308	1.3489014	0.044701986	0.30114153	1.0	4458	tags=40%, list=26%, signal=54%
GOBP_NEGATIVE_REGULATION_OF_ORGAN_GROWTH	29	0.39320445	1.3485514	0.09618875	0.30131143	1.0	1074	tags=14%, list=6%, signal=15%
GOBP_OLIGODENDROCYTE_DEVELOPMENT	39	0.36539483	1.3483938	0.08571429	0.30110064	1.0	5289	tags=49%, list=31%, signal=70%
GOBP_CHAPERONE_COFACTOR_DEPENDENT_PROTEIN_REFOLDING	29	0.40299752	1.3481747	0.09594096	0.30102006	1.0	2864	tags=31%, list=17%, signal=37%
GOBP_ESTABLISHMENT_OR_MAINTENANCE_OF_BIPOLAR_CELL_POLARITY	43	0.36361995	1.3481686	0.09122807	0.30051875	1.0	3676	tags=37%, list=22%, signal=47%
GOBP_CEREBELLAR_CORTEX_DEVELOPMENT	45	0.35586435	1.347735	0.07155635	0.30086982	1.0	4056	tags=47%, list=24%, signal=61%
GOBP_REGULATION_OF_CELLULAR_COMPONENT_SIZE	304	0.2648634	1.3474948	0.012307692	0.30086094	1.0	3923	tags=31%, list=23%, signal=39%
GOBP_NEGATIVE_REGULATION_OF_NEURON_DIFFERENTIATION	67	0.3291961	1.3471136	0.060283687	0.3009892	1.0	4888	tags=37%, list=29%, signal=52%
GOBP_RESPONSE_TO_INCREASED_OXYGEN_LEVELS	24	0.41520712	1.3469088	0.09289618	0.30091116	1.0	4583	tags=50%, list=27%, signal=68%
GOBP_DORSAL_VENTRAL_PATTERN_FORMATION	79	0.3165941	1.3466287	0.05851064	0.3009623	1.0	2680	tags=28%, list=16%, signal=33%
GOBP_DIOL_METABOLIC_PROCESS	21	0.42987332	1.3461213	0.10603291	0.30138883	1.0	2216	tags=29%, list=13%, signal=33%
GOBP_REGULATION_OF_HORMONE_LEVELS	452	0.25250345	1.3460431	0.002915452	0.30104592	1.0	4359	tags=31%, list=26%, signal=41%
GOBP_REGULATION_OF_PROTEIN_EXIT_FROM_ENDOPLASMIC_RETICULUM	20	0.4301151	1.3454914	0.12862319	0.30160728	1.0	1665	tags=30%, list=10%, signal=33%
GOBP_GOLGI_VESICLE_TRANSPORT	249	0.27068532	1.3454645	0.01236476	0.30116624	1.0	2284	tags=20%, list=13%, signal=23%
GOBP_SKELETAL_MUSCLE_CONTRACTION	38	0.3760229	1.3452548	0.10575139	0.30104923	1.0	2204	tags=26%, list=13%, signal=30%
GOBP_REGULATION_OF_DNA_BINDING	109	0.30207515	1.344177	0.036082473	0.30270338	1.0	2606	tags=23%, list=15%, signal=27%
GOBP_GLIAL_CELL_DEVELOPMENT	103	0.29806718	1.3436949	0.044444446	0.30313012	1.0	3237	tags=25%, list=19%, signal=31%
GOBP_PEPTIDE_CATABOLIC_PROCESS	20	0.43967342	1.3434281	0.09796673	0.30314234	1.0	2578	tags=30%, list=15%, signal=35%
GOBP_MODULATION_BY_HOST_OF_VIRAL_PROCESS	29	0.39262605	1.3429366	0.09140768	0.3035215	1.0	3045	tags=38%, list=18%, signal=46%
GOBP_PROTEIN_LOCALIZATION_TO_EXTRACELLULAR_REGION	299	0.26382434	1.3426728	0.015479876	0.30354226	1.0	2577	tags=22%, list=15%, signal=26%
GOBP_NEGATIVE_REGULATION_OF_WNT_SIGNALING_PATHWAY	139	0.28711575	1.3423567	0.03125	0.30371034	1.0	4837	tags=40%, list=28%, signal=55%
GOBP_CORTICAL_CYTOSKELETON_ORGANIZATION	56	0.34225318	1.3418603	0.08045977	0.30414197	1.0	4276	tags=34%, list=25%, signal=45%
GOBP_RESPONSE_TO_NUTRIENT	143	0.2926501	1.3410331	0.033762056	0.30528852	1.0	4795	tags=38%, list=28%, signal=53%
GOBP_REGULATION_OF_SYNAPTIC_VESICLE_EXOCYTOSIS	52	0.34582412	1.3408562	0.07557118	0.3051097	1.0	3306	tags=31%, list=19%, signal=38%
GOBP_AXONAL_TRANSPORT	57	0.34030023	1.340698	0.07295374	0.30490854	1.0	2051	tags=21%, list=12%, signal=24%
GOBP_MULTIVESICULAR_BODY_SORTING_PATHWAY	31	0.388309	1.3393596	0.10526316	0.30699602	1.0	2254	tags=29%, list=13%, signal=33%
GOBP_CELL_MIGRATION_IN_HINDBRAIN	16	0.46570846	1.3391523	0.11985019	0.30684927	1.0	4529	tags=56%, list=27%, signal=77%
GOBP_NUCLEOTIDE_SUGAR_BIOSYNTHETIC_PROCESS	15	0.46488014	1.3382119	0.12614259	0.30814853	1.0	1227	tags=27%, list=7%, signal=29%
GOBP_MESODERM_MORPHOGENESIS	66	0.32722437	1.338192	0.06759099	0.3076882	1.0	3642	tags=35%, list=21%, signal=44%
GOBP_ATP_BIOSYNTHETIC_PROCESS	28	0.3891176	1.3377814	0.11187608	0.3079197	1.0	2556	tags=25%, list=15%, signal=29%
GOBP_NEGATIVE_REGULATION_OF_TISSUE_REMODELING	21	0.4260697	1.3376516	0.12195122	0.307692	1.0	2585	tags=38%, list=15%, signal=45%
GOBP_NEGATIVE_REGULATION_OF_CYSTEINE_TYPE_ENDOPEPTIDASE_ACTIVITY	75	0.32081288	1.3372728	0.06735751	0.3079024	1.0	2798	tags=27%, list=16%, signal=32%
GOBP_EMBRYONIC_ORGAN_MORPHOGENESIS	270	0.26366314	1.3364141	0.012658228	0.30901772	1.0	4672	tags=36%, list=27%, signal=48%
GOBP_CANONICAL_WNT_SIGNALING_PATHWAY	256	0.26717123	1.3359666	0.016975308	0.30943102	1.0	3280	tags=27%, list=19%, signal=32%
GOBP_RRNA_MODIFICATION	17	0.45213076	1.3358217	0.12059369	0.30925807	1.0	1910	tags=29%, list=11%, signal=33%
GOBP_RNA_SPLICING_VIA_TRANSESTERIFICATION_REACTIONS	211	0.26984897	1.3357077	0.01910828	0.30895624	1.0	1174	tags=14%, list=7%, signal=15%
GOBP_ACTIN_NUCLEATION	42	0.35968897	1.3355273	0.088495575	0.30878255	1.0	3757	tags=33%, list=22%, signal=43%
GOBP_NUCLEOSIDE_MONOPHOSPHATE_METABOLIC_PROCESS	65	0.3213635	1.3349708	0.07204117	0.3093398	1.0	3731	tags=34%, list=22%, signal=43%
GOBP_DIOL_BIOSYNTHETIC_PROCESS	17	0.45456862	1.3347453	0.11380597	0.30925754	1.0	2216	tags=35%, list=13%, signal=41%
GOBP_ACTIN_FILAMENT_DEPOLYMERIZATION	51	0.34572688	1.3341502	0.071174376	0.30993882	1.0	3757	tags=37%, list=22%, signal=48%
GOBP_STRESS_FIBER_ASSEMBLY	90	0.30994743	1.3339227	0.059027776	0.30988264	1.0	3807	tags=36%, list=22%, signal=46%
GOBP_OSSIFICATION	361	0.25520882	1.3338249	0.009118541	0.30954885	1.0	5281	tags=38%, list=31%, signal=54%
GOBP_DOPAMINE_TRANSPORT	50	0.34367687	1.3328338	0.09683099	0.31102052	1.0	5716	tags=54%, list=34%, signal=81%
GOBP_NEGATIVE_REGULATION_OF_NERVOUS_SYSTEM_DEVELOPMENT	133	0.28634432	1.3324752	0.03464567	0.31118914	1.0	4587	tags=37%, list=27%, signal=50%
GOBP_POSITIVE_REGULATION_OF_ATP_DEPENDENT_ACTIVITY	40	0.36499882	1.3320322	0.08687943	0.31154925	1.0	1499	tags=20%, list=9%, signal=22%
GOBP_NEURON_PROJECTION_REGENERATION	54	0.34432575	1.3315977	0.06690778	0.31192774	1.0	2309	tags=26%, list=14%, signal=30%
GOBP_EYE_PHOTORECEPTOR_CELL_DEVELOPMENT	32	0.379844	1.3309029	0.09615385	0.31271267	1.0	3835	tags=47%, list=22%, signal=60%
GOBP_COLLAGEN_BIOSYNTHETIC_PROCESS	35	0.37195888	1.3304714	0.07899462	0.31307784	1.0	4268	tags=40%, list=25%, signal=53%
GOBP_RIBONUCLEOSIDE_TRIPHOSPHATE_METABOLIC_PROCESS	57	0.3326878	1.3299025	0.0762565	0.31367815	1.0	4025	tags=37%, list=24%, signal=48%
GOBP_AXON_DEVELOPMENT	442	0.24897595	1.3298554	0.013177159	0.31325638	1.0	4894	tags=36%, list=29%, signal=50%
GOBP_HORMONE_MEDIATED_SIGNALING_PATHWAY	161	0.28351635	1.3296932	0.02866242	0.3130779	1.0	1658	tags=17%, list=10%, signal=18%
GOBP_NEGATIVE_REGULATION_OF_STEM_CELL_DIFFERENTIATION	17	0.443962	1.329147	0.13059701	0.31362683	1.0	1486	tags=24%, list=9%, signal=26%
GOBP_POSITIVE_REGULATION_OF_PROTEIN_SECRETION	116	0.29273167	1.3288378	0.051457975	0.31370503	1.0	2554	tags=24%, list=15%, signal=28%
GOBP_NEGATIVE_REGULATION_OF_SUPRAMOLECULAR_FIBER_ORGANIZATION	131	0.2883293	1.3280613	0.051612902	0.31465647	1.0	3963	tags=34%, list=23%, signal=43%
GOBP_NEGATIVE_REGULATION_OF_PROTEIN_CONTAINING_COMPLEX_ASSEMBLY	115	0.2943953	1.3279972	0.05685619	0.3143022	1.0	3292	tags=32%, list=19%, signal=40%
GOBP_REGULATION_OF_CELLULAR_RESPIRATION	38	0.36818695	1.3278776	0.09489051	0.31401452	1.0	3357	tags=39%, list=20%, signal=49%
GOBP_EYE_PHOTORECEPTOR_CELL_DIFFERENTIATION	42	0.35132992	1.3278676	0.08919383	0.3135602	1.0	3835	tags=43%, list=22%, signal=55%
GOBP_RESPONSE_TO_ANTIBIOTIC	42	0.3551086	1.3278334	0.09576427	0.31314924	1.0	3853	tags=38%, list=23%, signal=49%
GOBP_CELLULAR_RESPONSE_TO_REACTIVE_OXYGEN_SPECIES	123	0.29359412	1.3275853	0.04269294	0.31312537	1.0	2372	tags=22%, list=14%, signal=25%
GOBP_PLATELET_MORPHOGENESIS	20	0.42436785	1.3274465	0.11275416	0.312938	1.0	3277	tags=45%, list=19%, signal=56%
GOBP_INTRINSIC_APOPTOTIC_SIGNALING_PATHWAY	252	0.26614743	1.3274447	0.020344287	0.31245986	1.0	2751	tags=22%, list=16%, signal=26%
GOBP_SMOOTH_MUSCLE_TISSUE_DEVELOPMENT	22	0.4158735	1.3271214	0.10885609	0.31257644	1.0	3634	tags=45%, list=21%, signal=58%
GOBP_REGULATION_OF_RESPONSE_TO_ENDOPLASMIC_RETICULUM_STRESS	63	0.32647762	1.3268641	0.0881295	0.31256494	1.0	3113	tags=32%, list=18%, signal=39%
GOBP_PHENOL_CONTAINING_COMPOUND_METABOLIC_PROCESS	103	0.3003772	1.3268577	0.05059022	0.31209615	1.0	4359	tags=33%, list=26%, signal=44%
GOBP_POSITIVE_REGULATION_OF_INTRACELLULAR_PROTEIN_TRANSPORT	127	0.29217482	1.3262743	45	0.31270885	1.0	1974	tags=22%, list=12%, signal=25%
GOBP_NEGATIVE_REGULATION_OF_PROTEOLYSIS	298	0.26033473	1.3262093	0.016768293	0.31236333	1.0	4774	tags=34%, list=28%, signal=47%
GOBP_REGULATION_OF_NEUROTRANSMITTER_TRANSPORT	91	0.30776128	1.3241249	0.04901961	0.3159384	1.0	3092	tags=26%, list=18%, signal=32%
GOBP_REGULATION_OF_TRIGLYCERIDE_METABOLIC_PROCESS	30	0.38349977	1.3231016	0.10344828	0.31747964	1.0	3695	tags=33%, list=22%, signal=42%
GOBP_POSITIVE_REGULATION_OF_CYTOSKELETON_ORGANIZATION	169	0.2768637	1.3226818	0.0352	0.3178167	1.0	4311	tags=33%, list=25%, signal=44%
GOBP_AMYLOID_FIBRIL_FORMATION	31	0.39107975	1.3220034	0.10458715	0.31866625	1.0	1583	tags=23%, list=9%, signal=25%
GOBP_NEGATIVE_REGULATION_OF_NEURON_DEATH	188	0.27261397	1.3212299	0.023112481	0.31971043	1.0	3118	tags=24%, list=18%, signal=30%
GOBP_REGULATION_OF_LIPOPROTEIN_PARTICLE_CLEARANCE	18	0.43921816	1.3211286	0.121996306	0.31940532	1.0	5618	tags=61%, list=33%, signal=91%
GOBP_MYOBLAST_FUSION	36	0.36549056	1.3208028	0.10185185	0.3195158	1.0	4307	tags=44%, list=25%, signal=59%
GOBP_RESPONSE_TO_AXON_INJURY	75	0.31451216	1.3207213	0.07044674	0.31920165	1.0	2309	tags=24%, list=14%, signal=28%
GOBP_FLUID_TRANSPORT	32	0.38046393	1.3206671	0.09548611	0.31883353	1.0	5050	tags=56%, list=30%, signal=80%
GOBP_REGULATION_OF_BONE_RESORPTION	36	0.37198868	1.3204986	0.10973451	0.31866497	1.0	2507	tags=31%, list=15%, signal=36%
GOBP_CELLULAR_MODIFIED_AMINO_ACID_CATABOLIC_PROCESS	21	0.43011376	1.3204073	0.13357401	0.31837982	1.0	2578	tags=29%, list=15%, signal=34%
GOBP_THIOESTER_METABOLIC_PROCESS	76	0.31306288	1.3198975	0.057996485	0.31888577	1.0	4662	tags=39%, list=27%, signal=54%
GOBP_REGULATION_OF_WNT_SIGNALING_PATHWAY	267	0.2591318	1.3198185	0.012480499	0.31855738	1.0	3345	tags=27%, list=20%, signal=33%
GOBP_BONE_MORPHOGENESIS	91	0.3073134	1.3180832	0.09151414	0.3215925	1.0	5234	tags=45%, list=31%, signal=65%
GOBP_REGULATION_OF_NERVOUS_SYSTEM_DEVELOPMENT	382	0.2517953	1.3179008	0.016897082	0.32147545	1.0	4660	tags=32%, list=27%, signal=43%
GOBP_NEURON_DEATH	314	0.2579317	1.3177234	0.010835913	0.32134598	1.0	3123	tags=25%, list=18%, signal=30%
GOBP_CELL_MATRIX_ADHESION	211	0.26852742	1.3175299	0.03154574	0.3212458	1.0	4479	tags=33%, list=26%, signal=44%
GOBP_REGULATION_OF_PROTEIN_BINDING	177	0.2774493	1.3171222	0.031879194	0.32157376	1.0	2130	tags=21%, list=12%, signal=24%
GOBP_REGULATION_OF_MITOCHONDRIAL_OUTER_MEMBRANE_PERMEABILIZATION_INVOLVED_IN_APOPTOTIC_SIGNALING_PATHWAY	17	0.44540066	1.3166164	0.13978495	0.3221295	1.0	2151	tags=35%, list=13%, signal=40%
GOBP_ACTIN_FILAMENT_ORGANIZATION	369	0.25329146	1.3161085	0.017216643	0.32269597	1.0	4088	tags=32%, list=24%, signal=41%
GOBP_HEMOGLOBIN_METABOLIC_PROCESS	16	0.45665964	1.315709	0.14616756	0.32297686	1.0	2679	tags=38%, list=16%, signal=44%
GOBP_CARTILAGE_DEVELOPMENT_INVOLVED_IN_ENDOCHONDRAL_BONE_MORPHOGENESIS	30	0.38214764	1.3155402	0.135436	0.32282752	1.0	2847	tags=30%, list=17%, signal=36%
GOBP_WATER_TRANSPORT	23	0.41607308	1.315427	0.12660551	0.32260045	1.0	4991	tags=57%, list=29%, signal=80%
GOBP_PROTEIN_DNA_COMPLEX_DISASSEMBLY	19	0.4292491	1.3152633	0.13035715	0.32241565	1.0	4202	tags=53%, list=25%, signal=70%
GOBP_NEGATIVE_REGULATION_OF_PEPTIDE_SECRETION	36	0.36291343	1.3147327	0.09010601	0.32298702	1.0	2303	tags=28%, list=13%, signal=32%
GOBP_MYOTUBE_DIFFERENTIATION	95	0.3051149	1.3137382	0.05743243	0.32450336	1.0	5715	tags=46%, list=33%, signal=69%
GOBP_POSITIVE_REGULATION_OF_POTASSIUM_ION_TRANSPORT	47	0.34101596	1.3136421	0.09927798	0.3242049	1.0	5618	tags=57%, list=33%, signal=85%
GOBP_DEVELOPMENT_OF_PRIMARY_SEXUAL_CHARACTERISTICS	213	0.26623982	1.3134491	0.03154574	0.3240758	1.0	2847	tags=23%, list=17%, signal=27%
GOBP_CELL_JUNCTION_ASSEMBLY	382	0.24964571	1.3132453	0.014814815	0.32396334	1.0	4369	tags=32%, list=26%, signal=43%
GOBP_STEROID_BIOSYNTHETIC_PROCESS	152	0.27948245	1.3129275	0.0464	0.32413238	1.0	2775	tags=22%, list=16%, signal=26%
GOBP_RNA_SPLICING	291	0.25795034	1.3127506	0.020895522	0.32402104	1.0	2912	tags=23%, list=17%, signal=28%
GOBP_REGULATION_OF_RESPIRATORY_GASEOUS_EXCHANGE	19	0.4304148	1.3125223	0.14084508	0.32405877	1.0	4848	tags=42%, list=28%, signal=59%
GOBP_PROTEIN_LOCALIZATION_TO_CELL_PERIPHERY	297	0.25746688	1.3125077	0.018489985	0.32360974	1.0	4626	tags=33%, list=27%, signal=44%
GOBP_AMIDE_TRANSPORT	255	0.25921124	1.3124893	0.029968454	0.3231824	1.0	4762	tags=36%, list=28%, signal=49%
GOBP_SPINDLE_ASSEMBLY	94	0.29897493	1.3108083	0.08153078	0.32593983	1.0	3192	tags=30%, list=19%, signal=36%
GOBP_REGULATION_OF_CYTOSKELETON_ORGANIZATION	436	0.24637887	1.3086213	0.01459854	0.32973266	1.0	3974	tags=30%, list=23%, signal=38%
GOBP_REGULATION_OF_STEM_CELL_POPULATION_MAINTENANCE	28	0.3892699	1.3085517	0.12429378	0.3293894	1.0	2676	tags=32%, list=16%, signal=38%
GOBP_LABYRINTHINE_LAYER_MORPHOGENESIS	21	0.42199227	1.30843	0.12704174	0.32914004	1.0	5461	tags=43%, list=32%, signal=63%
GOBP_MESENCHYMAL_CELL_DEVELOPMENT	85	0.30464715	1.3080783	0.06375228	0.32939997	1.0	4045	tags=34%, list=24%, signal=44%
GOBP_PTERIDINE_CONTAINING_COMPOUND_METABOLIC_PROCESS	33	0.37019998	1.3072158	0.10622711	0.33063745	1.0	2594	tags=27%, list=15%, signal=32%
GOBP_VENTRICULAR_CARDIAC_MUSCLE_CELL_ACTION_POTENTIAL	31	0.38324907	1.3058813	0.13407822	0.3328163	1.0	4799	tags=48%, list=28%, signal=67%
GOBP_RRNA_METABOLIC_PROCESS	180	0.26904902	1.3057415	0.04107425	0.33258688	1.0	3502	tags=27%, list=21%, signal=34%
GOBP_MRNA_PROCESSING	331	0.2540716	1.3057225	0.019877676	0.33214465	1.0	2537	tags=22%, list=15%, signal=25%
GOBP_RIBONUCLEOPROTEIN_COMPLEX_BIOGENESIS	297	0.25839296	1.3045173	0.013657056	0.3340719	1.0	2908	tags=23%, list=17%, signal=28%
GOBP_RESPONSE_TO_KETONE	180	0.27374318	1.3043861	0.040783033	0.33389142	1.0	4344	tags=34%, list=25%, signal=45%
GOBP_ZINC_ION_TRANSPORT	28	0.38584358	1.3043381	0.12043796	0.3335108	1.0	2695	tags=29%, list=16%, signal=34%
GOBP_MORPHOGENESIS_OF_AN_EPITHELIUM	466	0.24283235	1.3040822	0.0071225073	0.33355784	1.0	3842	tags=27%, list=23%, signal=34%
GOBP_POSITIVE_REGULATION_OF_PROTEIN_POLYMERIZATION	79	0.3121389	1.3039795	0.08306189	0.33328494	1.0	4086	tags=33%, list=24%, signal=43%
GOBP_GLYCOPROTEIN_BIOSYNTHETIC_PROCESS	245	0.25879052	1.3033537	0.035060976	0.33407944	1.0	4477	tags=36%, list=26%, signal=47%
GOBP_REPRODUCTIVE_SYSTEM_DEVELOPMENT	405	0.24788208	1.3032278	0.021645023	0.3338541	1.0	2469	tags=20%, list=14%, signal=23%
GOBP_PROTEIN_PROCESSING	210	0.2678666	1.3022544	0.03387097	0.33532327	1.0	3056	tags=25%, list=18%, signal=30%
GOBP_REGULATION_OF_INTRACELLULAR_PROTEIN_TRANSPORT	180	0.27076834	1.301907	0.040387724	0.33552876	1.0	2409	tags=23%, list=14%, signal=26%
GOBP_RESPONSE_TO_ETHANOL	116	0.28939998	1.3017766	0.07304348	0.3353287	1.0	4712	tags=39%, list=28%, signal=53%
GOBP_HEPARAN_SULFATE_PROTEOGLYCAN_METABOLIC_PROCESS	29	0.39213982	1.3001211	0.1302682	0.33819848	1.0	1022	tags=21%, list=6%, signal=22%
GOBP_REGULATION_OF_NEURONAL_SYNAPTIC_PLASTICITY	43	0.34877947	1.3000848	0.11208406	0.3377937	1.0	5620	tags=47%, list=33%, signal=69%
GOBP_REGULATION_OF_MEMBRANE_REPOLARIZATION	32	0.36760214	1.299413	0.1360424	0.33876064	1.0	2998	tags=31%, list=18%, signal=38%
GOBP_RESPONSE_TO_CAMP	84	0.30372396	1.2989022	0.070063695	0.3392538	1.0	4999	tags=42%, list=29%, signal=59%
GOBP_REGULATION_OF_PROTEIN_TARGETING_TO_MEMBRANE	21	0.41589028	1.2983594	0.14768684	0.33989683	1.0	4459	tags=48%, list=26%, signal=64%
GOBP_COLUMNAR_CUBOIDAL_EPITHELIAL_CELL_DIFFERENTIATION	80	0.30729917	1.2978898	0.082311735	0.34035084	1.0	5129	tags=40%, list=30%, signal=57%
GOBP_CHAPERONE_MEDIATED_PROTEIN_COMPLEX_ASSEMBLY	15	0.45947286	1.2978486	0.16880734	0.33994448	1.0	2395	tags=40%, list=14%, signal=46%
GOBP_TONGUE_DEVELOPMENT	17	0.4316172	1.2978351	0.16211294	0.3394909	1.0	5886	tags=59%, list=35%, signal=90%
GOBP_POSITIVE_REGULATION_OF_ERBB_SIGNALING_PATHWAY	30	0.37120268	1.2966709	0.13553114	0.34132522	1.0	1988	tags=23%, list=12%, signal=26%
GOBP_REGULATION_OF_PROTEIN_POLYMERIZATION	165	0.27331084	1.2959248	0.04918033	0.34235674	1.0	3923	tags=32%, list=23%, signal=41%
GOBP_PLASMA_MEMBRANE_ORGANIZATION	126	0.2844938	1.2956843	0.06349207	0.34236082	1.0	5860	tags=46%, list=34%, signal=70%
GOBP_REGULATION_OF_PROTEASOMAL_PROTEIN_CATABOLIC_PROCESS	155	0.27530962	1.2956331	0.05279503	0.34199986	1.0	3353	tags=29%, list=20%, signal=36%
GOBP_CHONDROITIN_SULFATE_PROTEOGLYCAN_BIOSYNTHETIC_PROCESS	16	0.4488239	1.2954174	0.1438849	0.34196034	1.0	2088	tags=25%, list=12%, signal=28%
GOBP_REACTIVE_OXYGEN_SPECIES_BIOSYNTHETIC_PROCESS	49	0.34351346	1.2939473	0.11504425	0.34454492	1.0	3291	tags=35%, list=19%, signal=43%
GOBP_REGULATION_OF_MRNA_PROCESSING	101	0.2931587	1.2935784	0.07224959	0.34477058	1.0	2537	tags=25%, list=15%, signal=29%
GOBP_POSITIVE_REGULATION_OF_TRANSCRIPTION_BY_RNA_POLYMERASE_I	20	0.419933	1.2926908	0.14768684	0.34607157	1.0	2444	tags=35%, list=14%, signal=41%
GOBP_MODULATION_OF_EXCITATORY_POSTSYNAPTIC_POTENTIAL	33	0.36931783	1.2922729	0.11876076	0.34647733	1.0	4056	tags=39%, list=24%, signal=52%
GOBP_POSITIVE_REGULATION_OF_ESTABLISHMENT_OF_PROTEIN_LOCALIZATION_TO_MITOCHONDRION	34	0.36504343	1.2920648	0.1312608	0.34641597	1.0	1528	tags=24%, list=9%, signal=26%
GOBP_SIGNAL_RELEASE	411	0.24618165	1.2916976	0.0147492625	0.34674695	1.0	4803	tags=36%, list=28%, signal=49%
GOBP_NEUROMUSCULAR_PROCESS_CONTROLLING_POSTURE	16	0.43531033	1.2915267	0.15018316	0.34662634	1.0	4504	tags=44%, list=26%, signal=59%
GOBP_PROTEASOMAL_PROTEIN_CATABOLIC_PROCESS	410	0.2463467	1.2910728	0.014534884	0.3470158	1.0	3658	tags=29%, list=21%, signal=36%
GOBP_NEGATIVE_REGULATION_OF_PROTEIN_POLYMERIZATION	62	0.3184705	1.2909322	0.07745267	0.34687606	1.0	3865	tags=39%, list=23%, signal=50%
GOBP_REGULATION_OF_VOLTAGE_GATED_CALCIUM_CHANNEL_ACTIVITY	31	0.3689954	1.2909222	0.12792793	0.34642208	1.0	5124	tags=45%, list=30%, signal=64%
GOBP_POSITIVE_REGULATION_OF_PROTEIN_TARGETING_TO_MEMBRANE	18	0.43042907	1.2908573	0.15875912	0.34608024	1.0	2409	tags=33%, list=14%, signal=39%
GOBP_PURINE_NUCLEOTIDE_TRANSPORT	27	0.38414958	1.2896264	0.1438849	0.34821975	1.0	2779	tags=33%, list=16%, signal=40%
GOBP_POSTSYNAPTIC_MEMBRANE_ORGANIZATION	33	0.3672787	1.2888279	0.14180478	0.34931275	1.0	4529	tags=39%, list=27%, signal=54%
GOBP_CERAMIDE_METABOLIC_PROCESS	82	0.3035372	1.2888254	0.09565217	0.34884042	1.0	3651	tags=30%, list=21%, signal=39%
GOBP_ORGANIC_ACID_TRANSMEMBRANE_TRANSPORT	136	0.27986175	1.288763	0.04918033	0.34849617	1.0	4683	tags=35%, list=27%, signal=47%
GOBP_TETRAHYDROFOLATE_METABOLIC_PROCESS	19	0.42114195	1.2878507	0.1522158	0.3499169	1.0	4460	tags=42%, list=26%, signal=57%
GOBP_REGULATION_OF_LIPID_TRANSPORT	120	0.28381565	1.2866457	0.073891625	0.35189322	1.0	4458	tags=34%, list=26%, signal=46%
GOBP_SPINDLE_ORGANIZATION	145	0.27949896	1.2864414	0.06451613	0.3518667	1.0	4510	tags=38%, list=26%, signal=51%
GOBP_NEGATIVE_REGULATION_OF_ESTABLISHMENT_OF_PROTEIN_LOCALIZATION	101	0.29483032	1.2860346	0.07296849	0.35220927	1.0	1799	tags=21%, list=11%, signal=23%
GOBP_VESICLE_MEDIATED_TRANSPORT_BETWEEN_ENDOSOMAL_COMPARTMENTS	35	0.36282107	1.2856672	0.1350365	0.35257193	1.0	1974	tags=29%, list=12%, signal=32%
GOBP_RESPONSE_TO_OXYGEN_LEVELS	282	0.25279272	1.2855581	0.030627871	0.35230938	1.0	4583	tags=34%, list=27%, signal=46%
GOBP_CELLULAR_RESPONSE_TO_CHEMICAL_STRESS	290	0.253618	1.2846437	24	0.35389343	1.0	2630	tags=21%, list=15%, signal=24%
GOBP_POSITIVE_REGULATION_OF_CELLULAR_AMIDE_METABOLIC_PROCESS	129	0.28034323	1.2836322	0.060755335	0.35551015	1.0	2967	tags=24%, list=17%, signal=29%
GOBP_REGULATION_OF_BINDING	322	0.24941726	1.2834177	0.030534351	0.3555016	1.0	1988	tags=18%, list=12%, signal=20%
GOBP_SENSORY_PERCEPTION_OF_MECHANICAL_STIMULUS	148	0.27265114	1.2833992	0.06357388	0.35505843	1.0	3269	tags=28%, list=19%, signal=35%
GOBP_CELLULAR_RESPONSE_TO_OSMOTIC_STRESS	37	0.35599545	1.2832646	0.13627993	0.35487854	1.0	3256	tags=32%, list=19%, signal=40%
GOBP_HEPARAN_SULFATE_PROTEOGLYCAN_BIOSYNTHETIC_PROCESS	23	0.39739224	1.2828355	0.15300547	0.3553668	1.0	1022	tags=22%, list=6%, signal=23%
GOBP_PROXIMAL_DISTAL_PATTERN_FORMATION	33	0.36524102	1.2825301	0.1370826	0.3555154	1.0	1426	tags=18%, list=8%, signal=20%
GOBP_RESPONSE_TO_TEMPERATURE_STIMULUS	161	0.27039683	1.2824568	0.05237316	0.35516834	1.0	4731	tags=37%, list=28%, signal=50%
GOBP_POSITIVE_REGULATION_OF_EXTRINSIC_APOPTOTIC_SIGNALING_PATHWAY	48	0.3320429	1.2815132	0.11837456	0.35665548	1.0	3046	tags=31%, list=18%, signal=38%
GOBP_REGULATION_OF_ACTIN_FILAMENT_BUNDLE_ASSEMBLY	88	0.29570493	1.281318	0.09153713	0.3566457	1.0	3807	tags=33%, list=22%, signal=42%
GOBP_ENDOPLASMIC_RETICULUM_ORGANIZATION	55	0.3205498	1.2812916	0.13693693	0.35623953	1.0	4416	tags=44%, list=26%, signal=59%
GOBP_MAMMARY_GLAND_DUCT_MORPHOGENESIS	28	0.3774564	1.2805407	0.14132379	0.35744664	1.0	4835	tags=36%, list=28%, signal=50%
GOBP_MRNA_CLEAVAGE	17	0.4381616	1.2803811	0.14678898	0.3573099	1.0	1262	tags=29%, list=7%, signal=32%
GOBP_CELL_DIFFERENTIATION_INVOLVED_IN_KIDNEY_DEVELOPMENT	57	0.3220437	1.279651	0.116357505	0.35835072	1.0	2906	tags=28%, list=17%, signal=34%
GOBP_REGULATION_OF_CYSTEINE_TYPE_ENDOPEPTIDASE_ACTIVITY	196	0.26289505	1.2793744	0.046849757	0.35849336	1.0	2798	tags=22%, list=16%, signal=27%
GOBP_ENDOPLASMIC_RETICULUM_CALCIUM_ION_HOMEOSTASIS	23	0.3978994	1.279244	0.15846995	0.35828453	1.0	1530	tags=22%, list=9%, signal=24%
GOBP_REGULATION_OF_EXTENT_OF_CELL_GROWTH	99	0.2890791	1.2784224	0.08235294	0.35955882	1.0	2837	tags=24%, list=17%, signal=29%
GOBP_DENTATE_GYRUS_DEVELOPMENT	15	0.44362387	1.2781829	0.17274472	0.3595624	1.0	3438	tags=33%, list=20%, signal=42%
GOBP_NEGATIVE_REGULATION_OF_SMOOTH_MUSCLE_CELL_MIGRATION	22	0.40124577	1.2774913	0.14028777	0.36053866	1.0	4240	tags=41%, list=25%, signal=54%
GOBP_CELLULAR_HORMONE_METABOLIC_PROCESS	125	0.28075615	1.2772951	0.071428575	0.36050022	1.0	2836	tags=23%, list=17%, signal=28%
GOBP_CELLULAR_RESPONSE_TO_ARSENIC_CONTAINING_SUBSTANCE	20	0.4085745	1.2764963	0.15482695	0.36169437	1.0	2254	tags=30%, list=13%, signal=35%
GOBP_DNA_CATABOLIC_PROCESS_ENDONUCLEOLYTIC	21	0.4124853	1.2764809	0.14700544	0.361252	1.0	2761	tags=38%, list=16%, signal=45%
GOBP_EPITHELIAL_TUBE_MORPHOGENESIS	305	0.2504429	1.2761729	0.029275808	0.36137918	1.0	3842	tags=28%, list=23%, signal=35%
GOBP_BASEMENT_MEMBRANE_ASSEMBLY	15	0.44539335	1.275493	0.17870036	0.36236766	1.0	5734	tags=73%, list=34%, signal=110%
GOBP_REGULATION_OF_CELL_SIZE	161	0.27023697	1.275216	0.05965463	0.36251244	1.0	2900	tags=25%, list=17%, signal=30%
GOBP_POSITIVE_REGULATION_OF_SYNAPTIC_TRANSMISSION	143	0.27760208	1.2752116	0.069883525	0.36205307	1.0	4191	tags=28%, list=25%, signal=37%
GOBP_BIOLOGICAL_PROCESS_INVOLVED_IN_SYMBIOTIC_INTERACTION	255	0.2546264	1.2740363	0.033546325	0.36392578	1.0	2374	tags=19%, list=14%, signal=22%
GOBP_ANIMAL_ORGAN_FORMATION	60	0.31747618	1.2739121	0.10963455	0.36371154	1.0	4633	tags=37%, list=27%, signal=50%
GOBP_POSITIVE_REGULATION_OF_SODIUM_ION_TRANSMEMBRANE_TRANSPORT	19	0.41382635	1.273249	0.16091955	0.36464903	1.0	3123	tags=37%, list=18%, signal=45%
GOBP_COCHLEA_MORPHOGENESIS	22	0.40202358	1.2731367	0.15311909	0.36445457	1.0	5200	tags=45%, list=30%, signal=65%
GOBP_CELLULAR_RESPONSE_TO_COPPER_ION	25	0.38729712	1.2731113	0.14258912	0.3640293	1.0	3511	tags=36%, list=21%, signal=45%
GOBP_PROTEIN_LOCALIZATION_TO_NUCLEUS	252	0.2528719	1.2720584	0.029275808	0.36583877	1.0	3466	tags=27%, list=20%, signal=33%
GOBP_L_AMINO_ACID_TRANSPORT	61	0.3157614	1.2717092	0.1222031	0.36612207	1.0	4634	tags=36%, list=27%, signal=49%
GOBP_CELL_DEATH_IN_RESPONSE_TO_OXIDATIVE_STRESS	81	0.30309558	1.2714612	0.09589041	0.36619645	1.0	1324	tags=19%, list=8%, signal=20%
GOBP_SCHWANN_CELL_DEVELOPMENT	27	0.3820014	1.2710747	0.16666667	0.36658534	1.0	2195	tags=26%, list=13%, signal=30%
GOBP_RIBONUCLEOPROTEIN_COMPLEX_SUBUNIT_ORGANIZATION	128	0.27669182	1.2703965	0.07118055	0.36759365	1.0	3502	tags=30%, list=21%, signal=37%
GOBP_PEPTIDYL_THREONINE_DEPHOSPHORYLATION	15	0.43736145	1.2700431	0.18047883	0.36783573	1.0	2183	tags=33%, list=13%, signal=38%
GOBP_NUCLEOSIDE_TRIPHOSPHATE_METABOLIC_PROCESS	74	0.3032035	1.2698401	0.12237762	0.36780256	1.0	5307	tags=47%, list=31%, signal=68%
GOBP_REGULATION_OF_ENDOTHELIAL_CELL_CHEMOTAXIS	20	0.40674695	1.2697504	0.17142858	0.36752698	1.0	4479	tags=35%, list=26%, signal=47%
GOBP_REGULATION_OF_PRESYNAPSE_ORGANIZATION	33	0.36084184	1.2696226	0.14855072	0.36731836	1.0	5692	tags=55%, list=33%, signal=82%
GOBP_GLANDULAR_EPITHELIAL_CELL_DIFFERENTIATION	47	0.33464926	1.2696116	0.1331058	0.3668812	1.0	5582	tags=45%, list=33%, signal=66%
GOBP_REGULATION_OF_WNT_SIGNALING_PATHWAY_PLANAR_CELL_POLARITY_PATHWAY	15	0.438109	1.2694755	0.19014084	0.36673644	1.0	5518	tags=53%, list=32%, signal=79%
GOBP_REGULATION_OF_CELL_MATRIX_ADHESION	107	0.28997436	1.2693803	0.10017271	0.3664845	1.0	4208	tags=32%, list=25%, signal=42%
GOBP_COLUMNAR_CUBOIDAL_EPITHELIAL_CELL_DEVELOPMENT	39	0.3514201	1.2693043	0.12567325	0.36618787	1.0	2353	tags=26%, list=14%, signal=30%
GOBP_REGULATION_OF_NEUROGENESIS	317	0.24964023	1.2690955	0.030165913	0.3662228	1.0	4660	tags=33%, list=27%, signal=44%
GOBP_ENDOCRINE_PANCREAS_DEVELOPMENT	41	0.34640598	1.268795	0.13240418	0.36639678	1.0	3242	tags=29%, list=19%, signal=36%
GOBP_REGULATION_OF_OXIDATIVE_STRESS_INDUCED_CELL_DEATH	63	0.3162912	1.2687783	0.12020906	0.36596945	1.0	1324	tags=19%, list=8%, signal=21%
GOBP_MEMBRANE_LIPID_METABOLIC_PROCESS	169	0.26828137	1.2686958	0.060559005	0.36564988	1.0	3695	tags=29%, list=22%, signal=37%
GOBP_NEUTRAL_LIPID_METABOLIC_PROCESS	105	0.2861079	1.2684	0.09322034	0.36580646	1.0	5264	tags=39%, list=31%, signal=56%
GOBP_REGULATION_OF_ACTIN_FILAMENT_BASED_PROCESS	333	0.2466586	1.268297	0.027692307	0.36556318	1.0	4033	tags=30%, list=24%, signal=39%
GOBP_CELL_FATE_SPECIFICATION	88	0.2952894	1.2679089	0.093696766	0.36592776	1.0	4848	tags=38%, list=28%, signal=52%
GOBP_SEX_DIFFERENTIATION	258	0.25044322	1.2672347	0.045101088	0.3669376	1.0	2847	tags=22%, list=17%, signal=26%
GOBP_EMBRYONIC_ORGAN_DEVELOPMENT	408	0.241099	1.267174	0.023916293	0.36660004	1.0	3280	tags=24%, list=19%, signal=28%
GOBP_VESICLE_LOCALIZATION	160	0.2686621	1.2653207	0.077294685	0.37008366	1.0	2051	tags=19%, list=12%, signal=21%
GOBP_WOUND_HEALING	383	0.24192601	1.2647313	0.02413273	0.37085843	1.0	4529	tags=33%, list=27%, signal=44%
GOBP_MAMMARY_GLAND_MORPHOGENESIS	40	0.34746593	1.2639292	0.14414415	0.37212268	1.0	4835	tags=38%, list=28%, signal=52%
GOBP_NEUROTRANSMITTER_SECRETION	136	0.2733738	1.2637697	0.07731093	0.37201834	1.0	4803	tags=38%, list=28%, signal=53%
GOBP_PROCESS_UTILIZING_AUTOPHAGIC_MECHANISM	437	0.236917	1.2635878	0.016997168	0.37192118	1.0	2438	tags=20%, list=14%, signal=23%
GOBP_REGULATION_OF_TRANS_SYNAPTIC_SIGNALING	384	0.23998593	1.2635336	0.019431988	0.37155542	1.0	4344	tags=30%, list=25%, signal=39%
GOBP_PROTEIN_O_LINKED_GLYCOSYLATION	66	0.30834073	1.2635213	0.10622711	0.3711245	1.0	4558	tags=42%, list=27%, signal=58%
GOBP_NEURAL_CREST_CELL_DIFFERENTIATION	92	0.29156286	1.2631477	0.09210526	0.371475	1.0	5232	tags=43%, list=31%, signal=62%
GOBP_MUSCLE_ORGAN_DEVELOPMENT	289	0.25125808	1.261668	0.03255814	0.37421235	1.0	3298	tags=26%, list=19%, signal=32%
GOBP_SODIUM_ION_IMPORT_ACROSS_PLASMA_MEMBRANE	21	0.40053985	1.261574	0.18761384	0.37394932	1.0	3123	tags=38%, list=18%, signal=47%
GOBP_NEURON_APOPTOTIC_PROCESS	212	0.2544372	1.2614504	0.06636501	0.37377816	1.0	2798	tags=23%, list=16%, signal=27%
GOBP_NEGATIVE_REGULATION_OF_VIRAL_LIFE_CYCLE	25	0.38905108	1.261411	0.15591398	0.37339696	1.0	1722	tags=24%, list=10%, signal=27%
GOBP_REGULATION_OF_PROTEIN_STABILITY	257	0.2527569	1.2608957	0.05564142	0.37400568	1.0	3315	tags=27%, list=19%, signal=33%
GOBP_CELLULAR_RESPONSE_TO_LIPID	493	0.23678993	1.260604	0.02503477	0.3741329	1.0	1826	tags=16%, list=11%, signal=17%
GOBP_REGULATION_OF_STEROL_TRANSPORT	56	0.32383317	1.2604587	0.11900533	0.37397528	1.0	5392	tags=50%, list=32%, signal=73%
GOBP_ODONTOGENESIS	121	0.27636665	1.260113	0.072289154	0.37427264	1.0	5188	tags=37%, list=30%, signal=53%
GOBP_RESPONSE_TO_INORGANIC_SUBSTANCE	488	0.2360076	1.2594608	0.012838801	0.3752651	1.0	4797	tags=32%, list=28%, signal=43%
GOBP_CELLULAR_KETONE_METABOLIC_PROCESS	180	0.2646302	1.2583104	0.061769616	0.3772745	1.0	4674	tags=34%, list=27%, signal=46%
GOBP_POSITIVE_REGULATION_OF_CELLULAR_PROTEIN_CATABOLIC_PROCESS	134	0.27550432	1.2578044	0.0976431	0.3778487	1.0	2870	tags=25%, list=17%, signal=30%
GOBP_PROTEIN_LOCALIZATION_TO_CELL_CELL_JUNCTION	21	0.40845332	1.2577969	0.19326241	0.37740496	1.0	4046	tags=48%, list=24%, signal=62%
GOBP_POSITIVE_REGULATION_OF_SECRETION	279	0.24797831	1.2574695	0.0408472	0.3776694	1.0	2554	tags=22%, list=15%, signal=25%
GOBP_AMINOGLYCAN_METABOLIC_PROCESS	112	0.28110498	1.2569501	0.088188976	0.37834504	1.0	4714	tags=36%, list=28%, signal=49%
GOBP_REGULATION_OF_WATER_LOSS_VIA_SKIN	24	0.37972948	1.2563192	0.16254418	0.37925008	1.0	4264	tags=38%, list=25%, signal=50%
GOBP_POSITIVE_REGULATION_OF_PROTEOLYSIS	314	0.24391225	1.2556877	0.03003003	0.3801672	1.0	4751	tags=36%, list=28%, signal=49%
GOBP_AGING	278	0.24768949	1.2546844	0.06279435	0.38196924	1.0	3449	tags=26%, list=20%, signal=32%
GOBP_CHROMATIN_REMODELING	153	0.26850918	1.2541149	0.06902087	0.3827736	1.0	2847	tags=24%, list=17%, signal=29%
GOBP_PEPTIDYL_ARGININE_MODIFICATION	24	0.3874147	1.25353	0.16603774	0.3835514	1.0	2349	tags=33%, list=14%, signal=39%
GOBP_REGULATION_OF_ESTABLISHMENT_OF_PROTEIN_LOCALIZATION_TO_MITOCHONDRION	44	0.3328981	1.2527734	0.1370826	0.38466588	1.0	2303	tags=25%, list=13%, signal=29%
GOBP_PYRIMIDINE_CONTAINING_COMPOUND_BIOSYNTHETIC_PROCESS	29	0.35979265	1.251896	0.16308244	0.38624477	1.0	5173	tags=55%, list=30%, signal=79%
GOBP_MAINTENANCE_OF_PROTEIN_LOCATION_IN_CELL	50	0.3273932	1.2508321	0.13879599	0.38803628	1.0	1927	tags=22%, list=11%, signal=25%
GOBP_MITOTIC_SPINDLE_ASSEMBLY	55	0.3207322	1.2506932	0.13969335	0.38788137	1.0	2326	tags=25%, list=14%, signal=29%
GOBP_NEGATIVE_REGULATION_OF_CELL_PROJECTION_ORGANIZATION	161	0.26178282	1.2506728	0.074324325	0.38745958	1.0	3037	tags=25%, list=18%, signal=31%
GOBP_REGULATION_OF_BONE_REMODELING	43	0.33520532	1.2502238	0.14261168	0.38797265	1.0	2507	tags=28%, list=15%, signal=33%
GOBP_AXON_EXTENSION	114	0.27783424	1.2496828	0.09771987	0.38867435	1.0	4036	tags=34%, list=24%, signal=45%
GOBP_POSITIVE_REGULATION_OF_CATION_CHANNEL_ACTIVITY	63	0.30694258	1.2495838	0.121317156	0.38842613	1.0	2729	tags=27%, list=16%, signal=32%
GOBP_REGULATION_OF_MICROTUBULE_CYTOSKELETON_ORGANIZATION	129	0.2726133	1.2495743	0.09380235	0.38797557	1.0	4645	tags=36%, list=27%, signal=50%
GOBP_REGULATION_OF_GLYCOPROTEIN_METABOLIC_PROCESS	38	0.34849516	1.249548	0.14814815	0.3875599	1.0	4191	tags=42%, list=25%, signal=56%
GOBP_REGULATION_OF_EXTRINSIC_APOPTOTIC_SIGNALING_PATHWAY	144	0.26943892	1.2490792	0.07605178	0.3881775	1.0	3046	tags=25%, list=18%, signal=30%
GOBP_RESPONSE_TO_ESTRADIOL	116	0.28130823	1.2489383	0.1090604	0.3880129	1.0	2617	tags=23%, list=15%, signal=27%
GOBP_BIOMINERALIZATION	149	0.26636487	1.2485461	0.08962264	0.38846624	1.0	5545	tags=41%, list=33%, signal=60%
GOBP_HORMONE_BIOSYNTHETIC_PROCESS	60	0.3055524	1.248165	0.13263525	0.3888519	1.0	4909	tags=42%, list=29%, signal=58%
GOBP_DE_NOVO_PROTEIN_FOLDING	35	0.34572685	1.248153	0.1590106	0.38841444	1.0	2864	tags=29%, list=17%, signal=34%
GOBP_ADULT_BEHAVIOR	130	0.27322263	1.2479442	0.0977918	0.3884424	1.0	4359	tags=35%, list=26%, signal=46%
GOBP_LONG_CHAIN_FATTY_ACID_TRANSPORT	62	0.3101427	1.247452	0.12543555	0.3890847	1.0	4982	tags=39%, list=29%, signal=54%
GOBP_ARACHIDONIC_ACID_METABOLIC_PROCESS	53	0.32114556	1.2470528	0.14671163	0.38949317	1.0	3109	tags=25%, list=18%, signal=30%
GOBP_COLLATERAL_SPROUTING	21	0.39180976	1.2466565	0.15818182	0.389877	1.0	4996	tags=43%, list=29%, signal=61%
GOBP_REGULATION_OF_POSTSYNAPTIC_MEMBRANE_POTENTIAL	122	0.2732407	1.2463409	0.08305085	0.390093	1.0	4670	tags=37%, list=27%, signal=50%
GOBP_SKIN_DEVELOPMENT	251	0.24814232	1.2463317	0.06836248	0.38964817	1.0	4588	tags=35%, list=27%, signal=47%
GOBP_ESTABLISHMENT_OF_PROTEIN_LOCALIZATION_TO_PLASMA_MEMBRANE	48	0.31570747	1.2462894	0.13286713	0.3892687	1.0	2988	tags=25%, list=18%, signal=30%
GOBP_DNA_STRAND_ELONGATION	30	0.3569902	1.2449168	0.16878402	0.39179152	1.0	3033	tags=33%, list=18%, signal=40%
GOBP_RESPONSE_TO_HEAT	98	0.28255424	1.2447697	0.094915256	0.39165953	1.0	2618	tags=24%, list=15%, signal=29%
GOBP_NEGATIVE_REGULATION_OF_RELEASE_OF_CYTOCHROME_C_FROM_MITOCHONDRIA	18	0.41038463	1.2440856	0.17878193	0.39269254	1.0	2876	tags=33%, list=17%, signal=40%
GOBP_NEGATIVE_REGULATION_OF_AMINO_ACID_TRANSPORT	15	0.42870754	1.2433392	0.21032505	0.39387295	1.0	4503	tags=60%, list=26%, signal=81%
GOBP_POTASSIUM_ION_HOMEOSTASIS	32	0.3604222	1.24324	0.15454546	0.39363074	1.0	5899	tags=56%, list=35%, signal=86%
GOBP_SERINE_FAMILY_AMINO_ACID_METABOLIC_PROCESS	35	0.3443183	1.2429104	0.15884477	0.39389095	1.0	3731	tags=37%, list=22%, signal=47%
GOBP_CELL_CELL_RECOGNITION	66	0.303053	1.2427258	0.15151516	0.3938317	1.0	6076	tags=47%, list=36%, signal=73%
GOBP_REGULATION_OF_FATTY_ACID_TRANSPORT	31	0.35769093	1.2407542	0.16221035	0.39766723	1.0	1322	tags=19%, list=8%, signal=21%
GOBP_CELLULAR_RESPONSE_TO_GAMMA_RADIATION	26	0.37222907	1.2406658	0.18249534	0.39737633	1.0	2488	tags=31%, list=15%, signal=36%
GOBP_OVULATION_CYCLE_PROCESS	46	0.32295334	1.2403442	0.14285715	0.39760938	1.0	2469	tags=26%, list=14%, signal=30%
GOBP_POLYSACCHARIDE_BIOSYNTHETIC_PROCESS	66	0.3063675	1.2400374	0.1338983	0.39788717	1.0	5417	tags=45%, list=32%, signal=66%
GOBP_REGULATION_OF_CELL_DEVELOPMENT	439	0.23426141	1.2397861	0.038748138	0.39798066	1.0	3982	tags=28%, list=23%, signal=35%
GOBP_NEGATIVE_REGULATION_OF_PROTEIN_LOCALIZATION_TO_CELL_PERIPHERY	23	0.3843706	1.2396344	0.18923934	0.39784074	1.0	3873	tags=35%, list=23%, signal=45%
GOBP_REGULATION_OF_RECEPTOR_BINDING	21	0.40212184	1.2390081	0.19314079	0.3987375	1.0	4402	tags=48%, list=26%, signal=64%
GOBP_FIBROBLAST_PROLIFERATION	74	0.29843006	1.2388438	0.14629948	0.3985767	1.0	2140	tags=22%, list=13%, signal=25%
GOBP_POSITIVE_REGULATION_OF_POTASSIUM_ION_TRANSMEMBRANE_TRANSPORTER_ACTIVITY	26	0.36830735	1.2385614	0.17805755	0.3987602	1.0	2746	tags=35%, list=16%, signal=41%
GOBP_CARBOHYDRATE_BIOSYNTHETIC_PROCESS	184	0.25558197	1.2376056	0.08163265	0.40037575	1.0	4795	tags=35%, list=28%, signal=48%
GOBP_REGULATION_OF_CARDIAC_MUSCLE_CELL_ACTION_POTENTIAL	26	0.3653702	1.237248	0.16847827	0.40070695	1.0	5860	tags=58%, list=34%, signal=88%
GOBP_CHROMOSOME_LOCALIZATION	64	0.3056714	1.2368909	0.15490533	0.40098163	1.0	4645	tags=39%, list=27%, signal=53%
GOBP_ESTABLISHMENT_OR_MAINTENANCE_OF_CELL_POLARITY	193	0.25688365	1.2368572	0.08199357	0.4005827	1.0	3783	tags=32%, list=22%, signal=40%
GOBP_MEMBRANE_DEPOLARIZATION	75	0.2990601	1.2364938	0.13	0.40094706	1.0	4344	tags=35%, list=25%, signal=46%
GOBP_PROTEOGLYCAN_BIOSYNTHETIC_PROCESS	47	0.32592326	1.235759	0.14736842	0.40217867	1.0	2116	tags=21%, list=12%, signal=24%
GOBP_ALDITOL_METABOLIC_PROCESS	20	0.39285383	1.2355324	0.16858238	0.4022194	1.0	4020	tags=40%, list=24%, signal=52%
GOBP_REGULATION_OF_PROTEIN_SECRETION	217	0.24979526	1.2355293	0.059294872	0.401761	1.0	2577	tags=22%, list=15%, signal=25%
GOBP_COLLECTING_DUCT_DEVELOPMENT	15	0.42126933	1.2351458	0.19292036	0.40215138	1.0	5899	tags=60%, list=35%, signal=92%
GOBP_OPSONIZATION	16	0.42177033	1.2350893	0.20994475	0.4018096	1.0	2374	tags=31%, list=14%, signal=36%
GOBP_NEGATIVE_REGULATION_OF_HYDROLASE_ACTIVITY	310	0.2426489	1.234289	0.044094488	0.4031422	1.0	2954	tags=20%, list=17%, signal=24%
GOBP_FIBROBLAST_GROWTH_FACTOR_RECEPTOR_SIGNALING_PATHWAY	72	0.29348114	1.2341632	0.13464992	0.40297624	1.0	2221	tags=22%, list=13%, signal=25%
GOBP_NEUROEPITHELIAL_CELL_DIFFERENTIATION	22	0.38748968	1.2339345	0.18656716	0.40304	1.0	2133	tags=23%, list=13%, signal=26%
GOBP_VENTRAL_SPINAL_CORD_DEVELOPMENT	40	0.33865002	1.2336277	0.1539855	0.40327835	1.0	4835	tags=48%, list=28%, signal=66%
GOBP_PROTEIN_STABILIZATION	166	0.26011878	1.2334441	0.08688524	0.4032438	1.0	3398	tags=30%, list=20%, signal=37%
GOBP_NEGATIVE_REGULATION_OF_LIPID_METABOLIC_PROCESS	76	0.29624194	1.2334434	0.1373913	0.402786	1.0	4701	tags=38%, list=28%, signal=52%
GOBP_REGULATION_OF_CELL_SUBSTRATE_ADHESION	189	0.25610262	1.2333212	0.06879195	0.4025978	1.0	4208	tags=31%, list=25%, signal=40%
GOBP_REGULATION_OF_MORPHOGENESIS_OF_A_BRANCHING_STRUCTURE	50	0.32173762	1.2332197	0.15311909	0.40235513	1.0	1515	tags=20%, list=9%, signal=22%
GOBP_DICARBOXYLIC_ACID_CATABOLIC_PROCESS	17	0.41482463	1.2330295	0.2	0.40232944	1.0	1138	tags=24%, list=7%, signal=25%
GOBP_PEPTIDYL_LYSINE_DIMETHYLATION	17	0.41012385	1.2328237	0.2064632	0.402315	1.0	4122	tags=35%, list=24%, signal=46%
GOBP_SOMATIC_STEM_CELL_POPULATION_MAINTENANCE	39	0.33662662	1.2325547	0.1701389	0.40245566	1.0	2847	tags=28%, list=17%, signal=34%
GOBP_MACROAUTOPHAGY	250	0.24472557	1.2323657	0.065868266	0.40241656	1.0	3482	tags=29%, list=20%, signal=36%
GOBP_NUCLEOSIDE_PHOSPHATE_BIOSYNTHETIC_PROCESS	193	0.25557455	1.2317346	0.07484076	0.40341538	1.0	3103	tags=23%, list=18%, signal=28%
GOBP_REGULATION_OF_T_CELL_DIFFERENTIATION_IN_THYMUS	22	0.38992786	1.2316023	0.17943925	0.40325552	1.0	2536	tags=32%, list=15%, signal=37%
GOBP_NEGATIVE_REGULATION_OF_CHEMOTAXIS	57	0.3130718	1.2311246	0.14310345	0.40389836	1.0	1779	tags=19%, list=10%, signal=21%
GOBP_PROTEIN_DEGLYCOSYLATION	20	0.39535367	1.2309545	0.17636022	0.4038342	1.0	3582	tags=45%, list=21%, signal=57%
GOBP_3_PHOSPHOADENOSINE_5_PHOSPHOSULFATE_METABOLIC_PROCESS	20	0.3967315	1.2309357	0.19926874	0.4034154	1.0	4350	tags=45%, list=25%, signal=60%
GOBP_REGULATION_OF_SYNAPTIC_PLASTICITY	173	0.2568724	1.2307673	0.08390411	0.4033411	1.0	5620	tags=41%, list=33%, signal=61%
GOBP_POSITIVE_REGULATION_OF_WOUND_HEALING	47	0.32671693	1.2306063	0.15467626	0.4032381	1.0	4641	tags=49%, list=27%, signal=67%
GOBP_REGULATION_OF_ANATOMICAL_STRUCTURE_SIZE	430	0.23269121	1.2301531	0.029850746	0.40382272	1.0	2980	tags=23%, list=17%, signal=27%
GOBP_POSITIVE_REGULATION_OF_MONOOXYGENASE_ACTIVITY	30	0.357707	1.2300096	0.17857143	0.40367624	1.0	2721	tags=30%, list=16%, signal=36%
GOBP_RESPONSE_TO_WOUNDING	499	0.22916584	1.2298433	0.02586207	0.4036045	1.0	4654	tags=32%, list=27%, signal=43%
GOBP_CHONDROITIN_SULFATE_PROTEOGLYCAN_METABOLIC_PROCESS	25	0.37937084	1.2286136	0.15572232	0.40593457	1.0	2088	tags=20%, list=12%, signal=23%
GOBP_O_GLYCAN_PROCESSING	38	0.33673793	1.2283034	0.17216118	0.40618524	1.0	5096	tags=50%, list=30%, signal=71%
GOBP_REGULATION_OF_NEURON_PROJECTION_DEVELOPMENT	374	0.2352113	1.2274187	0.034586467	0.40773824	1.0	4894	tags=35%, list=29%, signal=48%
GOBP_SYNAPTIC_VESICLE_EXOCYTOSIS	101	0.2811979	1.2274091	0.1394148	0.40729764	1.0	3092	tags=27%, list=18%, signal=32%
GOBP_PHOTORECEPTOR_CELL_DIFFERENTIATION	54	0.3162504	1.2272547	0.17259787	0.40719467	1.0	3863	tags=37%, list=23%, signal=48%
GOBP_NEURON_DEATH_IN_RESPONSE_TO_OXIDATIVE_STRESS	30	0.3586538	1.2272146	0.20964749	0.40681216	1.0	1321	tags=20%, list=8%, signal=22%
GOBP_ESTABLISHMENT_OF_PROTEIN_LOCALIZATION_TO_MITOCHONDRIAL_MEMBRANE	23	0.38448194	1.2263163	0.1956912	0.4084539	1.0	2615	tags=39%, list=15%, signal=46%
GOBP_REGULATION_OF_AMYLOID_BETA_CLEARANCE	18	0.40761262	1.226229	0.19507909	0.40818402	1.0	3277	tags=44%, list=19%, signal=55%
GOBP_CELL_DEATH_IN_RESPONSE_TO_HYDROGEN_PEROXIDE	21	0.39298058	1.2261384	0.21376811	0.407924	1.0	1286	tags=24%, list=8%, signal=26%
GOBP_EPITHELIAL_CELL_DIFFERENTIATION_INVOLVED_IN_KIDNEY_DEVELOPMENT	48	0.32641155	1.2261367	0.1614679	0.40747648	1.0	2906	tags=29%, list=17%, signal=35%
GOBP_CENTRAL_NERVOUS_SYSTEM_NEURON_DEVELOPMENT	66	0.3044232	1.2255169	0.14184397	0.4083782	1.0	2738	tags=27%, list=16%, signal=32%
GOBP_CELLULAR_RESPONSE_TO_ACIDIC_PH	15	0.4263393	1.2243416	0.20614828	0.41053167	1.0	4551	tags=47%, list=27%, signal=64%
GOBP_FATTY_ACYL_COA_METABOLIC_PROCESS	29	0.36640924	1.2214117	0.18772563	0.41665062	1.0	4610	tags=41%, list=27%, signal=57%
GOBP_MEMBRANE_RAFT_ORGANIZATION	22	0.38486138	1.2213606	0.18994413	0.4163271	1.0	4331	tags=50%, list=25%, signal=67%
GOBP_NEGATIVE_REGULATION_OF_FIBROBLAST_GROWTH_FACTOR_RECEPTOR_SIGNALING_PATHWAY	17	0.4089913	1.2211679	0.21161048	0.4162969	1.0	3352	tags=41%, list=20%, signal=51%
GOBP_REGULATION_OF_CATECHOLAMINE_METABOLIC_PROCESS	19	0.40140924	1.2207292	0.19826087	0.41689885	1.0	1626	tags=21%, list=10%, signal=23%
GOBP_POSITIVE_REGULATION_OF_CHONDROCYTE_DIFFERENTIATION	18	0.4112771	1.2206591	0.20550458	0.41659763	1.0	4611	tags=44%, list=27%, signal=61%
GOBP_CELLULAR_RESPONSE_TO_RETINOIC_ACID	60	0.3044017	1.2206402	0.15826087	0.41618496	1.0	2500	tags=25%, list=15%, signal=29%
GOBP_REGULATION_OF_VESICLE_MEDIATED_TRANSPORT	482	0.2292036	1.2204072	0.038863976	0.41625646	1.0	2119	tags=17%, list=12%, signal=18%
GOBP_NEGATIVE_REGULATION_OF_ACTIN_FILAMENT_POLYMERIZATION	50	0.3158661	1.2203826	0.17017543	0.41585717	1.0	3757	tags=38%, list=22%, signal=49%
GOBP_EAR_DEVELOPMENT	194	0.25155902	1.2199581	0.0896	0.4163494	1.0	4655	tags=31%, list=27%, signal=42%
GOBP_SELECTIVE_AUTOPHAGY	54	0.31049347	1.219233	0.16064982	0.41752732	1.0	3482	tags=35%, list=20%, signal=44%
GOBP_REGULATION_OF_NON_CANONICAL_WNT_SIGNALING_PATHWAY	24	0.36926594	1.2187707	0.17977528	0.41814446	1.0	4996	tags=46%, list=29%, signal=65%
GOBP_ANION_HOMEOSTASIS	39	0.33090547	1.2175089	0.16157989	0.42066205	1.0	4689	tags=36%, list=27%, signal=49%
GOBP_NEGATIVE_REGULATION_OF_PROTEIN_SECRETION	54	0.3152795	1.2169592	0.17107584	0.42146045	1.0	1712	tags=22%, list=10%, signal=25%
GOBP_DEVELOPMENTAL_CELL_GROWTH	200	0.2501675	1.216809	0.083333336	0.4213446	1.0	4068	tags=30%, list=24%, signal=39%
GOBP_CARDIAC_MUSCLE_CELL_ACTION_POTENTIAL	70	0.29831746	1.2168049	0.1637324	0.4209015	1.0	4799	tags=40%, list=28%, signal=55%
GOBP_REGULATION_OF_NEURON_DIFFERENTIATION	165	0.26055855	1.2167903	0.11038961	0.4204758	1.0	4888	tags=33%, list=29%, signal=45%
GOBP_POSITIVE_REGULATION_OF_CELL_DEVELOPMENT	260	0.24342495	1.216739	0.08722741	0.42013332	1.0	3842	tags=27%, list=23%, signal=34%
GOBP_STRIATED_MUSCLE_CONTRACTION	159	0.25869823	1.2162782	0.11129848	0.4207258	1.0	4503	tags=34%, list=26%, signal=46%
GOBP_CELLULAR_RESPONSE_TO_HEAT	60	0.29669532	1.2160231	0.16811092	0.42085057	1.0	2618	tags=28%, list=15%, signal=33%
GOBP_PYRIMIDINE_RIBONUCLEOSIDE_TRIPHOSPHATE_METABOLIC_PROCESS	16	0.4089785	1.2157768	0.20864661	0.4209683	1.0	2943	tags=38%, list=17%, signal=45%
GOBP_CELL_SUBSTRATE_JUNCTION_ORGANIZATION	87	0.2809126	1.2148421	0.13573883	0.42257196	1.0	4479	tags=34%, list=26%, signal=47%
GOBP_AMINE_METABOLIC_PROCESS	109	0.26961875	1.2145299	0.12292359	0.422873	1.0	2133	tags=17%, list=13%, signal=20%
GOBP_ACTIN_MEDIATED_CELL_CONTRACTION	93	0.28029785	1.2141464	0.13220339	0.42332485	1.0	4503	tags=38%, list=26%, signal=51%
GOBP_REGULATION_OF_PROTEIN_DEPOLYMERIZATION	75	0.29008007	1.2140926	0.14214046	0.4229879	1.0	3963	tags=36%, list=23%, signal=47%
GOBP_CELLULAR_IRON_ION_HOMEOSTASIS	56	0.3082685	1.2140538	0.17913043	0.42263627	1.0	4914	tags=43%, list=29%, signal=60%
GOBP_RESPONSE_TO_FUNGUS	58	0.3007867	1.2136816	0.18120806	0.4230015	1.0	2274	tags=19%, list=13%, signal=22%
GOBP_MEMBRANE_DEPOLARIZATION_DURING_CARDIAC_MUSCLE_CELL_ACTION_POTENTIAL	20	0.3950728	1.2134824	0.20255475	0.4229819	1.0	2519	tags=30%, list=15%, signal=35%
GOBP_GLUTAMINE_METABOLIC_PROCESS	20	0.3924421	1.2132611	0.20747663	0.42303768	1.0	1662	tags=25%, list=10%, signal=28%
GOBP_RESPONSE_TO_RETINOIC_ACID	100	0.2751976	1.2124478	0.12847222	0.42444563	1.0	2617	tags=24%, list=15%, signal=28%
GOBP_CELLULAR_COMPONENT_MAINTENANCE	52	0.30561268	1.2121866	0.16489361	0.42460993	1.0	4377	tags=35%, list=26%, signal=46%
GOBP_PHOTORECEPTOR_CELL_DEVELOPMENT	41	0.31966957	1.2121464	0.1693989	0.42425048	1.0	3863	tags=39%, list=23%, signal=50%
GOBP_MAINTENANCE_OF_SYNAPSE_STRUCTURE	19	0.4034757	1.2120463	0.2104247	0.4240223	1.0	4056	tags=37%, list=24%, signal=48%
GOBP_REGULATION_OF_CELLULAR_PROTEIN_CATABOLIC_PROCESS	214	0.24890277	1.2118719	0.0862866	0.42394614	1.0	3353	tags=27%, list=20%, signal=33%
GOBP_REGULATION_OF_SMALL_MOLECULE_METABOLIC_PROCESS	283	0.23772804	1.2109467	0.06495468	0.42563552	1.0	3106	tags=22%, list=18%, signal=27%
GOBP_RECEPTOR_LOCALIZATION_TO_SYNAPSE	50	0.3133361	1.2103711	0.16256158	0.42651257	1.0	2094	tags=22%, list=12%, signal=25%
GOBP_FOCAL_ADHESION_ASSEMBLY	74	0.28956896	1.2095575	0.15044248	0.4279861	1.0	4479	tags=35%, list=26%, signal=47%
GOBP_LONG_CHAIN_FATTY_ACID_METABOLIC_PROCESS	103	0.27431098	1.2078183	0.13712375	0.4316184	1.0	5027	tags=34%, list=29%, signal=48%
GOBP_REGULATION_OF_ION_TRANSMEMBRANE_TRANSPORT	420	0.22957768	1.2077831	0.05693431	0.43124965	1.0	2998	tags=21%, list=18%, signal=25%
GOBP_WATER_SOLUBLE_VITAMIN_METABOLIC_PROCESS	55	0.30656415	1.2076244	0.1773309	0.43117744	1.0	3992	tags=33%, list=23%, signal=43%
GOBP_MATURATION_OF_LSU_RRNA	16	0.4157882	1.20734	0.2461832	0.43140858	1.0	2611	tags=31%, list=15%, signal=37%
GOBP_NEGATIVE_REGULATION_OF_ANDROGEN_RECEPTOR_SIGNALING_PATHWAY	15	0.41761193	1.2071898	0.21102661	0.43131268	1.0	629	tags=20%, list=4%, signal=21%
GOBP_REGULATION_OF_NITRIC_OXIDE_SYNTHASE_ACTIVITY	35	0.34028566	1.2066553	0.18086956	0.43211025	1.0	2721	tags=26%, list=16%, signal=31%
GOBP_LYTIC_VACUOLE_ORGANIZATION	56	0.30490637	1.2066178	0.16179001	0.43175936	1.0	3632	tags=30%, list=21%, signal=38%
GOBP_REGULATION_OF_MACROPHAGE_CHEMOTAXIS	22	0.38152486	1.2063957	0.20817845	0.4318045	1.0	884	tags=18%, list=5%, signal=19%
GOBP_POSITIVE_REGULATION_OF_LONG_TERM_SYNAPTIC_POTENTIATION	21	0.38334656	1.2058218	0.20555556	0.43267944	1.0	420	tags=14%, list=2%, signal=15%
GOBP_TELOMERASE_RNA_LOCALIZATION	15	0.42448068	1.2057979	0.23476702	0.43226713	1.0	2171	tags=40%, list=13%, signal=46%
GOBP_PYRIDINE_CONTAINING_COMPOUND_BIOSYNTHETIC_PROCESS	22	0.3794213	1.205626	0.19662921	0.43222335	1.0	1657	tags=23%, list=10%, signal=25%
GOBP_POSITIVE_REGULATION_OF_RESPONSE_TO_WOUNDING	58	0.30602235	1.2054543	0.183391	0.43217385	1.0	4641	tags=45%, list=27%, signal=61%
GOBP_POSITIVE_REGULATION_OF_PROTEIN_CATABOLIC_PROCESS	202	0.24709243	1.2054436	0.10837439	0.4317463	1.0	3309	tags=27%, list=19%, signal=33%
GOBP_SECONDARY_PALATE_DEVELOPMENT	26	0.36801517	1.2054173	0.18281536	0.43135285	1.0	3634	tags=35%, list=21%, signal=44%
GOBP_NEGATIVE_REGULATION_OF_GLIOGENESIS	35	0.33837357	1.2046678	0.19322033	0.4327347	1.0	2780	tags=29%, list=16%, signal=34%
GOBP_CELL_DIFFERENTIATION_INVOLVED_IN_METANEPHROS_DEVELOPMENT	24	0.37003115	1.2036484	0.20527308	0.43465793	1.0	2195	tags=25%, list=13%, signal=29%
GOBP_NCRNA_PROCESSING	255	0.24173214	1.2030126	0.09876543	0.43568614	1.0	3502	tags=26%, list=21%, signal=33%
GOBP_RESPONSE_TO_FIBROBLAST_GROWTH_FACTOR	101	0.2728843	1.202689	0.152513	0.43604788	1.0	4580	tags=35%, list=27%, signal=47%
GOBP_POSITIVE_REGULATION_OF_PROTEIN_LOCALIZATION_TO_CELL_PERIPHERY	58	0.30768502	1.2024877	0.16869566	0.43610537	1.0	3763	tags=31%, list=22%, signal=40%
GOBP_ANION_TRANSPORT	458	0.22481449	1.2024094	0.049707603	0.43582705	1.0	4689	tags=31%, list=27%, signal=41%
GOBP_NEGATIVE_REGULATION_OF_B_CELL_MEDIATED_IMMUNITY	16	0.41088635	1.2020413	0.22905028	0.43623304	1.0	2692	tags=31%, list=16%, signal=37%
GOBP_GMP_METABOLIC_PROCESS	26	0.3664645	1.2018664	0.20034844	0.4362363	1.0	3671	tags=38%, list=22%, signal=49%
GOBP_REGULATION_OF_PROTEIN_CATABOLIC_PROCESS	335	0.23336126	1.2015147	0.08682635	0.43665013	1.0	3353	tags=27%, list=20%, signal=32%
GOBP_NEGATIVE_REGULATION_OF_CELL_DEVELOPMENT	160	0.254807	1.2006434	0.10651828	0.43831158	1.0	4587	tags=34%, list=27%, signal=47%
GOBP_REGULATION_OF_GLYCOLYTIC_PROCESS	41	0.32155237	1.2002462	0.1858108	0.4388096	1.0	2875	tags=32%, list=17%, signal=38%
GOBP_SCHWANN_CELL_DIFFERENTIATION	32	0.354232	1.2000012	0.20877193	0.43897372	1.0	2195	tags=25%, list=13%, signal=29%
GOBP_REGULATION_OF_AXONOGENESIS	144	0.2596187	1.1999639	125	0.43860716	1.0	4631	tags=34%, list=27%, signal=46%
GOBP_VIRAL_LIFE_CYCLE	277	0.23629126	1.1997627	0.08125	0.43860787	1.0	2379	tags=18%, list=14%, signal=21%
GOBP_POSITIVE_REGULATION_OF_CHOLESTEROL_EFFLUX	25	0.37182462	1.1995683	0.2	0.43860668	1.0	6319	tags=64%, list=37%, signal=102%
GOBP_SPECIFICATION_OF_ANIMAL_ORGAN_IDENTITY	36	0.33630332	1.1992637	0.18067978	0.43883052	1.0	4633	tags=44%, list=27%, signal=61%
GOBP_PYRIMIDINE_NUCLEOSIDE_TRIPHOSPHATE_METABOLIC_PROCESS	20	0.38737044	1.1990579	0.22363636	0.43884093	1.0	2058	tags=30%, list=12%, signal=34%
GOBP_REGULATION_OF_SPINDLE_ASSEMBLY	25	0.36904317	1.1990548	0.22807017	0.43839502	1.0	5020	tags=48%, list=29%, signal=68%
GOBP_NEUROTROPHIN_SIGNALING_PATHWAY	35	0.33572388	1.1987329	0.21190894	0.4386775	1.0	1593	tags=23%, list=9%, signal=25%
GOBP_POSITIVE_REGULATION_OF_LIPID_CATABOLIC_PROCESS	25	0.36447075	1.1986403	0.1978022	0.43842864	1.0	4862	tags=44%, list=28%, signal=61%
GOBP_PYRIMIDINE_CONTAINING_COMPOUND_METABOLIC_PROCESS	71	0.29195166	1.1970462	0.16811092	0.44174632	1.0	4082	tags=32%, list=24%, signal=42%
GOBP_DEVELOPMENT_OF_PRIMARY_FEMALE_SEXUAL_CHARACTERISTICS	105	0.27112904	1.1968992	0.15284553	0.44165283	1.0	2796	tags=24%, list=16%, signal=28%
GOBP_POSITIVE_REGULATION_OF_VIRAL_GENOME_REPLICATION	30	0.34700075	1.1960627	0.2032967	0.44313332	1.0	1909	tags=23%, list=11%, signal=26%
GOBP_PROTEIN_AUTOPROCESSING	22	0.37912333	1.1960214	0.21178637	0.44277874	1.0	4818	tags=50%, list=28%, signal=70%
GOBP_CELLULAR_GLUCOSE_HOMEOSTASIS	120	0.26607347	1.1959069	0.15034965	0.4425855	1.0	4033	tags=35%, list=24%, signal=46%
GOBP_PEPTIDE_TRANSPORT	220	0.2448622	1.19576	0.1009772	0.44248104	1.0	4762	tags=35%, list=28%, signal=47%
GOBP_POSITIVE_REGULATION_OF_MICROTUBULE_POLYMERIZATION_OR_DEPOLYMERIZATION	35	0.33284137	1.1950655	0.21754386	0.44358975	1.0	4561	tags=37%, list=27%, signal=51%
GOBP_REGULATION_OF_HORMONE_SECRETION	209	0.24479578	1.1939473	0.1263823	0.44585517	1.0	4762	tags=36%, list=28%, signal=49%
GOBP_PROTEIN_EXPORT_FROM_NUCLEUS	50	0.30816734	1.1938457	0.19211823	0.44563517	1.0	1329	tags=22%, list=8%, signal=24%
GOBP_POSITIVE_REGULATION_OF_CANONICAL_WNT_SIGNALING_PATHWAY	87	0.27703646	1.193501	0.1669506	0.4459971	1.0	4902	tags=41%, list=29%, signal=58%
GOBP_REGULATION_OF_POTASSIUM_ION_TRANSPORT	98	0.27414885	1.1929798	0.1557789	0.44679177	1.0	4871	tags=37%, list=29%, signal=51%
GOBP_REGULATION_OF_POSTSYNAPTIC_MEMBRANE_NEUROTRANSMITTER_RECEPTOR_LEVELS	48	0.31124932	1.192929	0.18681319	0.44646686	1.0	2122	tags=23%, list=12%, signal=26%
GOBP_OVULATION_CYCLE	68	0.28787193	1.1926816	0.16582915	0.44660452	1.0	2577	tags=25%, list=15%, signal=29%
GOBP_AMINO_ACID_IMPORT	51	0.30201825	1.1921468	0.1943463	0.44741544	1.0	3911	tags=29%, list=23%, signal=38%
GOBP_REGULATION_OF_NERVOUS_SYSTEM_PROCESS	117	0.262239	1.191235	0.13993174	0.4491326	1.0	4768	tags=39%, list=28%, signal=54%
GOBP_DEVELOPMENTAL_PIGMENTATION	41	0.32069412	1.1904866	0.19324578	0.45047382	1.0	2780	tags=27%, list=16%, signal=32%
GOBP_VASCULAR_TRANSPORT	86	0.28090903	1.1902684	0.16551724	0.45051396	1.0	4814	tags=35%, list=28%, signal=48%
GOBP_NEURON_PROJECTION_EXTENSION	160	0.2508124	1.1901765	0.12687813	0.45027032	1.0	4068	tags=31%, list=24%, signal=40%
GOBP_POSITIVE_REGULATION_OF_CELL_SUBSTRATE_ADHESION	111	0.2628798	1.1901282	0.14967105	0.44994673	1.0	4208	tags=31%, list=25%, signal=40%
GOBP_POSITIVE_REGULATION_OF_EMBRYONIC_DEVELOPMENT	16	0.4106341	1.1899917	0.26039782	0.4498098	1.0	3742	tags=31%, list=22%, signal=40%
GOBP_MEMBRANE_PROTEIN_ECTODOMAIN_PROTEOLYSIS	42	0.32382572	1.189606	0.21256931	0.45033365	1.0	4592	tags=43%, list=27%, signal=58%
GOBP_MITOCHONDRIAL_FUSION	21	0.3865236	1.1895807	0.2321755	0.44995216	1.0	3356	tags=38%, list=20%, signal=47%
GOBP_INTRINSIC_APOPTOTIC_SIGNALING_PATHWAY_IN_RESPONSE_TO_ENDOPLASMIC_RETICULUM_STRESS	55	0.30493066	1.1890044	0.17614679	0.4508162	1.0	3842	tags=33%, list=23%, signal=42%
GOBP_PROTEOGLYCAN_METABOLIC_PROCESS	68	0.29199407	1.188689	0.18330309	0.45111066	1.0	2116	tags=18%, list=12%, signal=20%
GOBP_ESTABLISHMENT_OF_PROTEIN_LOCALIZATION_TO_ENDOPLASMIC_RETICULUM	37	0.33221737	1.1884539	0.21129327	0.45128414	1.0	5207	tags=51%, list=31%, signal=74%
GOBP_RECEPTOR_CLUSTERING	52	0.30451366	1.1884196	0.20318021	0.4509313	1.0	4010	tags=31%, list=24%, signal=40%
GOBP_LIPID_LOCALIZATION	378	0.22897205	1.1883104	0.077151336	0.4507195	1.0	4982	tags=34%, list=29%, signal=47%
GOBP_REGULATION_OF_PROTEIN_CONTAINING_COMPLEX_ASSEMBLY	325	0.2318028	1.1876185	0.06998445	0.45185181	1.0	4091	tags=32%, list=24%, signal=42%
GOBP_REGULATION_OF_CYTOKINESIS	83	0.28196678	1.1875856	0.16239317	0.4514866	1.0	2065	tags=22%, list=12%, signal=25%
GOBP_PODOSOME_ASSEMBLY	19	0.38867876	1.1874019	0.2317757	0.45147675	1.0	4344	tags=47%, list=25%, signal=63%
GOBP_REGULATION_OF_OSTEOBLAST_DIFFERENTIATION	110	0.2662558	1.1871532	0.1554054	0.45160508	1.0	5229	tags=36%, list=31%, signal=52%
GOBP_REGULATION_OF_CALCIUM_ION_TRANSMEMBRANE_TRANSPORTER_ACTIVITY	75	0.2821554	1.1864811	0.17825311	0.45276538	1.0	3306	tags=27%, list=19%, signal=33%
GOBP_NEURON_CELLULAR_HOMEOSTASIS	30	0.34573767	1.1861727	0.2074074	0.45309946	1.0	2966	tags=30%, list=17%, signal=36%
GOBP_REGULATION_OF_ANIMAL_ORGAN_FORMATION	29	0.34590232	1.1861492	0.22702703	0.4527101	1.0	4413	tags=38%, list=26%, signal=51%
GOBP_PROSTATE_GLAND_DEVELOPMENT	48	0.31409082	1.1859475	0.19823009	0.45270976	1.0	1767	tags=21%, list=10%, signal=23%
GOBP_PURINE_CONTAINING_COMPOUND_BIOSYNTHETIC_PROCESS	155	0.2519857	1.1857708	0.16639209	0.45269114	1.0	5307	tags=39%, list=31%, signal=56%
GOBP_EPIDERMIS_DEVELOPMENT	299	0.23238279	1.1843995	0.09191759	0.45559224	1.0	4588	tags=32%, list=27%, signal=43%
GOBP_EAR_MORPHOGENESIS	111	0.26409245	1.1843832	0.16528925	0.45517942	1.0	3118	tags=23%, list=18%, signal=27%
GOBP_POSITIVE_REGULATION_OF_CALCIUM_ION_TRANSPORT	106	0.26883927	1.183865	0.15410385	0.45594347	1.0	4319	tags=31%, list=25%, signal=41%
GOBP_PROTEIN_TARGETING_TO_MEMBRANE	100	0.27150658	1.1837106	0.1774461	0.45584828	1.0	4503	tags=37%, list=26%, signal=50%
GOBP_POSITIVE_REGULATION_OF_CELL_DIVISION	81	0.27787417	1.1835114	0.18356644	0.4558663	1.0	3140	tags=22%, list=18%, signal=27%
GOBP_REGULATION_OF_ACTIN_FILAMENT_LENGTH	132	0.25867566	1.1834313	0.15771812	0.45563707	1.0	3757	tags=30%, list=22%, signal=39%
GOBP_FIBROBLAST_MIGRATION	36	0.32699323	1.1830502	0.22103387	0.45609334	1.0	4485	tags=42%, list=26%, signal=56%
GOBP_REGULATION_OF_RECEPTOR_MEDIATED_ENDOCYTOSIS	103	0.26803485	1.1829518	0.17708333	0.4558898	1.0	4313	tags=29%, list=25%, signal=39%
GOBP_AMYLOID_BETA_METABOLIC_PROCESS	51	0.30619702	1.1828806	0.21114865	0.45561942	1.0	2060	tags=24%, list=12%, signal=27%
GOBP_NEGATIVE_REGULATION_OF_HORMONE_SECRETION	56	0.30096588	1.1826495	0.18561873	0.4557031	1.0	3890	tags=34%, list=23%, signal=44%
GOBP_NEGATIVE_REGULATION_OF_BLOOD_PRESSURE	43	0.31523162	1.1819582	0.22644928	0.45699129	1.0	4762	tags=44%, list=28%, signal=61%
GOBP_POSITIVE_REGULATION_OF_G_PROTEIN_COUPLED_RECEPTOR_SIGNALING_PATHWAY	21	0.36953738	1.1819203	0.24710424	0.45663416	1.0	5608	tags=52%, list=33%, signal=78%
GOBP_RESPONSE_TO_FATTY_ACID	57	0.29729155	1.1812948	0.18374558	0.45768908	1.0	4762	tags=42%, list=28%, signal=58%
GOBP_PIGMENT_CELL_DIFFERENTIATION	31	0.34467277	1.1811739	0.21597096	0.45754883	1.0	5704	tags=58%, list=33%, signal=87%
GOBP_MICROTUBULE_CYTOSKELETON_ORGANIZATION_INVOLVED_IN_MITOSIS	122	0.26197532	1.1806637	0.15357766	0.4583623	1.0	4510	tags=37%, list=26%, signal=50%
GOBP_RECEPTOR_RECYCLING	26	0.3585773	1.1805634	0.22286822	0.45816368	1.0	4569	tags=42%, list=27%, signal=58%
GOBP_MUSCLE_CELL_CELLULAR_HOMEOSTASIS	18	0.3968002	1.1805229	0.23518164	0.4578166	1.0	865	tags=22%, list=5%, signal=23%
GOBP_FATTY_ACID_TRANSPORT	92	0.27090594	1.1793792	0.18166667	0.46017277	1.0	4982	tags=36%, list=29%, signal=50%
GOBP_RESPONSE_TO_GAMMA_RADIATION	51	0.30430612	1.1791242	0.2037037	0.46034837	1.0	2488	tags=27%, list=15%, signal=32%
GOBP_VENTRICULAR_CARDIAC_MUSCLE_CELL_MEMBRANE_REPOLARIZATION	25	0.36308727	1.1780941	0.24637681	0.46235672	1.0	2998	tags=32%, list=18%, signal=39%
GOBP_ENDOMEMBRANE_SYSTEM_ORGANIZATION	407	0.22316185	1.1778752	0.078078076	0.462454	1.0	4851	tags=34%, list=28%, signal=47%
GOBP_CORTICAL_ACTIN_CYTOSKELETON_ORGANIZATION	36	0.32901153	1.177629	0.21821305	0.4625895	1.0	1799	tags=19%, list=11%, signal=22%
GOBP_FUCOSYLATION	15	0.40655595	1.1775218	0.25050506	0.46241665	1.0	4746	tags=47%, list=28%, signal=65%
GOBP_REGULATION_OF_NEUROTRANSMITTER_RECEPTOR_ACTIVITY	53	0.29866233	1.1765976	0.2039356	0.46423233	1.0	4768	tags=38%, list=28%, signal=52%
GOBP_MEMBRANE_DEPOLARIZATION_DURING_ACTION_POTENTIAL	33	0.33506384	1.175846	0.2254025	0.46559456	1.0	2998	tags=30%, list=18%, signal=37%
GOBP_PEPTIDE_ANTIGEN_ASSEMBLY_WITH_MHC_PROTEIN_COMPLEX	18	0.38601187	1.1756568	0.23756906	0.4655815	1.0	610	tags=17%, list=4%, signal=17%
GOBP_INNER_EAR_RECEPTOR_CELL_STEREOCILIUM_ORGANIZATION	22	0.37643954	1.175194	0.24907748	0.46625242	1.0	366	tags=14%, list=2%, signal=14%
GOBP_GLAND_DEVELOPMENT	400	0.22372408	1.1750388	0.07947977	0.4661711	1.0	4088	tags=29%, list=24%, signal=37%
GOBP_CELL_COMMUNICATION_BY_ELECTRICAL_COUPLING	31	0.33834088	1.1748434	0.26415095	0.46619397	1.0	2746	tags=26%, list=16%, signal=31%
GOBP_POSITIVE_REGULATION_OF_CELL_JUNCTION_ASSEMBLY	93	0.27407613	1.1744628	0.17555939	0.46670073	1.0	4996	tags=37%, list=29%, signal=51%
GOBP_POSITIVE_REGULATION_OF_T_CELL_MIGRATION	30	0.34244505	1.1742727	0.21928166	0.46673283	1.0	1476	tags=20%, list=9%, signal=22%
GOBP_REGULATION_OF_MRNA_SPLICING_VIA_SPLICEOSOME	70	0.28619412	1.1742173	0.21157025	0.46641982	1.0	1336	tags=16%, list=8%, signal=17%
GOBP_XENOBIOTIC_METABOLIC_PROCESS	101	0.2661543	1.1735693	0.19430485	0.46758464	1.0	3235	tags=25%, list=19%, signal=30%
GOBP_VESICLE_DOCKING_INVOLVED_IN_EXOCYTOSIS	34	0.33143184	1.1726934	0.2462963	0.46916786	1.0	2939	tags=29%, list=17%, signal=35%
GOBP_MEMBRANE_PROTEIN_PROTEOLYSIS	53	0.29917148	1.1721164	0.21493624	0.470134	1.0	4757	tags=43%, list=28%, signal=60%
GOBP_ISOPRENOID_BIOSYNTHETIC_PROCESS	26	0.35990506	1.1719413	0.21946903	0.47011802	1.0	3165	tags=31%, list=19%, signal=38%
GOBP_NEURAL_TUBE_PATTERNING	29	0.3377606	1.1717899	0.24907063	0.47005177	1.0	1359	tags=21%, list=8%, signal=22%
GOBP_MORPHOGENESIS_OF_AN_EPITHELIAL_SHEET	48	0.31023008	1.1716337	0.21364452	0.46997553	1.0	3775	tags=35%, list=22%, signal=45%
GOBP_POSITIVE_REGULATION_OF_PEPTIDASE_ACTIVITY	162	0.25016284	1.1715659	0.14573644	0.46968237	1.0	3142	tags=24%, list=18%, signal=29%
GOBP_POSITIVE_REGULATION_OF_CELL_MORPHOGENESIS_INVOLVED_IN_DIFFERENTIATION	70	0.2822815	1.1710098	0.2039356	0.4706393	1.0	5159	tags=39%, list=30%, signal=55%
GOBP_CHONDROCYTE_PROLIFERATION	20	0.37528598	1.1706605	0.22693726	0.4710567	1.0	4655	tags=40%, list=27%, signal=55%
GOBP_CELLULAR_POLYSACCHARIDE_CATABOLIC_PROCESS	15	0.4132668	1.1702466	0.25185186	0.4716462	1.0	3346	tags=40%, list=20%, signal=50%
GOBP_NITRIC_OXIDE_MEDIATED_SIGNAL_TRANSDUCTION	21	0.37025467	1.1702411	0.25612053	0.47121474	1.0	1032	tags=19%, list=6%, signal=20%
GOBP_REGULATION_OF_TRANSMEMBRANE_TRANSPORT	492	0.21832143	1.1694889	0.082969435	0.47267488	1.0	2998	tags=21%, list=18%, signal=24%
GOBP_NEGATIVE_REGULATION_OF_CELLULAR_RESPONSE_TO_GROWTH_FACTOR_STIMULUS	91	0.26734176	1.1687663	0.19064125	0.4740221	1.0	2055	tags=20%, list=12%, signal=22%
GOBP_POSITIVE_REGULATION_OF_PROTEOLYSIS_INVOLVED_IN_CELLULAR_PROTEIN_CATABOLIC_PROCESS	114	0.25521642	1.1687617	0.18740158	0.4735846	1.0	3288	tags=26%, list=19%, signal=32%
GOBP_NEGATIVE_REGULATION_OF_PROTEIN_MODIFICATION_PROCESS	424	0.22247188	1.1684939	0.08683068	0.47380084	1.0	2359	tags=19%, list=14%, signal=21%
GOBP_MORPHOGENESIS_OF_EMBRYONIC_EPITHELIUM	138	0.25310507	1.1682879	165	0.47386655	1.0	3824	tags=28%, list=22%, signal=36%
GOBP_NEGATIVE_REGULATION_OF_FAT_CELL_DIFFERENTIATION	46	0.3082979	1.1680975	0.22521009	0.47388807	1.0	4467	tags=37%, list=26%, signal=50%
GOBP_ESTABLISHMENT_OF_PROTEIN_LOCALIZATION_TO_CHROMOSOME	16	0.39671478	1.1680965	0.25886524	0.47344306	1.0	2721	tags=44%, list=16%, signal=52%
GOBP_REGULATION_OF_THE_FORCE_OF_HEART_CONTRACTION	24	0.3625756	1.1676272	0.26102942	0.47420442	1.0	4672	tags=33%, list=27%, signal=46%
GOBP_REGULATION_OF_CELL_MORPHOGENESIS_INVOLVED_IN_DIFFERENTIATION	83	0.2775755	1.1674901	0.17687075	0.4741201	1.0	5202	tags=39%, list=30%, signal=55%
GOBP_PINOCYTOSIS	18	0.39036012	1.1673236	0.25	0.47410798	1.0	3584	tags=33%, list=21%, signal=42%
GOBP_SODIUM_ION_TRANSMEMBRANE_TRANSPORT	158	0.24762759	1.1672404	0.14356436	0.47387463	1.0	3899	tags=29%, list=23%, signal=37%
GOBP_AMINO_ACID_IMPORT_ACROSS_PLASMA_MEMBRANE	42	0.31375897	1.1668279	0.22610295	0.4744513	1.0	3911	tags=31%, list=23%, signal=40%
GOBP_PLASMA_LIPOPROTEIN_PARTICLE_CLEARANCE	36	0.31828475	1.1666639	0.23608445	0.47444314	1.0	3695	tags=33%, list=22%, signal=42%
GOBP_NEGATIVE_REGULATION_OF_RECEPTOR_MEDIATED_ENDOCYTOSIS	31	0.33979556	1.1659361	0.23519164	0.47572258	1.0	4263	tags=39%, list=25%, signal=52%
GOBP_ORGANOPHOSPHATE_ESTER_TRANSPORT	121	0.25634336	1.1655006	0.17820069	0.47632545	1.0	3071	tags=24%, list=18%, signal=29%
GOBP_REGULATION_OF_OXIDOREDUCTASE_ACTIVITY	87	0.2733378	1.165057	0.18739353	0.47694033	1.0	2721	tags=22%, list=16%, signal=26%
GOBP_FOREBRAIN_NEURON_DEVELOPMENT	18	0.38906184	1.1647563	0.26497278	0.47722763	1.0	2738	tags=39%, list=16%, signal=46%
GOBP_REGULATION_OF_BLOOD_PRESSURE	167	0.24460676	1.1642965	0.16363636	0.47795343	1.0	5068	tags=39%, list=30%, signal=55%
GOBP_POSITIVE_REGULATION_OF_ANIMAL_ORGAN_MORPHOGENESIS	34	0.32802367	1.1642191	0.24280575	0.47770438	1.0	4465	tags=41%, list=26%, signal=56%
GOBP_REGULATION_OF_SYNAPSE_ASSEMBLY	92	0.26762438	1.1639694	0.20289855	0.47786605	1.0	5790	tags=47%, list=34%, signal=70%
GOBP_POSITIVE_REGULATION_OF_STEROID_BIOSYNTHETIC_PROCESS	21	0.36242104	1.1635606	0.2504472	0.4784355	1.0	4298	tags=43%, list=25%, signal=57%
GOBP_CALCIUM_MEDIATED_SIGNALING_USING_INTRACELLULAR_CALCIUM_SOURCE	19	0.37697393	1.1633866	0.26373628	0.47841778	1.0	2218	tags=26%, list=13%, signal=30%
GOBP_RESPONSE_TO_MONOSACCHARIDE	162	0.24679555	1.1627922	0.15346535	0.47946334	1.0	4862	tags=38%, list=28%, signal=53%
GOBP_POSITIVE_REGULATION_OF_PROTEIN_MATURATION	23	0.36123577	1.1626734	0.25044093	0.47931558	1.0	5281	tags=61%, list=31%, signal=88%
GOBP_RESPONSE_TO_PEPTIDE	431	0.21980904	1.1623421	0.090771556	0.47969383	1.0	2949	tags=21%, list=17%, signal=25%
GOBP_REGULATION_OF_CELL_JUNCTION_ASSEMBLY	180	0.24418557	1.1622044	0.15955766	0.47959605	1.0	4896	tags=34%, list=29%, signal=48%
GOBP_SENSORY_ORGAN_MORPHOGENESIS	241	0.23554938	1.1619594	0.14696486	0.47980624	1.0	3843	tags=28%, list=23%, signal=36%
GOBP_FEAR_RESPONSE	35	0.3346094	1.1616529	0.22826087	0.4801418	1.0	4670	tags=43%, list=27%, signal=59%
GOBP_REGULATION_OF_ALCOHOL_BIOSYNTHETIC_PROCESS	43	0.3124817	1.1616076	0.23963964	0.47982478	1.0	2359	tags=23%, list=14%, signal=27%
GOBP_GASTRULATION_WITH_MOUTH_FORMING_SECOND	23	0.36060044	1.1613986	0.25800377	0.4799153	1.0	3277	tags=39%, list=19%, signal=48%
GOBP_TRANSMISSION_OF_NERVE_IMPULSE	67	0.28933626	1.1609782	0.2089041	0.48044604	1.0	4725	tags=34%, list=28%, signal=47%
GOBP_CELLULAR_RESPONSE_TO_XENOBIOTIC_STIMULUS	158	0.24756102	1.160629	0.17665616	0.48083493	1.0	4915	tags=37%, list=29%, signal=52%
GOBP_ACTION_POTENTIAL	132	0.25486618	1.160538	0.16449511	0.4806323	1.0	4546	tags=34%, list=27%, signal=46%
GOBP_NEGATIVE_REGULATION_OF_MRNA_PROCESSING	17	0.39439115	1.1601195	0.27586207	0.48123044	1.0	3989	tags=59%, list=23%, signal=77%
GOBP_DNA_UNWINDING_INVOLVED_IN_DNA_REPLICATION	20	0.379273	1.1599767	0.27022058	0.4811195	1.0	4308	tags=40%, list=25%, signal=53%
GOBP_MITOCHONDRIAL_DEPOLARIZATION	18	0.37521315	1.1598946	0.26432532	0.48087338	1.0	1766	tags=28%, list=10%, signal=31%
GOBP_COCHLEA_DEVELOPMENT	44	0.3097064	1.1596318	0.23965517	0.4810737	1.0	5200	tags=39%, list=30%, signal=55%
GOBP_EMBRYONIC_SKELETAL_JOINT_DEVELOPMENT	15	0.4012318	1.1592185	0.25192308	0.48165283	1.0	6530	tags=60%, list=38%, signal=97%
GOBP_MAMMARY_GLAND_EPITHELIUM_DEVELOPMENT	64	0.28201824	1.1573131	0.20792079	0.48604912	1.0	4440	tags=38%, list=26%, signal=51%
GOBP_MESENCHYME_DEVELOPMENT	266	0.23006657	1.1573073	0.14677419	0.4856212	1.0	4428	tags=30%, list=26%, signal=40%
GOBP_RESPONSE_TO_EXTRACELLULAR_STIMULUS	424	0.21914256	1.1557816	0.10086455	0.48891985	1.0	4731	tags=35%, list=28%, signal=47%
GOBP_RIBONUCLEOSIDE_MONOPHOSPHATE_METABOLIC_PROCESS	52	0.30263624	1.1554141	0.23843417	0.48933756	1.0	3671	tags=33%, list=22%, signal=42%
GOBP_TRANSCYTOSIS	18	0.38837925	1.1554123	0.27522936	0.48889604	1.0	4369	tags=39%, list=26%, signal=52%
GOBP_RESPONSE_TO_PURINE_CONTAINING_COMPOUND	127	0.25341177	1.1550978	0.18259385	0.4892454	1.0	4766	tags=36%, list=28%, signal=50%
GOBP_REGIONALIZATION	313	0.22693871	1.1550753	0.13129771	0.48887375	1.0	3465	tags=26%, list=20%, signal=31%
GOBP_REGULATION_OF_RECEPTOR_INTERNALIZATION	55	0.29341438	1.1550038	0.24035087	0.48862314	1.0	1071	tags=13%, list=6%, signal=14%
GOBP_REGULATION_OF_GLYCOGEN_METABOLIC_PROCESS	31	0.33231223	1.1549523	0.25272727	0.4883007	1.0	2697	tags=26%, list=16%, signal=31%
GOBP_AMINO_SUGAR_METABOLIC_PROCESS	38	0.31694943	1.1538498	0.23901582	0.49055412	1.0	3164	tags=29%, list=19%, signal=35%
GOBP_POLYSACCHARIDE_METABOLIC_PROCESS	96	0.2655364	1.1535486	0.20098847	0.49089167	1.0	5536	tags=44%, list=32%, signal=64%
GOBP_REGULATION_OF_SIGNALING_RECEPTOR_ACTIVITY	144	0.24922091	1.1527749	0.16962843	0.49235275	1.0	4529	tags=31%, list=27%, signal=41%
GOBP_MUSCLE_CONTRACTION	318	0.22410299	1.152413	0.12423313	0.49279204	1.0	4504	tags=32%, list=26%, signal=42%
GOBP_NEPHRON_DEVELOPMENT	142	0.25045192	1.1516191	0.19286872	0.4943861	1.0	3842	tags=30%, list=23%, signal=38%
GOBP_SKELETAL_SYSTEM_DEVELOPMENT	464	0.21494463	1.1515726	0.08827786	0.49406654	1.0	5203	tags=36%, list=30%, signal=50%
GOBP_REGULATION_OF_CHOLESTEROL_EFFLUX	32	0.32776654	1.1515055	0.26223776	0.49377468	1.0	6319	tags=63%, list=37%, signal=99%
GOBP_VACUOLE_ORGANIZATION	147	0.24848281	1.1510239	0.17152104	0.4945678	1.0	3482	tags=29%, list=20%, signal=36%
GOBP_REGULATION_OF_TRANSCRIPTION_REGULATORY_REGION_DNA_BINDING	46	0.3009406	1.1501946	0.21755028	0.49623096	1.0	2606	tags=26%, list=15%, signal=31%
GOBP_HEART_FIELD_SPECIFICATION	17	0.38667837	1.1501245	0.2712177	0.49595904	1.0	4601	tags=47%, list=27%, signal=64%
GOBP_POSITIVE_REGULATION_OF_FOCAL_ADHESION_ASSEMBLY	24	0.35727888	1.1498282	0.2671614	0.49624726	1.0	366	tags=13%, list=2%, signal=13%
GOBP_RESPONSE_TO_INTERLEUKIN_4	31	0.3386983	1.1497597	0.2504537	0.49595475	1.0	3083	tags=35%, list=18%, signal=43%
GOBP_REGULATION_OF_ATP_DEPENDENT_ACTIVITY	60	0.28835526	1.1497592	0.22948074	0.49550915	1.0	1732	tags=18%, list=10%, signal=20%
GOBP_RESPONSE_TO_AMPHETAMINE	28	0.34142306	1.1494569	0.23877917	0.49581718	1.0	4780	tags=32%, list=28%, signal=45%
GOBP_FEMALE_SEX_DIFFERENTIATION	119	0.25546628	1.1494007	0.19327731	0.4955193	1.0	2796	tags=23%, list=16%, signal=27%
GOBP_DEVELOPMENTAL_MATURATION	257	0.23102857	1.1477319	0.15813252	0.49937204	1.0	3008	tags=23%, list=18%, signal=27%
GOBP_STEM_CELL_DIFFERENTIATION	191	0.23803477	1.1473029	0.16176471	0.50007796	1.0	4428	tags=30%, list=26%, signal=40%
GOBP_NEUTRAL_LIPID_BIOSYNTHETIC_PROCESS	33	0.327424	1.1471959	0.27321428	0.49990302	1.0	5179	tags=39%, list=30%, signal=56%
GOBP_CHONDROCYTE_DEVELOPMENT	26	0.34854445	1.1470534	0.278169	0.4998169	1.0	6622	tags=62%, list=39%, signal=100%
GOBP_CELLULAR_RESPONSE_TO_GONADOTROPIN_STIMULUS	19	0.37857345	1.1469012	0.29263914	0.49974462	1.0	3443	tags=37%, list=20%, signal=46%
GOBP_POSITIVE_REGULATION_OF_COLLAGEN_METABOLIC_PROCESS	20	0.36630732	1.1468515	0.28598484	0.49940902	1.0	4268	tags=40%, list=25%, signal=53%
GOBP_NUCLEOSOME_MOBILIZATION	15	0.4004159	1.1464502	0.29135337	0.50000715	1.0	1418	tags=27%, list=8%, signal=29%
GOBP_RESPONSE_TO_MINERALOCORTICOID	27	0.341912	1.1464207	0.2508897	0.49962172	1.0	4909	tags=52%, list=29%, signal=73%
GOBP_RESPONSE_TO_PEPTIDE_HORMONE	357	0.21992995	1.1461229	0.13056836	0.49994263	1.0	3695	tags=25%, list=22%, signal=32%
GOBP_REGULATION_OF_CELL_SUBSTRATE_JUNCTION_ORGANIZATION	60	0.2892545	1.1460396	0.2151463	0.49971426	1.0	4996	tags=38%, list=29%, signal=54%
GOBP_POSITIVE_REGULATION_OF_BINDING	153	0.24454309	1.1457303	0.18	0.500069	1.0	2130	tags=20%, list=12%, signal=22%
GOBP_ONE_CARBON_METABOLIC_PROCESS	38	0.30789968	1.1456308	0.24955116	0.4999087	1.0	2699	tags=24%, list=16%, signal=28%
GOBP_APICAL_JUNCTION_ASSEMBLY	69	0.28070948	1.1452518	0.22241682	0.5004522	1.0	3648	tags=32%, list=21%, signal=40%
GOBP_VIRAL_PROTEIN_PROCESSING	30	0.32597536	1.1452316	0.27935943	0.500052	1.0	4617	tags=53%, list=27%, signal=73%
GOBP_REGULATION_OF_OSSIFICATION	102	0.26149684	1.144983	0.20598006	0.5002323	1.0	4329	tags=32%, list=25%, signal=43%
GOBP_CELL_SURFACE_RECEPTOR_SIGNALING_PATHWAY_INVOLVED_IN_HEART_DEVELOPMENT	29	0.33176214	1.1448455	0.28544423	0.5001564	1.0	2626	tags=21%, list=15%, signal=24%
GOBP_NEGATIVE_REGULATION_OF_VIRAL_ENTRY_INTO_HOST_CELL	22	0.35679522	1.14479	0.28318584	0.49985114	1.0	1722	tags=23%, list=10%, signal=25%
GOBP_REGULATION_OF_LIPID_LOCALIZATION	141	0.24758962	1.1440243	0.20294599	0.50130385	1.0	4972	tags=37%, list=29%, signal=52%
GOBP_NEURON_PROJECTION_GUIDANCE	221	0.23108253	1.1437953	0.16925466	0.50144196	1.0	4894	tags=35%, list=29%, signal=48%
GOBP_REGULATION_OF_HORMONE_BIOSYNTHETIC_PROCESS	22	0.36562717	1.1433975	0.26007327	0.5019334	1.0	2359	tags=23%, list=14%, signal=26%
GOBP_TRANSMEMBRANE_RECEPTOR_PROTEIN_SERINE_THREONINE_KINASE_SIGNALING_PATHWAY	323	0.22093308	1.143166	0.152207	0.5020516	1.0	4791	tags=32%, list=28%, signal=44%
GOBP_NEGATIVE_REGULATION_OF_PROTEIN_BINDING	86	0.26576293	1.1431478	0.23063973	0.5016604	1.0	5009	tags=41%, list=29%, signal=57%
GOBP_POSITIVE_REGULATION_OF_VIRAL_PROCESS	57	0.2888741	1.1429858	0.25218913	0.50159764	1.0	2111	tags=19%, list=12%, signal=22%
GOBP_POSITIVE_REGULATION_OF_OXIDATIVE_STRESS_INDUCED_CELL_DEATH	17	0.390126	1.1427006	0.28545454	0.50185347	1.0	679	tags=18%, list=4%, signal=18%
GOBP_CELLULAR_TRANSITION_METAL_ION_HOMEOSTASIS	104	0.2581576	1.1424385	0.20608108	0.5020989	1.0	2334	tags=18%, list=14%, signal=21%
GOBP_CELLULAR_CARBOHYDRATE_METABOLIC_PROCESS	247	0.22888336	1.1423024	0.16587678	0.5019812	1.0	4436	tags=31%, list=26%, signal=42%
GOBP_SINGLE_FERTILIZATION	130	0.25062957	1.1415195	0.20418006	0.50356704	1.0	5175	tags=36%, list=30%, signal=52%
GOBP_GLYCOSAMINOGLYCAN_CATABOLIC_PROCESS	22	0.36616075	1.1413598	0.29982045	0.5035539	1.0	5786	tags=55%, list=34%, signal=82%
GOBP_REGULATION_OF_LIPID_METABOLIC_PROCESS	272	0.22674638	1.1413028	0.18348624	0.5032588	1.0	4701	tags=32%, list=28%, signal=43%
GOBP_CERAMIDE_CATABOLIC_PROCESS	18	0.38245416	1.1412276	0.2740472	0.50301015	1.0	3616	tags=39%, list=21%, signal=49%
GOBP_GLUCOCORTICOID_BIOSYNTHETIC_PROCESS	15	0.3942654	1.1411012	0.3147482	0.502911	1.0	3352	tags=27%, list=20%, signal=33%
GOBP_RNA_3_END_PROCESSING	81	0.27115995	1.140967	0.22719142	0.5028382	1.0	2741	tags=28%, list=16%, signal=34%
GOBP_REGULATION_OF_NITRIC_OXIDE_METABOLIC_PROCESS	55	0.28951055	1.1407692	0.23415492	0.5029292	1.0	2448	tags=25%, list=14%, signal=30%
GOBP_ENTRY_INTO_HOST	140	0.24519971	1.1406243	0.2073955	0.50286645	1.0	2322	tags=19%, list=14%, signal=21%
GOBP_RESPONSE_TO_CADMIUM_ION	57	0.28952104	1.1405205	0.2456446	0.50268596	1.0	4557	tags=33%, list=27%, signal=45%
GOBP_RECEPTOR_MEDIATED_ENDOCYTOSIS	226	0.23201628	1.1401379	0.1822504	0.5032011	1.0	4313	tags=29%, list=25%, signal=39%
GOBP_POSITIVE_REGULATION_OF_DEPHOSPHORYLATION	53	0.29209024	1.1399736	0.26041666	0.5032052	1.0	1060	tags=17%, list=6%, signal=18%
GOBP_CENTRAL_NERVOUS_SYSTEM_NEURON_DIFFERENTIATION	148	0.24335782	1.1399143	0.19512194	0.50293386	1.0	4864	tags=37%, list=29%, signal=52%
GOBP_RNA_LOCALIZATION	153	0.24430847	1.1397328	0.18616144	0.5029186	1.0	2595	tags=23%, list=15%, signal=27%
GOBP_AMYLOID_PRECURSOR_PROTEIN_CATABOLIC_PROCESS	53	0.29073507	1.1395079	0.2318584	0.50304157	1.0	2060	tags=23%, list=12%, signal=26%
GOBP_VESICLE_TARGETING_TO_FROM_OR_WITHIN_GOLGI	17	0.38125008	1.1394105	0.28597787	0.5028578	1.0	4751	tags=35%, list=28%, signal=49%
GOBP_RECEPTOR_METABOLIC_PROCESS	146	0.2454051	1.1393641	0.1969697	0.5025417	1.0	4589	tags=36%, list=27%, signal=48%
GOBP_POSITIVE_REGULATION_OF_NERVOUS_SYSTEM_DEVELOPMENT	232	0.22982086	1.1392508	0.16181229	0.50241023	1.0	4894	tags=34%, list=29%, signal=47%
GOBP_SODIUM_ION_EXPORT_ACROSS_PLASMA_MEMBRANE	15	0.39716074	1.1385509	0.28648648	0.5037781	1.0	3123	tags=33%, list=18%, signal=41%
GOBP_HEART_FORMATION	30	0.342036	1.1383499	0.26404494	0.5038615	1.0	4601	tags=37%, list=27%, signal=50%
GOBP_TIGHT_JUNCTION_ORGANIZATION	72	0.27378803	1.1383121	0.24119718	0.5035311	1.0	4529	tags=35%, list=27%, signal=47%
GOBP_RESPIRATORY_GASEOUS_EXCHANGE_BY_RESPIRATORY_SYSTEM	64	0.28102973	1.1378044	0.24744028	0.50434303	1.0	5139	tags=41%, list=30%, signal=58%
GOBP_FACE_DEVELOPMENT	46	0.2983925	1.1377419	0.24119718	0.50407296	1.0	3277	tags=30%, list=19%, signal=38%
GOBP_SUPEROXIDE_METABOLIC_PROCESS	65	0.27851105	1.1372238	0.2204301	0.5049664	1.0	2488	tags=22%, list=15%, signal=25%
GOBP_REGULATION_OF_SMOOTHENED_SIGNALING_PATHWAY	69	0.27789086	1.1370213	0.23569024	0.5050575	1.0	2350	tags=23%, list=14%, signal=27%
GOBP_GANGLIOSIDE_METABOLIC_PROCESS	26	0.33256048	1.1367877	0.2854512	0.5052307	1.0	3029	tags=35%, list=18%, signal=42%
GOBP_LIPID_MODIFICATION	184	0.23607883	1.1354986	0.17398119	0.5081137	1.0	4883	tags=35%, list=29%, signal=49%
GOBP_NUCLEOBASE_CONTAINING_COMPOUND_TRANSPORT	181	0.23580682	1.1347563	0.18932039	0.50950617	1.0	2907	tags=24%, list=17%, signal=28%
GOBP_PLACENTA_DEVELOPMENT	137	0.24336511	1.1346023	0.2197615	0.50941515	1.0	2372	tags=18%, list=14%, signal=21%
GOBP_PROTEIN_K48_LINKED_DEUBIQUITINATION	28	0.33480677	1.1344953	0.2578269	0.5092469	1.0	902	tags=21%, list=5%, signal=23%
GOBP_POLYSACCHARIDE_CATABOLIC_PROCESS	17	0.37958238	1.1342518	0.28679246	0.50944215	1.0	1293	tags=24%, list=8%, signal=25%
GOBP_PYRIMIDINE_NUCLEOSIDE_MONOPHOSPHATE_METABOLIC_PROCESS	18	0.36999005	1.1339928	0.29043478	0.50966513	1.0	3731	tags=39%, list=22%, signal=50%
GOBP_MUSCLE_CELL_MIGRATION	74	0.27367684	1.1332245	0.23429541	0.51120335	1.0	1620	tags=18%, list=9%, signal=19%
GOBP_OVARIAN_FOLLICLE_DEVELOPMENT	54	0.28582093	1.132613	0.24028268	0.5123544	1.0	4545	tags=37%, list=27%, signal=50%
GOBP_EXTRINSIC_APOPTOTIC_SIGNALING_PATHWAY	204	0.23205006	1.1325301	0.1767516	0.512137	1.0	2060	tags=17%, list=12%, signal=19%
GOBP_PROTEIN_POLYMERIZATION	225	0.22955456	1.1323582	0.18541034	0.51215076	1.0	3923	tags=28%, list=23%, signal=36%
GOBP_MITOCHONDRIAL_RNA_METABOLIC_PROCESS	32	0.31654578	1.1322075	0.2825279	0.5120673	1.0	3071	tags=31%, list=18%, signal=38%
GOBP_REGULATION_OF_CARBOHYDRATE_METABOLIC_PROCESS	157	0.24133341	1.1320105	0.22044729	0.5121515	1.0	3885	tags=29%, list=23%, signal=38%
GOBP_REGULATION_OF_SYNAPSE_STRUCTURE_OR_ACTIVITY	187	0.23693623	1.1315253	0.21603929	0.51301354	1.0	4529	tags=33%, list=27%, signal=44%
GOBP_KETONE_BIOSYNTHETIC_PROCESS	41	0.30222502	1.1314827	0.2621185	0.5126623	1.0	4648	tags=37%, list=27%, signal=50%
GOBP_T_CELL_DIFFERENTIATION_IN_THYMUS	73	0.27312458	1.1310947	0.2393617	0.51318955	1.0	4049	tags=27%, list=24%, signal=36%
GOBP_NEGATIVE_REGULATION_OF_LEUKOCYTE_CHEMOTAXIS	17	0.38952056	1.1298314	0.28710938	0.5160416	1.0	1620	tags=24%, list=9%, signal=26%
GOBP_NEGATIVE_REGULATION_OF_LOCOMOTION	281	0.2231496	1.1292855	0.15658915	0.51695883	1.0	1787	tags=16%, list=10%, signal=17%
GOBP_ENDOPLASMIC_RETICULUM_TO_CYTOSOL_TRANSPORT	22	0.3599659	1.1290855	0.29067641	0.5170279	1.0	3788	tags=45%, list=22%, signal=58%
GOBP_REGULATION_OF_ORGAN_GROWTH	79	0.26691824	1.1289366	0.26050422	0.5169844	1.0	1268	tags=11%, list=7%, signal=12%
GOBP_PYRIMIDINE_RIBONUCLEOTIDE_METABOLIC_PROCESS	26	0.3378576	1.1289266	0.31368822	0.51657766	1.0	2977	tags=31%, list=17%, signal=37%
GOBP_KERATINIZATION	53	0.2874773	1.128613	0.25402504	0.5169491	1.0	4823	tags=36%, list=28%, signal=50%
GOBP_PROTEASOME_MEDIATED_UBIQUITIN_DEPENDENT_PROTEIN_CATABOLIC_PROCESS	346	0.21987031	1.1281384	0.17411402	0.517736	1.0	3629	tags=28%, list=21%, signal=35%
GOBP_ENDOCHONDRAL_BONE_MORPHOGENESIS	53	0.28750357	1.1280612	0.2643885	0.5175117	1.0	4421	tags=38%, list=26%, signal=51%
GOBP_POSITIVE_REGULATION_OF_VIRAL_LIFE_CYCLE	21	0.36380985	1.1279292	0.3006993	0.5174313	1.0	2111	tags=24%, list=12%, signal=27%
GOBP_EYE_MORPHOGENESIS	141	0.24101627	1.1266155	0.20568562	0.52039886	1.0	3843	tags=33%, list=23%, signal=42%
GOBP_SULFATE_TRANSPORT	18	0.3762761	1.1264565	0.2936803	0.52036214	1.0	1742	tags=22%, list=10%, signal=25%
GOBP_POSITIVE_REGULATION_OF_ION_TRANSMEMBRANE_TRANSPORT	142	0.24093997	1.1263835	0.21382637	0.5201256	1.0	3123	tags=24%, list=18%, signal=29%
GOBP_REGULATION_OF_COLLATERAL_SPROUTING	15	0.3823153	1.1259913	0.30710173	0.5207316	1.0	4631	tags=40%, list=27%, signal=55%
GOBP_SYNAPTIC_VESICLE_MEMBRANE_ORGANIZATION	23	0.3449088	1.1259488	0.30545455	0.5203974	1.0	2727	tags=35%, list=16%, signal=41%
GOBP_ANTERIOR_POSTERIOR_PATTERN_SPECIFICATION	195	0.23551457	1.125887	0.18827161	0.5201241	1.0	3465	tags=27%, list=20%, signal=34%
GOBP_NCRNA_METABOLIC_PROCESS	344	0.2181151	1.1256977	0.14201184	0.5201817	1.0	3502	tags=26%, list=21%, signal=32%
GOBP_ASPARTATE_FAMILY_AMINO_ACID_CATABOLIC_PROCESS	16	0.3880726	1.1251928	0.29489604	0.5210825	1.0	3440	tags=38%, list=20%, signal=47%
GOBP_MULTI_MULTICELLULAR_ORGANISM_PROCESS	193	0.23276874	1.1251094	0.22929937	0.52087146	1.0	3352	tags=24%, list=20%, signal=30%
GOBP_REGULATION_OF_UBIQUITIN_PROTEIN_TRANSFERASE_ACTIVITY	55	0.28550303	1.1250943	0.25581396	0.5204763	1.0	4996	tags=44%, list=29%, signal=62%
GOBP_ASYMMETRIC_CELL_DIVISION	18	0.36918998	1.1250263	0.287594	0.5202187	1.0	4416	tags=44%, list=26%, signal=60%
GOBP_GLIAL_CELL_MIGRATION	39	0.30891374	1.1247087	0.27356747	0.5205887	1.0	2966	tags=28%, list=17%, signal=34%
GOBP_ORGAN_INDUCTION	24	0.34883586	1.1242622	0.32536766	0.5212865	1.0	1940	tags=25%, list=11%, signal=28%
GOBP_LIPOSACCHARIDE_METABOLIC_PROCESS	97	0.25651148	1.1241423	0.22680412	0.5211458	1.0	4114	tags=33%, list=24%, signal=43%
GOBP_NEUROTROPHIN_TRK_RECEPTOR_SIGNALING_PATHWAY	24	0.35232875	1.1240729	0.29584774	0.5208866	1.0	2840	tags=33%, list=17%, signal=40%
GOBP_VISUAL_BEHAVIOR	45	0.30226386	1.1239586	0.28675136	0.5207251	1.0	5620	tags=42%, list=33%, signal=63%
GOBP_NEGATIVE_REGULATION_OF_CYTOKINE_PRODUCTION_INVOLVED_IN_INFLAMMATORY_RESPONSE	20	0.36191615	1.1238286	0.3068783	0.5205958	1.0	4972	tags=50%, list=29%, signal=70%
GOBP_NEGATIVE_REGULATION_OF_CALCIUM_ION_TRANSPORT_INTO_CYTOSOL	16	0.37796488	1.1237347	0.29850745	0.5204194	1.0	2204	tags=25%, list=13%, signal=29%
GOBP_NEURON_MIGRATION	143	0.24232197	1.123624	0.22689076	0.52028316	1.0	4168	tags=34%, list=24%, signal=45%
GOBP_GLYCEROLIPID_CATABOLIC_PROCESS	58	0.28215167	1.1231431	0.25945017	0.5210885	1.0	5218	tags=41%, list=31%, signal=59%
GOBP_ENERGY_RESERVE_METABOLIC_PROCESS	73	0.2698028	1.1227201	0.2713568	0.5217904	1.0	1537	tags=16%, list=9%, signal=18%
GOBP_LEFT_RIGHT_PATTERN_FORMATION	18	0.36858746	1.1226486	0.29783037	0.5215487	1.0	599	tags=17%, list=4%, signal=17%
GOBP_VIRAL_PROCESS	364	0.21761492	1.1224097	0.18032786	0.52175754	1.0	2379	tags=18%, list=14%, signal=21%
GOBP_REGULATION_OF_SYSTEM_PROCESS	496	0.20920627	1.1217761	0.13609467	0.52296513	1.0	4871	tags=33%, list=29%, signal=45%
GOBP_SYNAPTIC_TRANSMISSION_GABAERGIC	50	0.28933012	1.1217085	0.27513227	0.5226925	1.0	3808	tags=30%, list=22%, signal=39%
GOBP_EXOCYTOSIS	317	0.218634	1.1216828	0.17956656	0.52232575	1.0	2992	tags=20%, list=18%, signal=24%
GOBP_REGULATION_OF_RYANODINE_SENSITIVE_CALCIUM_RELEASE_CHANNEL_ACTIVITY	25	0.34490395	1.1214396	0.3142361	0.52250993	1.0	1205	tags=20%, list=7%, signal=21%
GOBP_REGULATION_OF_TRANSLATION_IN_RESPONSE_TO_STRESS	20	0.3547594	1.121296	0.29499072	0.5224608	1.0	2599	tags=30%, list=15%, signal=35%
GOBP_VESICLE_MEDIATED_TRANSPORT_IN_SYNAPSE	188	0.22909687	1.1211619	0.19674797	0.5223794	1.0	4361	tags=33%, list=26%, signal=44%
GOBP_NONRIBOSOMAL_PEPTIDE_BIOSYNTHETIC_PROCESS	15	0.3820128	1.1209553	0.28913444	0.5224918	1.0	2578	tags=33%, list=15%, signal=39%
GOBP_MESENCHYMAL_CELL_DIFFERENTIATION	217	0.22597912	1.1209297	0.19745223	0.5221295	1.0	4428	tags=29%, list=26%, signal=39%
GOBP_NEGATIVE_REGULATION_OF_OSSIFICATION	31	0.31958696	1.1208581	0.2897033	0.5218943	1.0	3275	tags=29%, list=19%, signal=36%
GOBP_CELLULAR_RESPONSE_TO_TOPOLOGICALLY_INCORRECT_PROTEIN	95	0.25426862	1.120642	0.24570447	0.5220067	1.0	3517	tags=26%, list=21%, signal=33%
GOBP_AXON_ENSHEATHMENT_IN_CENTRAL_NERVOUS_SYSTEM	21	0.35073447	1.1202923	0.2881356	0.52248615	1.0	5228	tags=52%, list=31%, signal=75%
GOBP_CELL_FATE_COMMITMENT	247	0.22445686	1.1196274	0.19213313	0.5238292	1.0	4877	tags=34%, list=29%, signal=47%
GOBP_SERTOLI_CELL_DIFFERENTIATION	17	0.37285754	1.1196028	0.29981378	0.52346194	1.0	1658	tags=29%, list=10%, signal=33%
GOBP_REGULATION_OF_CATION_TRANSMEMBRANE_TRANSPORT	299	0.21822348	1.1187929	0.19492869	0.52511334	1.0	2998	tags=21%, list=18%, signal=25%
GOBP_ANTIGEN_PROCESSING_AND_PRESENTATION	95	0.25475582	1.1186957	0.24196278	0.52495563	1.0	3581	tags=27%, list=21%, signal=34%
GOBP_REGULATION_OF_VIRAL_ENTRY_INTO_HOST_CELL	40	0.30358362	1.1186697	0.29335794	0.52460515	1.0	2111	tags=23%, list=12%, signal=26%
GOBP_HORMONE_TRANSPORT	260	0.2249348	1.1169088	0.21036585	0.52878904	1.0	4762	tags=34%, list=28%, signal=46%
GOBP_REGULATION_OF_ACTOMYOSIN_STRUCTURE_ORGANIZATION	82	0.26043442	1.1168898	0.22895622	0.52840936	1.0	3807	tags=32%, list=22%, signal=41%
GOBP_ORGANIC_CATION_TRANSPORT	35	0.31578445	1.1166638	0.30622837	0.52856743	1.0	1745	tags=20%, list=10%, signal=22%
GOBP_MUSCLE_CELL_DEVELOPMENT	157	0.23831417	1.11661	0.2351145	0.5282984	1.0	4033	tags=28%, list=24%, signal=36%
GOBP_SIGNAL_TRANSDUCTION_IN_ABSENCE_OF_LIGAND	63	0.27674016	1.1162621	0.28082192	0.528769	1.0	4436	tags=35%, list=26%, signal=47%
GOBP_REGULATION_OF_EXTRINSIC_APOPTOTIC_SIGNALING_PATHWAY_IN_ABSENCE_OF_LIGAND	42	0.30096748	1.1152222	0.28998244	0.5309091	1.0	4436	tags=43%, list=26%, signal=58%
GOBP_MESODERM_DEVELOPMENT	114	0.24838443	1.1150988	0.2521739	0.5307966	1.0	3642	tags=28%, list=21%, signal=35%
GOBP_REGULATION_OF_COLLAGEN_METABOLIC_PROCESS	32	0.3169384	1.1149502	0.2882883	0.5307524	1.0	4268	tags=38%, list=25%, signal=50%
GOBP_IN_UTERO_EMBRYONIC_DEVELOPMENT	334	0.21622506	1.1149247	0.17835365	0.53039694	1.0	3280	tags=23%, list=19%, signal=28%
GOBP_MUSCLE_TISSUE_DEVELOPMENT	344	0.21582341	1.1147363	0.18942732	0.5304408	1.0	4984	tags=34%, list=29%, signal=47%
GOBP_REGULATION_OF_MONOCYTE_DIFFERENTIATION	17	0.37064204	1.1141596	0.3221831	0.5315427	1.0	3221	tags=29%, list=19%, signal=36%
GOBP_RESPONSE_TO_DIETARY_EXCESS	28	0.32991925	1.1139057	0.3272059	0.53175104	1.0	5205	tags=54%, list=31%, signal=77%
GOBP_CELLULAR_RESPONSE_TO_UNFOLDED_PROTEIN	80	0.26524007	1.113391	0.27243066	0.53258145	1.0	3517	tags=26%, list=21%, signal=33%
GOBP_REGULATION_OF_DEVELOPMENTAL_GROWTH	284	0.22013555	1.1131483	0.19195047	0.5327714	1.0	2837	tags=19%, list=17%, signal=23%
GOBP_ACTOMYOSIN_STRUCTURE_ORGANIZATION	176	0.23481922	1.1129222	0.22719735	0.5329366	1.0	3807	tags=28%, list=22%, signal=35%
GOBP_MULTICELLULAR_ORGANISMAL_SIGNALING	150	0.23726243	1.1129082	0.24302134	0.5325382	1.0	4932	tags=35%, list=29%, signal=48%
GOBP_ACTIN_FILAMENT_BASED_MOVEMENT	119	0.24266559	1.1129073	0.23834197	0.53211164	1.0	4503	tags=34%, list=26%, signal=46%
GOBP_GLYCEROL_ETHER_METABOLIC_PROCESS	16	0.38230658	1.1127976	0.31205675	0.531968	1.0	1701	tags=25%, list=10%, signal=28%
GOBP_PURINE_NUCLEOSIDE_MONOPHOSPHATE_BIOSYNTHETIC_PROCESS	20	0.35808718	1.1126447	0.30134356	0.5319223	1.0	3671	tags=40%, list=22%, signal=51%
GOBP_POSITIVE_REGULATION_OF_ENDOTHELIAL_CELL_MIGRATION	95	0.25550258	1.1125141	0.29655173	0.53182644	1.0	3929	tags=28%, list=23%, signal=37%
GOBP_NEGATIVE_REGULATION_OF_TRANSMEMBRANE_RECEPTOR_PROTEIN_SERINE_THREONINE_KINASE_SIGNALING_PATHWAY	113	0.24712019	1.1109877	0.24278438	0.5354109	1.0	3357	tags=24%, list=20%, signal=30%
GOBP_ORGANIC_HYDROXY_COMPOUND_TRANSPORT	247	0.22389442	1.1109372	0.22275642	0.53510493	1.0	4982	tags=38%, list=29%, signal=54%
GOBP_STARTLE_RESPONSE	23	0.34893504	1.1108893	0.2930403	0.5347857	1.0	5212	tags=57%, list=31%, signal=81%
GOBP_KERATINOCYTE_DIFFERENTIATION	124	0.24313259	1.1108577	0.24473257	0.5344396	1.0	4169	tags=30%, list=24%, signal=39%
GOBP_WALKING_BEHAVIOR	31	0.3180535	1.1106752	0.30215827	0.5344621	1.0	4504	tags=35%, list=26%, signal=48%
GOBP_CARDIAC_MUSCLE_CELL_CONTRACTION	68	0.2660919	1.1097274	0.26360545	0.5365079	1.0	4799	tags=41%, list=28%, signal=57%
GOBP_PATTERN_SPECIFICATION_PROCESS	398	0.21139197	1.109475	0.18960245	0.5367345	1.0	3420	tags=25%, list=20%, signal=30%
GOBP_RIBOSOMAL_SMALL_SUBUNIT_BIOGENESIS	55	0.28285506	1.1093193	0.26288658	0.5367536	1.0	4032	tags=35%, list=24%, signal=45%
GOBP_RESPONSE_TO_OSMOTIC_STRESS	77	0.26414728	1.108338	0.250423	0.53888583	1.0	3262	tags=27%, list=19%, signal=34%
GOBP_RETINOIC_ACID_METABOLIC_PROCESS	31	0.31857347	1.1074891	0.3074141	0.5406975	1.0	3165	tags=29%, list=19%, signal=36%
GOBP_NUCLEOTIDE_TRANSPORT	32	0.3160665	1.1073747	0.33216783	0.5405564	1.0	3228	tags=34%, list=19%, signal=42%
GOBP_APOPTOTIC_CELL_CLEARANCE	50	0.28347015	1.1072633	0.28719723	0.54040945	1.0	3236	tags=24%, list=19%, signal=30%
GOBP_ICOSANOID_METABOLIC_PROCESS	101	0.25444064	1.1067619	0.26732674	0.54131	1.0	2841	tags=21%, list=17%, signal=25%
GOBP_REGULATION_OF_NEUROTRANSMITTER_UPTAKE	16	0.38190094	1.1067394	0.31226766	0.5409355	1.0	1535	tags=19%, list=9%, signal=21%
GOBP_ADULT_LOCOMOTORY_BEHAVIOR	72	0.26855907	1.10591	0.27538726	0.542734	1.0	4086	tags=29%, list=24%, signal=38%
GOBP_NEGATIVE_REGULATION_OF_PROTEIN_ACETYLATION	21	0.35352153	1.1058322	0.29528984	0.5425109	1.0	2906	tags=33%, list=17%, signal=40%
GOBP_MONOAMINE_TRANSPORT	81	0.25867105	1.1053497	0.2822186	0.5433942	1.0	4797	tags=41%, list=28%, signal=56%
GOBP_ANATOMICAL_STRUCTURE_HOMEOSTASIS	273	0.21928476	1.1051261	0.2316119	0.5435567	1.0	4046	tags=29%, list=24%, signal=38%
GOBP_POSITIVE_REGULATION_OF_CYTOKINESIS	38	0.3034205	1.1049932	0.30895796	0.5434681	1.0	1649	tags=18%, list=10%, signal=20%
GOBP_RESPONSE_TO_STEROL	29	0.3295578	1.1049889	0.30931458	0.543051	1.0	840	tags=17%, list=5%, signal=18%
GOBP_NEGATIVE_REGULATION_OF_MYOBLAST_DIFFERENTIATION	21	0.35484976	1.1049278	0.32384342	0.5427809	1.0	2847	tags=33%, list=17%, signal=40%
GOBP_RNA_POLYADENYLATION	39	0.30231425	1.1035975	0.2895204	0.5458847	1.0	2696	tags=31%, list=16%, signal=36%
GOBP_DEVELOPMENTAL_INDUCTION	33	0.31261903	1.1025356	0.33392859	0.5481851	1.0	3352	tags=30%, list=20%, signal=38%
GOBP_BARBED_END_ACTIN_FILAMENT_CAPPING	19	0.35624287	1.1022251	0.33274648	0.5485928	1.0	2665	tags=37%, list=16%, signal=44%
GOBP_INTRACELLULAR_ESTROGEN_RECEPTOR_SIGNALING_PATHWAY	39	0.3066842	1.1019236	0.31707317	0.5489415	1.0	1510	tags=18%, list=9%, signal=20%
GOBP_NEGATIVE_REGULATION_OF_RESPONSE_TO_REACTIVE_OXYGEN_SPECIES	15	0.38946387	1.1015828	0.3605948	0.54937834	1.0	1286	tags=27%, list=8%, signal=29%
GOBP_POSITIVE_REGULATION_OF_PROTEASOMAL_UBIQUITIN_DEPENDENT_PROTEIN_CATABOLIC_PROCESS	78	0.2589618	1.1015724	0.2857143	0.54898226	1.0	1624	tags=18%, list=10%, signal=20%
GOBP_ORGANELLE_LOCALIZATION	440	0.20695624	1.1014724	0.18289086	0.5488176	1.0	2089	tags=16%, list=12%, signal=18%
GOBP_TRANSFORMING_GROWTH_FACTOR_BETA_RECEPTOR_SIGNALING_PATHWAY	171	0.23126665	1.1013943	0.22685185	0.548593	1.0	2680	tags=22%, list=16%, signal=25%
GOBP_REGULATION_OF_CELLULAR_PH	71	0.26822484	1.1009543	0.2846975	0.54922867	1.0	4756	tags=46%, list=28%, signal=64%
GOBP_REGULATION_OF_EXOCYTOSIS	189	0.22843975	1.1008712	0.24161074	0.5490075	1.0	3306	tags=23%, list=19%, signal=28%
GOBP_PLACENTA_BLOOD_VESSEL_DEVELOPMENT	27	0.33216968	1.1008177	0.32014388	0.54871166	1.0	1884	tags=19%, list=11%, signal=21%
GOBP_ESTABLISHMENT_OF_PLANAR_POLARITY_OF_EMBRYONIC_EPITHELIUM	16	0.37428162	1.1007987	0.32509506	0.5483361	1.0	4727	tags=50%, list=28%, signal=69%
GOBP_ERYTHROCYTE_HOMEOSTASIS	110	0.24873596	1.1005471	0.25581396	0.54855525	1.0	2798	tags=23%, list=16%, signal=27%
GOBP_NEGATIVE_REGULATION_OF_CARTILAGE_DEVELOPMENT	23	0.3388751	1.1003577	0.31785715	0.54863554	1.0	3332	tags=30%, list=20%, signal=38%
GOBP_PYRIMIDINE_NUCLEOTIDE_METABOLIC_PROCESS	44	0.29755694	1.1003033	0.2975352	0.5483438	1.0	2131	tags=23%, list=12%, signal=26%
GOBP_NEGATIVE_REGULATION_OF_CYTOSKELETON_ORGANIZATION	126	0.24024947	1.1001848	0.26341462	0.5482472	1.0	3963	tags=32%, list=23%, signal=41%
GOBP_MITOCHONDRIAL_OUTER_MEMBRANE_PERMEABILIZATION	27	0.33163518	1.1000434	0.31607142	0.54819	1.0	5382	tags=52%, list=32%, signal=76%
GOBP_BASE_EXCISION_REPAIR	40	0.29907572	1.0998275	0.27486438	0.54831463	1.0	2248	tags=20%, list=13%, signal=23%
GOBP_CARBOHYDRATE_DERIVATIVE_CATABOLIC_PROCESS	153	0.23289186	1.0995996	0.25853658	0.54842776	1.0	5038	tags=36%, list=30%, signal=51%
GOBP_POSITIVE_REGULATION_OF_POSTTRANSCRIPTIONAL_GENE_SILENCING	28	0.32434312	1.0990005	0.30902112	0.54960996	1.0	1736	tags=21%, list=10%, signal=24%
GOBP_REGULATION_OF_CYSTEINE_TYPE_ENDOPEPTIDASE_ACTIVITY_INVOLVED_IN_APOPTOTIC_SIGNALING_PATHWAY	15	0.38291758	1.098652	0.32738096	0.5500708	1.0	4088	tags=47%, list=24%, signal=61%
GOBP_EPITHELIAL_CELL_DEVELOPMENT	190	0.22554804	1.0986176	0.23400936	0.54971963	1.0	2353	tags=19%, list=14%, signal=22%
GOBP_POSITIVE_REGULATION_OF_FIBROBLAST_PROLIFERATION	44	0.29240602	1.0984911	0.32252252	0.5496416	1.0	2140	tags=20%, list=13%, signal=23%
GOBP_GROWTH_PLATE_CARTILAGE_DEVELOPMENT	18	0.3612722	1.0983803	0.3464567	0.5494862	1.0	2847	tags=28%, list=17%, signal=33%
GOBP_REGULATION_OF_LYMPHOCYTE_MIGRATION	55	0.2771289	1.0976537	0.31542462	0.5510076	1.0	1476	tags=16%, list=9%, signal=18%
GOBP_REGULATION_OF_PROTEIN_MATURATION	55	0.27905586	1.0975331	0.32175502	0.5508825	1.0	5281	tags=44%, list=31%, signal=63%
GOBP_DENDRITIC_SPINE_MAINTENANCE	17	0.36872926	1.0975049	0.33703703	0.5505353	1.0	3037	tags=29%, list=18%, signal=36%
GOBP_INORGANIC_ANION_TRANSPORT	166	0.23181114	1.096577	0.23817568	0.55258226	1.0	5208	tags=36%, list=31%, signal=52%
GOBP_POSITIVE_REGULATION_OF_CELLULAR_COMPONENT_BIOGENESIS	404	0.20802316	1.0961871	0.17878787	0.5531409	1.0	4113	tags=29%, list=24%, signal=38%
GOBP_DEOXYRIBOSE_PHOSPHATE_METABOLIC_PROCESS	39	0.29855782	1.0956249	0.31681415	0.5541924	1.0	3731	tags=28%, list=22%, signal=36%
GOBP_ASPARTATE_FAMILY_AMINO_ACID_METABOLIC_PROCESS	41	0.2980308	1.095514	0.32206404	0.5540274	1.0	1995	tags=20%, list=12%, signal=22%
GOBP_MRNA_3_END_PROCESSING	50	0.283808	1.0947331	0.29715303	0.55562735	1.0	2696	tags=30%, list=16%, signal=36%
GOBP_MONOCARBOXYLIC_ACID_BIOSYNTHETIC_PROCESS	180	0.22615011	1.0938553	0.26205787	0.55745804	1.0	4766	tags=31%, list=28%, signal=42%
GOBP_DEFENSE_RESPONSE_TO_FUNGUS	48	0.28561512	1.093228	0.30481285	0.55873656	1.0	3514	tags=25%, list=21%, signal=31%
GOBP_MECHANORECEPTOR_DIFFERENTIATION	48	0.28465787	1.0927539	0.3254973	0.5595233	1.0	2619	tags=19%, list=15%, signal=22%
GOBP_FERTILIZATION	158	0.23217791	1.0927372	0.27257526	0.5591476	1.0	5786	tags=41%, list=34%, signal=61%
GOBP_EPIDERMAL_CELL_DIFFERENTIATION	177	0.2265994	1.0925374	0.25669292	0.55925345	1.0	4895	tags=32%, list=29%, signal=45%
GOBP_POSITIVE_REGULATION_OF_ORGANELLE_ORGANIZATION	402	0.206992	1.0925373	0.20298508	0.5588259	1.0	3974	tags=27%, list=23%, signal=35%
GOBP_MUSCLE_SYSTEM_PROCESS	391	0.20806654	1.092387	0.2244898	0.55882686	1.0	4504	tags=31%, list=26%, signal=41%
GOBP_POSITIVE_REGULATION_OF_CELLULAR_EXTRAVASATION	16	0.37669316	1.0918844	0.34750462	0.55966485	1.0	509	tags=13%, list=3%, signal=13%
GOBP_NEGATIVE_REGULATION_OF_ORGANELLE_ASSEMBLY	37	0.3046669	1.0915725	0.31850535	0.5600668	1.0	3034	tags=35%, list=18%, signal=43%
GOBP_NEGATIVE_REGULATION_OF_ACTIN_FILAMENT_DEPOLYMERIZATION	37	0.3061551	1.090462	0.31282952	0.56259495	1.0	3757	tags=38%, list=22%, signal=48%
GOBP_CELL_JUNCTION_MAINTENANCE	34	0.30801743	1.0903174	0.32664233	0.56251776	1.0	4377	tags=35%, list=26%, signal=47%
GOBP_FUSION_OF_SPERM_TO_EGG_PLASMA_MEMBRANE_INVOLVED_IN_SINGLE_FERTILIZATION	16	0.37477207	1.090013	0.3339254	0.56288797	1.0	5786	tags=50%, list=34%, signal=76%
GOBP_RESPONSE_TO_ARSENIC_CONTAINING_SUBSTANCE	31	0.3143888	1.0899271	0.34133792	0.56266856	1.0	2254	tags=26%, list=13%, signal=30%
GOBP_CARDIAC_MUSCLE_CONTRACTION	125	0.2384679	1.0899118	0.2670068	0.56228286	1.0	4799	tags=37%, list=28%, signal=51%
GOBP_PERIPHERAL_NERVOUS_SYSTEM_DEVELOPMENT	67	0.2639462	1.0892403	0.31107205	0.5636573	1.0	4984	tags=42%, list=29%, signal=59%
GOBP_SYNCYTIUM_FORMATION	50	0.28295508	1.0892085	0.31448764	0.5633063	1.0	4606	tags=40%, list=27%, signal=55%
GOBP_VESICLE_BUDDING_FROM_MEMBRANE	56	0.27381834	1.0891265	0.33333334	0.5631152	1.0	1102	tags=14%, list=6%, signal=15%
GOBP_REGULATION_OF_CELL_DIVISION	159	0.22864614	1.0886457	0.29220778	0.56397337	1.0	2416	tags=20%, list=14%, signal=23%
GOBP_REGULATION_OF_AMYLOID_PRECURSOR_PROTEIN_CATABOLIC_PROCESS	40	0.29810932	1.0885911	0.33156967	0.56370074	1.0	2060	tags=23%, list=12%, signal=26%
GOBP_ORGANIC_ANION_TRANSPORT	324	0.210675	1.0879858	0.23574731	0.56484	1.0	2956	tags=19%, list=17%, signal=23%
GOBP_MULTICELLULAR_ORGANISM_GROWTH	124	0.24106692	1.0878762	0.28666666	0.56472325	1.0	2581	tags=22%, list=15%, signal=25%
GOBP_STRIATED_MUSCLE_CELL_DIFFERENTIATION	231	0.21943574	1.0878725	0.26461038	0.5643033	1.0	4601	tags=30%, list=27%, signal=41%
GOBP_PROTEIN_LOCALIZATION_TO_POSTSYNAPSE	32	0.31489834	1.0874307	0.3478261	0.5650174	1.0	2094	tags=22%, list=12%, signal=25%
GOBP_POSITIVE_REGULATION_OF_ACTIN_FILAMENT_POLYMERIZATION	44	0.28562716	1.0873433	0.30520648	0.5648219	1.0	3923	tags=32%, list=23%, signal=41%
GOBP_SOMITOGENESIS	58	0.27166158	1.0862745	0.319224	0.5672072	1.0	3407	tags=31%, list=20%, signal=39%
GOBP_RESPONSE_TO_VITAMIN	78	0.2593394	1.0852531	0.30602008	0.5695041	1.0	4664	tags=36%, list=27%, signal=49%
GOBP_POSITIVE_REGULATION_OF_PROTEIN_CONTAINING_COMPLEX_ASSEMBLY	159	0.22969335	1.0847018	0.26760563	0.5705427	1.0	3976	tags=30%, list=23%, signal=39%
GOBP_REGULATION_OF_ANTIGEN_PROCESSING_AND_PRESENTATION	18	0.35915008	1.0844668	0.34177214	0.57072425	1.0	565	tags=11%, list=3%, signal=11%
GOBP_LABYRINTHINE_LAYER_DEVELOPMENT	44	0.29041123	1.084296	0.33910036	0.5707559	1.0	2108	tags=18%, list=12%, signal=21%
GOBP_POSITIVE_REGULATION_OF_NITRIC_OXIDE_METABOLIC_PROCESS	39	0.30031642	1.0841426	0.32451499	0.5707369	1.0	2448	tags=28%, list=14%, signal=33%
GOBP_CATECHOL_CONTAINING_COMPOUND_METABOLIC_PROCESS	54	0.2780978	1.084093	0.31578946	0.57046545	1.0	5143	tags=37%, list=30%, signal=53%
GOBP_REGULATION_OF_ACTIN_FILAMENT_BASED_MOVEMENT	38	0.30200425	1.0833141	0.32849365	0.5721475	1.0	4672	tags=42%, list=27%, signal=58%
GOBP_NEURON_RECOGNITION	45	0.2884917	1.0829304	0.32200357	0.57273227	1.0	5202	tags=38%, list=30%, signal=54%
GOBP_NEUTRAL_AMINO_ACID_TRANSPORT	47	0.29166207	1.082875	0.3385147	0.5724459	1.0	4634	tags=38%, list=27%, signal=52%
GOBP_POSITIVE_REGULATION_OF_TRANSCRIPTION_REGULATORY_REGION_DNA_BINDING	20	0.35092577	1.0828454	0.34325746	0.5720961	1.0	2606	tags=35%, list=15%, signal=41%
GOBP_CRANIAL_SKELETAL_SYSTEM_DEVELOPMENT	65	0.26514664	1.0827688	0.30890054	0.5718583	1.0	5395	tags=48%, list=32%, signal=69%
GOBP_CARDIAC_RIGHT_VENTRICLE_MORPHOGENESIS	20	0.34453478	1.08267	0.3483146	0.5717067	1.0	6668	tags=60%, list=39%, signal=98%
GOBP_NEGATIVE_REGULATION_OF_ION_TRANSMEMBRANE_TRANSPORT	80	0.25682563	1.0825166	0.31881532	0.57167006	1.0	2998	tags=23%, list=18%, signal=27%
GOBP_REGULATION_OF_GLUCONEOGENESIS	38	0.29680932	1.0820998	0.33916083	0.5723738	1.0	3662	tags=34%, list=21%, signal=43%
GOBP_DNA_CATABOLIC_PROCESS	27	0.3280006	1.0818654	0.33868092	0.5726048	1.0	2761	tags=30%, list=16%, signal=35%
GOBP_SMOOTH_MUSCLE_CELL_MIGRATION	63	0.269686	1.081561	0.31046313	0.5729619	1.0	1620	tags=17%, list=9%, signal=19%
GOBP_RESPONSE_TO_CARBOHYDRATE	186	0.22490995	1.0809793	0.2868217	0.5741188	1.0	4274	tags=33%, list=25%, signal=43%
GOBP_MYELOID_CELL_HOMEOSTASIS	136	0.23571941	1.0809364	0.31466228	0.57380176	1.0	2798	tags=22%, list=16%, signal=26%
GOBP_MONOVALENT_INORGANIC_CATION_HOMEOSTASIS	140	0.23574261	1.0807999	0.2915952	0.5737611	1.0	4756	tags=39%, list=28%, signal=53%
GOBP_LOCOMOTORY_BEHAVIOR	173	0.22598101	1.0800862	0.29192546	0.5752707	1.0	4359	tags=31%, list=26%, signal=42%
GOBP_SARCOMERE_ORGANIZATION	39	0.29403463	1.0800399	0.35688406	0.57496744	1.0	4156	tags=31%, list=24%, signal=41%
GOBP_OSTEOBLAST_DEVELOPMENT	17	0.364183	1.0798489	0.3506261	0.5750557	1.0	4742	tags=47%, list=28%, signal=65%
GOBP_GLYCOSYLATION	200	0.22309072	1.0796622	264	0.575128	1.0	4448	tags=34%, list=26%, signal=45%
GOBP_HINDBRAIN_MORPHOGENESIS	39	0.2966288	1.0794889	0.32058287	0.57518107	1.0	3288	tags=36%, list=19%, signal=44%
GOBP_REGULATION_OF_EPIDERMAL_GROWTH_FACTOR_ACTIVATED_RECEPTOR_ACTIVITY	28	0.3113084	1.0792347	0.33992806	0.5754193	1.0	3775	tags=32%, list=22%, signal=41%
GOBP_POSITIVE_REGULATION_OF_MRNA_SPLICING_VIA_SPLICEOSOME	19	0.35442558	1.0791862	0.33333334	0.57511955	1.0	751	tags=16%, list=4%, signal=16%
GOBP_REGULATION_OF_ORGANIC_ACID_TRANSPORT	67	0.26410726	1.0785717	0.3309481	0.5762679	1.0	4674	tags=36%, list=27%, signal=49%
GOBP_REGULATION_OF_DEPHOSPHORYLATION	99	0.24577007	1.0777904	0.3181049	0.57790434	1.0	1175	tags=13%, list=7%, signal=14%
GOBP_POSITIVE_REGULATION_OF_ION_TRANSPORT	248	0.21624242	1.0777526	0.28526148	0.5775749	1.0	4871	tags=33%, list=29%, signal=45%
GOBP_DOUBLE_STRAND_BREAK_REPAIR_VIA_NONHOMOLOGOUS_END_JOINING	52	0.2763443	1.0777254	0.3309091	0.5772161	1.0	2451	tags=29%, list=14%, signal=34%
GOBP_CHROMATIN_ASSEMBLY_OR_DISASSEMBLY	131	0.2334367	1.0775688	0.31329113	0.57721126	1.0	2847	tags=25%, list=17%, signal=30%
GOBP_ODONTOGENESIS_OF_DENTIN_CONTAINING_TOOTH	84	0.25182876	1.0773624	0.33566433	0.5773483	1.0	5167	tags=35%, list=30%, signal=49%
GOBP_RESPONSE_TO_SALT_STRESS	26	0.32766888	1.0771501	0.36940297	0.57748175	1.0	5514	tags=58%, list=32%, signal=85%
GOBP_REGULATION_OF_GLIOGENESIS	83	0.25366354	1.0771098	0.32220367	0.5771676	1.0	1654	tags=17%, list=10%, signal=19%
GOBP_AORTA_MORPHOGENESIS	30	0.31329578	1.0768328	0.32310468	0.57749605	1.0	3277	tags=30%, list=19%, signal=37%
GOBP_REGULATION_OF_TISSUE_REMODELING	67	0.26015395	1.0766357	0.34229392	0.57757795	1.0	2585	tags=24%, list=15%, signal=28%
GOBP_FOLIC_ACID_CONTAINING_COMPOUND_METABOLIC_PROCESS	26	0.32402202	1.0765076	0.3418647	0.5775001	1.0	2594	tags=23%, list=15%, signal=27%
GOBP_NEURAL_RETINA_DEVELOPMENT	68	0.26192757	1.0760748	0.33665007	0.5782058	1.0	3576	tags=31%, list=21%, signal=39%
GOBP_CELL_COMMUNICATION_INVOLVED_IN_CARDIAC_CONDUCTION	54	0.2730427	1.0759457	0.3321859	0.57810646	1.0	3062	tags=26%, list=18%, signal=31%
GOBP_REGULATION_OF_PROTEIN_MODIFICATION_BY_SMALL_PROTEIN_CONJUGATION_OR_REMOVAL	211	0.2205004	1.0750191	0.2968254	0.5800974	1.0	2395	tags=22%, list=14%, signal=26%
GOBP_PROSTANOID_BIOSYNTHETIC_PROCESS	25	0.32175484	1.0749803	0.3532513	0.57977736	1.0	2264	tags=20%, list=13%, signal=23%
GOBP_REGULATION_OF_PROTEIN_CONTAINING_COMPLEX_DISASSEMBLY	104	0.24516995	1.0745229	0.3321859	0.5805551	1.0	3980	tags=35%, list=23%, signal=45%
GOBP_PROTEIN_NEDDYLATION	15	0.3711112	1.0744655	0.3519553	0.58031327	1.0	1636	tags=20%, list=10%, signal=22%
GOBP_CEREBELLAR_CORTEX_MORPHOGENESIS	31	0.30976957	1.0743463	0.35795453	0.58019996	1.0	4056	tags=45%, list=24%, signal=59%
GOBP_MAMMARY_GLAND_DEVELOPMENT	124	0.23728146	1.073689	0.3089431	0.58148307	1.0	5116	tags=39%, list=30%, signal=55%
GOBP_POSITIVE_REGULATION_OF_EXOCYTOSIS	80	0.25653145	1.0735495	0.32807016	0.58142036	1.0	1975	tags=18%, list=12%, signal=20%
GOBP_SOMITE_DEVELOPMENT	75	0.26000807	1.0730321	0.357016	0.5823789	1.0	3407	tags=31%, list=20%, signal=38%
GOBP_RESPIRATORY_SYSTEM_DEVELOPMENT	179	0.22370012	1.0730073	0.27022654	0.5820083	1.0	4966	tags=37%, list=29%, signal=51%
GOBP_CELLULAR_CARBOHYDRATE_BIOSYNTHETIC_PROCESS	71	0.2604673	1.0729818	0.31133673	0.58166414	1.0	5417	tags=42%, list=32%, signal=62%
GOBP_MATURATION_OF_5_8S_RRNA	22	0.3375919	1.0728884	0.3572621	0.5814792	1.0	2611	tags=32%, list=15%, signal=38%
GOBP_PYRIDINE_CONTAINING_COMPOUND_METABOLIC_PROCESS	28	0.31678715	1.0725045	0.3642857	0.58205205	1.0	1657	tags=21%, list=10%, signal=24%
GOBP_ANTIGEN_PROCESSING_AND_PRESENTATION_OF_ENDOGENOUS_ANTIGEN	24	0.33137295	1.0723441	0.36988848	0.58205086	1.0	5211	tags=50%, list=31%, signal=72%
GOBP_INTRACELLULAR_LIPID_TRANSPORT	38	0.29525563	1.0721204	0.37209302	0.58218724	1.0	5577	tags=45%, list=33%, signal=66%
GOBP_POSITIVE_REGULATION_OF_NITRIC_OXIDE_SYNTHASE_ACTIVITY	20	0.34186864	1.0714585	0.36074767	0.58347845	1.0	2721	tags=30%, list=16%, signal=36%
GOBP_VACUOLAR_ACIDIFICATION	22	0.34638277	1.0708296	0.34942085	0.5847137	1.0	3772	tags=45%, list=22%, signal=58%
GOBP_RESPONSE_TO_CATECHOLAMINE	101	0.24322331	1.0704817	0.31869918	0.5851836	1.0	5716	tags=43%, list=34%, signal=64%
GOBP_NEGATIVE_REGULATION_OF_ORGANELLE_ORGANIZATION	282	0.20944521	1.0696601	0.27925116	0.5870299	1.0	3356	tags=25%, list=20%, signal=30%
GOBP_REGULATION_OF_CATION_CHANNEL_ACTIVITY	149	0.23023018	1.0696065	0.31735536	0.58676094	1.0	2912	tags=22%, list=17%, signal=26%
GOBP_SKELETAL_MUSCLE_ADAPTATION	20	0.3537748	1.0693964	0.3538175	0.58687603	1.0	4273	tags=45%, list=25%, signal=60%
GOBP_POSITIVE_REGULATION_OF_SYNAPSE_ASSEMBLY	53	0.27424604	1.0693055	0.3385965	0.58668923	1.0	4056	tags=32%, list=24%, signal=42%
GOBP_REGULATION_OF_ERYTHROCYTE_DIFFERENTIATION	38	0.29637364	1.0692872	0.36236933	0.5863291	1.0	2679	tags=21%, list=16%, signal=25%
GOBP_POSITIVE_REGULATION_OF_AXON_EXTENSION	36	0.29719412	1.0691805	0.34306568	0.58617544	1.0	1593	tags=19%, list=9%, signal=21%
GOBP_ASTROCYTE_DIFFERENTIATION	74	0.25703418	1.0689865	0.34745762	0.5862914	1.0	2869	tags=22%, list=17%, signal=26%
GOBP_NEGATIVE_REGULATION_OF_PROTEIN_KINASE_B_SIGNALING	33	0.30205938	1.0685303	0.33759123	0.5870487	1.0	4485	tags=33%, list=26%, signal=45%
GOBP_NEGATIVE_REGULATION_OF_AXON_EXTENSION	43	0.2845911	1.0684471	0.3418647	0.5868533	1.0	4028	tags=33%, list=24%, signal=43%
GOBP_SULFUR_COMPOUND_BIOSYNTHETIC_PROCESS	122	0.2343715	1.0684254	0.33047944	0.5864818	1.0	2706	tags=20%, list=16%, signal=24%
GOBP_REGULATION_OF_RESPONSE_TO_OXIDATIVE_STRESS	82	0.2513197	1.0678343	0.33224222	0.58764225	1.0	1324	tags=15%, list=8%, signal=16%
GOBP_NEGATIVE_REGULATION_OF_MYELOID_CELL_DIFFERENTIATION	73	0.25713763	1.0676891	0.3409091	0.58762026	1.0	3107	tags=25%, list=18%, signal=30%
GOBP_REGULATION_OF_REACTIVE_OXYGEN_SPECIES_BIOSYNTHETIC_PROCESS	37	0.2948527	1.0673252	0.36678833	0.5881741	1.0	3071	tags=32%, list=18%, signal=39%
GOBP_REGULATION_OF_TRANSMEMBRANE_RECEPTOR_PROTEIN_SERINE_THREONINE_KINASE_SIGNALING_PATHWAY	232	0.21447225	1.0667996	0.30852714	0.58913255	1.0	5234	tags=34%, list=31%, signal=49%
GOBP_REGULATION_OF_CHONDROCYTE_DIFFERENTIATION	42	0.28805485	1.0666608	0.34341636	0.58910704	1.0	4655	tags=33%, list=27%, signal=46%
GOBP_NEGATIVE_REGULATION_OF_TRANSPORT	369	0.2065717	1.0666525	0.27643505	0.58871	1.0	4546	tags=30%, list=27%, signal=40%
GOBP_CELLULAR_RESPONSE_TO_PEPTIDE	315	0.20827086	1.0662793	0.28257456	0.58927125	1.0	2608	tags=19%, list=15%, signal=22%
GOBP_POSITIVE_REGULATION_OF_REACTIVE_OXYGEN_SPECIES_BIOSYNTHETIC_PROCESS	17	0.36116466	1.0657508	0.3612663	0.59020597	1.0	2488	tags=35%, list=15%, signal=41%
GOBP_REGULATION_OF_CELL_CELL_ADHESION_MEDIATED_BY_CADHERIN	15	0.37547514	1.065511	0.38698012	0.5904485	1.0	1953	tags=20%, list=11%, signal=23%
GOBP_POST_ANAL_TAIL_MORPHOGENESIS	15	0.37471527	1.0649878	0.36756757	0.59135276	1.0	3295	tags=27%, list=19%, signal=33%
GOBP_REGULATION_OF_MEMBRANE_DEPOLARIZATION	41	0.28925025	1.0646936	0.35229358	0.5917011	1.0	4344	tags=34%, list=25%, signal=46%
GOBP_DOPAMINE_METABOLIC_PROCESS	39	0.28832918	1.0640911	0.35559568	0.5929444	1.0	5576	tags=41%, list=33%, signal=61%
GOBP_REGULATION_OF_ANION_TRANSMEMBRANE_TRANSPORT	21	0.33702213	1.064079	0.35779816	0.59254885	1.0	1265	tags=19%, list=7%, signal=21%
GOBP_REGULATION_OF_TRANSPORTER_ACTIVITY	244	0.21549258	1.0635437	0.3004695	0.5936121	1.0	2912	tags=21%, list=17%, signal=25%
GOBP_POSITIVE_REGULATION_OF_OXIDOREDUCTASE_ACTIVITY	53	0.2734598	1.0626119	0.36576578	0.5957337	1.0	2721	tags=23%, list=16%, signal=27%
GOBP_CELLULAR_METABOLIC_COMPOUND_SALVAGE	24	0.32660422	1.062449	0.38674033	0.5957143	1.0	2058	tags=25%, list=12%, signal=28%
GOBP_POSITIVE_REGULATION_OF_WNT_SIGNALING_PATHWAY	121	0.23563686	1.0616732	0.3277592	0.5973497	1.0	4996	tags=37%, list=29%, signal=52%
GOBP_FATTY_ACID_BIOSYNTHETIC_PROCESS	132	0.23263475	1.0612009	0.3524452	0.59818923	1.0	4766	tags=32%, list=28%, signal=44%
GOBP_ATRIAL_SEPTUM_DEVELOPMENT	21	0.33599555	1.0610011	0.3775322	0.5982986	1.0	2626	tags=33%, list=15%, signal=39%
GOBP_ORGANIC_ACID_TRANSPORT	293	0.20925467	1.0608377	0.28705147	0.59831715	1.0	4683	tags=30%, list=27%, signal=41%
GOBP_REGULATION_OF_VIRAL_TRANSCRIPTION	19	0.34497315	1.060209	0.36347198	0.59954596	1.0	1967	tags=21%, list=12%, signal=24%
GOBP_MAINTENANCE_OF_LOCATION	282	0.20838216	1.0601039	0.32087228	0.5994028	1.0	2488	tags=17%, list=15%, signal=20%
GOBP_SYNAPTIC_VESICLE_RECYCLING	72	0.2568399	1.0600039	0.36911488	0.59923655	1.0	2359	tags=24%, list=14%, signal=27%
GOBP_REGULATION_OF_SKELETAL_MUSCLE_TISSUE_DEVELOPMENT	24	0.32609394	1.0595374	0.35971224	0.6000383	1.0	5566	tags=50%, list=33%, signal=74%
GOBP_ENDOSOME_TO_LYSOSOME_TRANSPORT	48	0.27863663	1.0592861	0.37989777	0.60029703	1.0	2254	tags=19%, list=13%, signal=22%
GOBP_PHOTOTRANSDUCTION	45	0.2755642	1.0592364	0.3482143	0.6000065	1.0	4016	tags=29%, list=24%, signal=38%
GOBP_CELLULAR_GLUCAN_METABOLIC_PROCESS	65	0.26395822	1.0592082	0.35149384	0.5996487	1.0	1385	tags=15%, list=8%, signal=17%
GOBP_CHOLESTEROL_EFFLUX	48	0.27727526	1.0589383	0.37521514	0.5999173	1.0	5392	tags=44%, list=32%, signal=64%
GOBP_REGULATION_OF_CELLULAR_CARBOHYDRATE_METABOLIC_PROCESS	127	0.23125994	1.0588346	0.33913043	0.59976846	1.0	3885	tags=28%, list=23%, signal=36%
GOBP_CYTOPLASMIC_MICROTUBULE_ORGANIZATION	42	0.28533828	1.0587376	0.34275618	0.59960264	1.0	4259	tags=33%, list=25%, signal=44%
GOBP_GLOMERULAR_EPITHELIAL_CELL_DIFFERENTIATION	23	0.32357177	1.058074	0.3611111	0.6009444	1.0	4750	tags=43%, list=28%, signal=60%
GOBP_REGULATION_OF_MULTICELLULAR_ORGANISM_GROWTH	60	0.2654134	1.0578855	0.37355372	0.60101146	1.0	2498	tags=22%, list=15%, signal=25%
GOBP_REGULATION_OF_PLASMA_LIPOPROTEIN_PARTICLE_LEVELS	65	0.25647712	1.0576452	0.36741766	0.60124034	1.0	4972	tags=42%, list=29%, signal=58%
GOBP_REGULATION_OF_DNA_BINDING_TRANSCRIPTION_FACTOR_ACTIVITY	376	0.20287928	1.0574337	0.3073463	0.6013993	1.0	3007	tags=21%, list=18%, signal=25%
GOBP_NEGATIVE_REGULATION_OF_CHONDROCYTE_DIFFERENTIATION	17	0.35896528	1.0572367	0.4084249	0.6015357	1.0	3332	tags=29%, list=20%, signal=37%
GOBP_ALTERNATIVE_MRNA_SPLICING_VIA_SPLICEOSOME	50	0.27501753	1.0571978	0.35336977	0.6012086	1.0	3313	tags=26%, list=19%, signal=32%
GOBP_EMBRYONIC_HEART_TUBE_MORPHOGENESIS	66	0.257053	1.0571208	0.35084426	0.6009955	1.0	4088	tags=32%, list=24%, signal=42%
GOBP_POSITIVE_REGULATION_OF_EXTRACELLULAR_MATRIX_ORGANIZATION	23	0.32258108	1.0570037	0.36462092	0.60089934	1.0	4113	tags=43%, list=24%, signal=57%
GOBP_POSITIVE_REGULATION_OF_CELL_GROWTH	133	0.23214278	1.0567209	0.32495812	0.6012564	1.0	4794	tags=35%, list=28%, signal=48%
GOBP_NEGATIVE_REGULATION_OF_EXTRINSIC_APOPTOTIC_SIGNALING_PATHWAY	91	0.24482828	1.056477	0.36333334	0.60149	1.0	3041	tags=23%, list=18%, signal=28%
GOBP_POSITIVE_REGULATION_OF_EPITHELIAL_CELL_MIGRATION	135	0.22941877	1.0564157	0.3327869	0.6012361	1.0	4436	tags=31%, list=26%, signal=42%
GOBP_POSITIVE_REGULATION_OF_RNA_SPLICING	30	0.3059891	1.0556494	0.37833038	0.60284114	1.0	1429	tags=17%, list=8%, signal=18%
GOBP_NEUROTRANSMITTER_METABOLIC_PROCESS	24	0.32359108	1.0550942	0.3703041	0.6038469	1.0	5064	tags=50%, list=30%, signal=71%
GOBP_REGULATION_OF_ACTIN_NUCLEATION	25	0.31697965	1.0548819	0.37678573	0.604061	1.0	5419	tags=44%, list=32%, signal=64%
GOBP_CAMERA_TYPE_EYE_DEVELOPMENT	296	0.20632064	1.0547434	0.32081378	0.60400426	1.0	3863	tags=27%, list=23%, signal=35%
GOBP_PROTEIN_LIPID_COMPLEX_ASSEMBLY	26	0.31417426	1.0545806	0.36891386	0.60402703	1.0	4642	tags=35%, list=27%, signal=47%
GOBP_POSITIVE_REGULATION_OF_SODIUM_ION_TRANSPORT	32	0.30182725	1.0545452	0.39007092	0.60369366	1.0	3399	tags=28%, list=20%, signal=35%
GOBP_CELL_CELL_ADHESION_VIA_PLASMA_MEMBRANE_ADHESION_MOLECULES	250	0.21324024	1.0543599	0.31955484	0.6037792	1.0	5703	tags=43%, list=33%, signal=63%
GOBP_RECEPTOR_INTERNALIZATION	102	0.24511981	1.0541652	0.33968255	0.60389465	1.0	4313	tags=30%, list=25%, signal=40%
GOBP_PROTEIN_IMPORT	178	0.22100475	1.053685	0.35016286	0.60474926	1.0	2395	tags=19%, list=14%, signal=22%
GOBP_ACTIN_POLYMERIZATION_OR_DEPOLYMERIZATION	164	0.22410148	1.0536689	0.33835846	0.60437983	1.0	2856	tags=22%, list=17%, signal=26%
GOBP_VESICLE_TRANSPORT_ALONG_MICROTUBULE	37	0.292911	1.053527	0.38351256	0.6043589	1.0	2051	tags=19%, list=12%, signal=21%
GOBP_SPINDLE_LOCALIZATION	46	0.2831152	1.0532322	0.3444056	0.6047419	1.0	5710	tags=54%, list=33%, signal=81%
GOBP_VESICLE_DOCKING	53	0.27045023	1.0530839	0.3786232	0.604734	1.0	2939	tags=26%, list=17%, signal=32%
GOBP_BRANCHING_INVOLVED_IN_MAMMARY_GLAND_DUCT_MORPHOGENESIS	21	0.33504248	1.0528661	0.40394974	0.6048932	1.0	3352	tags=24%, list=20%, signal=30%
GOBP_REGULATION_OF_CELLULAR_AMINE_METABOLIC_PROCESS	32	0.30175218	1.0527115	0.3857143	0.6048838	1.0	2089	tags=19%, list=12%, signal=21%
GOBP_REGULATION_OF_MESENCHYMAL_CELL_PROLIFERATION	28	0.3027618	1.0525874	0.3873874	0.604802	1.0	3221	tags=32%, list=19%, signal=40%
GOBP_REGULATION_OF_MUSCLE_CONTRACTION	150	0.22244638	1.0523208	0.33221477	0.60508513	1.0	4503	tags=34%, list=26%, signal=46%
GOBP_HOMOPHILIC_CELL_ADHESION_VIA_PLASMA_MEMBRANE_ADHESION_MOLECULES	153	0.22344016	1.0521444	0.34146342	0.60514545	1.0	4515	tags=33%, list=26%, signal=45%
GOBP_ORGAN_GROWTH	146	0.2264688	1.0521439	0.33495146	0.60472894	1.0	2964	tags=18%, list=17%, signal=22%
GOBP_NUCLEOSIDE_METABOLIC_PROCESS	50	0.27787173	1.0517412	0.36708862	0.6053768	1.0	2405	tags=20%, list=14%, signal=23%
GOBP_MITOCHONDRIAL_RNA_PROCESSING	16	0.3599171	1.0514687	0.40827337	0.6056688	1.0	2162	tags=25%, list=13%, signal=29%
GOBP_CELLULAR_RESPONSE_TO_ABIOTIC_STIMULUS	292	0.20549093	1.0514424	0.3198128	0.6053254	1.0	2953	tags=21%, list=17%, signal=25%
GOBP_CEREBRAL_CORTEX_RADIALLY_ORIENTED_CELL_MIGRATION	25	0.31730652	1.0513718	0.4106814	0.60509974	1.0	1799	tags=24%, list=11%, signal=27%
GOBP_RESPONSE_TO_CALCIUM_ION	138	0.22842486	1.0512091	0.33495146	0.6051537	1.0	2963	tags=19%, list=17%, signal=23%
GOBP_CELLULAR_RESPONSE_TO_PEPTIDE_HORMONE_STIMULUS	256	0.21008709	1.051127	0.3296875	0.60494524	1.0	2686	tags=19%, list=16%, signal=22%
GOBP_DOPAMINE_SECRETION	36	0.29839867	1.0509329	0.37876105	0.60504943	1.0	6126	tags=58%, list=36%, signal=91%
GOBP_MEMBRANE_DOCKING	71	0.25196862	1.0508866	0.35855857	0.6047472	1.0	4803	tags=38%, list=28%, signal=53%
GOBP_MITOTIC_NUCLEAR_DIVISION	235	0.21131687	1.0507685	0.32894737	0.6046367	1.0	2031	tags=17%, list=12%, signal=19%
GOBP_RESPONSE_TO_FOOD	32	0.30369475	1.0504998	0.3690909	0.60492283	1.0	4484	tags=50%, list=26%, signal=68%
GOBP_EPITHELIAL_TO_MESENCHYMAL_TRANSITION	140	0.22613806	1.0504069	0.34109816	0.6047493	1.0	2676	tags=19%, list=16%, signal=22%
GOBP_MULTICELLULAR_ORGANISMAL_HOMEOSTASIS	459	0.1962975	1.0502778	0.28785607	0.6046948	1.0	4922	tags=34%, list=29%, signal=46%
GOBP_AUDITORY_RECEPTOR_CELL_DEVELOPMENT	16	0.36046845	1.0502248	0.3967684	0.6044299	1.0	151	tags=13%, list=1%, signal=13%
GOBP_CARTILAGE_DEVELOPMENT	169	0.21970241	1.0501823	0.34214875	0.60412973	1.0	5234	tags=36%, list=31%, signal=52%
GOBP_CARDIAC_ATRIUM_MORPHOGENESIS	27	0.3172633	1.050113	0.38857144	0.6039197	1.0	2964	tags=30%, list=17%, signal=36%
GOBP_NEGATIVE_REGULATION_OF_ION_TRANSPORT	124	0.23271815	1.0500721	0.3618421	0.6036148	1.0	4871	tags=35%, list=29%, signal=48%
GOBP_CELLULAR_RESPONSE_TO_INTERFERON_BETA	20	0.34078166	1.0499278	0.37084872	0.60359126	1.0	2250	tags=25%, list=13%, signal=29%
GOBP_CYTOSOLIC_TRANSPORT	133	0.22780842	1.0497562	0.3147208	0.6036402	1.0	2284	tags=19%, list=13%, signal=22%
GOBP_PARAXIAL_MESODERM_DEVELOPMENT	16	0.35895976	1.049667	0.39292732	0.60345584	1.0	5167	tags=56%, list=30%, signal=81%
GOBP_AMEBOIDAL_TYPE_CELL_MIGRATION	379	0.20145145	1.0494546	0.31851852	0.6036089	1.0	3942	tags=27%, list=23%, signal=34%
GOBP_INTRINSIC_APOPTOTIC_SIGNALING_PATHWAY_IN_RESPONSE_TO_DNA_DAMAGE	85	0.24467045	1.0488647	0.35174954	0.60478747	1.0	1633	tags=16%, list=10%, signal=18%
GOBP_REGULATION_OF_MONONUCLEAR_CELL_MIGRATION	100	0.23662065	1.0480556	0.34232715	0.6065361	1.0	1787	tags=15%, list=10%, signal=17%
GOBP_CELLULAR_RESPONSE_TO_ALCOHOL	82	0.24242374	1.0475961	0.36443663	0.60734177	1.0	1784	tags=16%, list=10%, signal=18%
GOBP_REGULATION_OF_HEART_RATE_BY_CARDIAC_CONDUCTION	37	0.28453156	1.0475571	0.40875912	0.6070327	1.0	4799	tags=41%, list=28%, signal=56%
GOBP_REGULATION_OF_ENDOCYTOSIS	191	0.21688178	1.0470564	0.3398693	0.60800433	1.0	4369	tags=27%, list=26%, signal=35%
GOBP_REGULATION_OF_NUCLEOTIDE_METABOLIC_PROCESS	72	0.2542283	1.0469177	0.38333333	0.6079737	1.0	2993	tags=25%, list=18%, signal=30%
GOBP_POSTSYNAPSE_ORGANIZATION	144	0.22523762	1.0466546	0.35532996	0.608258	1.0	4768	tags=35%, list=28%, signal=49%
GOBP_MATING	38	0.28857663	1.0466431	0.38715595	0.60788304	1.0	4897	tags=42%, list=29%, signal=59%
GOBP_HISTONE_DEACETYLATION	81	0.2430149	1.0463954	0.3621908	0.60817057	1.0	2414	tags=21%, list=14%, signal=24%
GOBP_ANTIMICROBIAL_HUMORAL_IMMUNE_RESPONSE_MEDIATED_BY_ANTIMICROBIAL_PEPTIDE	61	0.25974214	1.0461196	0.37630662	0.6085139	1.0	5449	tags=38%, list=32%, signal=55%
GOBP_SENSORY_PERCEPTION_OF_LIGHT_STIMULUS	202	0.21522622	1.0459774	0.3301282	0.608468	1.0	3458	tags=24%, list=20%, signal=30%
GOBP_NEURAL_TUBE_DEVELOPMENT	141	0.2259138	1.0459298	0.35544217	0.6081747	1.0	5120	tags=36%, list=30%, signal=51%
GOBP_UROGENITAL_SYSTEM_DEVELOPMENT	330	0.20442738	1.0458865	0.32312405	0.6078767	1.0	2230	tags=17%, list=13%, signal=19%
GOBP_NEGATIVE_REGULATION_OF_AXON_EXTENSION_INVOLVED_IN_AXON_GUIDANCE	27	0.31055796	1.0453223	0.3888889	0.6089493	1.0	5565	tags=44%, list=33%, signal=66%
GOBP_REGULATION_OF_CARBOHYDRATE_BIOSYNTHETIC_PROCESS	83	0.24267499	1.0450001	0.36752138	0.60937494	1.0	1767	tags=18%, list=10%, signal=20%
GOBP_REGULATION_OF_ERBB_SIGNALING_PATHWAY	64	0.25713873	1.0448985	0.39107144	0.60920393	1.0	1988	tags=20%, list=12%, signal=23%
GOBP_UNSATURATED_FATTY_ACID_METABOLIC_PROCESS	101	0.23761712	1.0447593	0.35919055	0.6091926	1.0	4796	tags=32%, list=28%, signal=44%
GOBP_POSITIVE_REGULATION_OF_CYSTEINE_TYPE_ENDOPEPTIDASE_ACTIVITY	122	0.23048724	1.0445881	0.38410595	0.6092313	1.0	2254	tags=18%, list=13%, signal=21%
GOBP_GLUCAN_BIOSYNTHETIC_PROCESS	41	0.27870607	1.0443877	0.3597246	0.60937196	1.0	5417	tags=41%, list=32%, signal=61%
GOBP_POSITIVE_REGULATION_OF_PROTEIN_BINDING	78	0.2441385	1.0443771	0.3905429	0.6089957	1.0	2130	tags=21%, list=12%, signal=23%
GOBP_SECRETION_BY_TISSUE	39	0.28289515	1.0443305	0.3846154	0.60871226	1.0	5374	tags=49%, list=32%, signal=71%
GOBP_V_D_J_RECOMBINATION	18	0.34276196	1.0440898	0.38285714	0.6089252	1.0	2536	tags=28%, list=15%, signal=33%
GOBP_TRANSITION_METAL_ION_HOMEOSTASIS	125	0.22774504	1.0440686	0.3771331	0.60857904	1.0	1537	tags=14%, list=9%, signal=15%
GOBP_CARDIAC_MUSCLE_CELL_ACTION_POTENTIAL_INVOLVED_IN_CONTRACTION	49	0.27149004	1.0439861	0.38764045	0.6083961	1.0	4799	tags=41%, list=28%, signal=57%
GOBP_POSITIVE_REGULATION_OF_CELL_MATRIX_ADHESION	51	0.2676796	1.0438213	0.38202247	0.6084427	1.0	1300	tags=14%, list=8%, signal=15%
GOBP_PLASMA_MEMBRANE_FUSION	18	0.3488139	1.0430759	0.39439252	0.6100577	1.0	5786	tags=50%, list=34%, signal=76%
GOBP_LEARNING	133	0.22854853	1.0425848	0.363047	0.6109736	1.0	4754	tags=29%, list=28%, signal=39%
GOBP_KILLING_BY_HOST_OF_SYMBIONT_CELLS	26	0.3155117	1.0424916	0.3897059	0.610779	1.0	5974	tags=50%, list=35%, signal=77%
GOBP_NEGATIVE_REGULATION_OF_INTRACELLULAR_SIGNAL_TRANSDUCTION	419	0.19705495	1.042093	0.33484164	0.6114341	1.0	3037	tags=20%, list=18%, signal=24%
GOBP_C21_STEROID_HORMONE_METABOLIC_PROCESS	36	0.29070672	1.0414108	0.37121212	0.612836	1.0	4298	tags=33%, list=25%, signal=44%
GOBP_BICARBONATE_TRANSPORT	27	0.30620018	1.0412855	0.41379312	0.6127507	1.0	4914	tags=41%, list=29%, signal=57%
GOBP_REGULATION_OF_CELLULAR_RESPONSE_TO_GROWTH_FACTOR_STIMULUS	256	0.20719828	1.0409791	0.3515249	0.6131109	1.0	3357	tags=21%, list=20%, signal=26%
GOBP_NEGATIVE_REGULATION_OF_OXIDATIVE_STRESS_INDUCED_CELL_DEATH	43	0.27877006	1.040571	0.41001856	0.61379033	1.0	1324	tags=19%, list=8%, signal=20%
GOBP_PROTEIN_KINASE_B_SIGNALING	175	0.21685687	1.0405107	0.37138262	0.61353946	1.0	2624	tags=18%, list=15%, signal=21%
GOBP_EPITHELIAL_TUBE_FORMATION	128	0.22620133	1.040362	0.36409396	0.6135357	1.0	5120	tags=38%, list=30%, signal=53%
GOBP_PHENOL_CONTAINING_COMPOUND_BIOSYNTHETIC_PROCESS	42	0.28399596	1.039925	0.38790035	0.6142733	1.0	2557	tags=24%, list=15%, signal=28%
GOBP_PARTURITION	15	0.36567837	1.0397946	0.39171374	0.61424047	1.0	799	tags=13%, list=5%, signal=14%
GOBP_DENDRITE_DEVELOPMENT	205	0.21332398	1.0397373	0.36776212	0.61397904	1.0	4657	tags=34%, list=27%, signal=46%
GOBP_POSITIVE_REGULATION_OF_CALCIUM_ION_TRANSMEMBRANE_TRANSPORT	61	0.26049095	1.039577	0.38502672	0.61398524	1.0	3123	tags=25%, list=18%, signal=30%
GOBP_RESPONSE_TO_BMP	157	0.22250645	1.0393854	0.36260164	0.61404914	1.0	4298	tags=29%, list=25%, signal=39%
GOBP_VITAMIN_TRANSPORT	40	0.28282604	1.0390706	0.38251367	0.61444384	1.0	3300	tags=25%, list=19%, signal=31%
GOBP_CELL_CELL_JUNCTION_ORGANIZATION	184	0.21634325	1.0388418	0.37420383	0.61467254	1.0	4421	tags=32%, list=26%, signal=42%
GOBP_REGULATION_OF_STRIATED_MUSCLE_CONTRACTION	85	0.2451175	1.0385642	0.38041735	0.6149814	1.0	4766	tags=36%, list=28%, signal=50%
GOBP_RESPONSE_TO_TRANSFORMING_GROWTH_FACTOR_BETA	225	0.21037519	1.0380315	0.37605396	0.61595523	1.0	2680	tags=20%, list=16%, signal=23%
GOBP_TELENCEPHALON_DEVELOPMENT	210	0.21316779	1.0379119	0.3560606	0.6158719	1.0	4028	tags=27%, list=24%, signal=35%
GOBP_NEGATIVE_REGULATION_OF_OXIDOREDUCTASE_ACTIVITY	24	0.3191839	1.0373679	0.40036902	0.6168662	1.0	2437	tags=25%, list=14%, signal=29%
GOBP_POSITIVE_REGULATION_OF_STEROL_TRANSPORT	35	0.28850555	1.0372852	0.40314135	0.6166774	1.0	6372	tags=60%, list=37%, signal=96%
GOBP_RETINA_MORPHOGENESIS_IN_CAMERA_TYPE_EYE	53	0.26605392	1.0364835	0.3923841	0.6183422	1.0	3835	tags=34%, list=22%, signal=44%
GOBP_REGULATION_OF_RETINOIC_ACID_RECEPTOR_SIGNALING_PATHWAY	16	0.34999213	1.0364366	0.39848197	0.61806333	1.0	3915	tags=38%, list=23%, signal=49%
GOBP_SYMPATHETIC_NERVOUS_SYSTEM_DEVELOPMENT	20	0.3321647	1.0360665	0.40462428	0.6186316	1.0	4660	tags=40%, list=27%, signal=55%
GOBP_POSITIVE_REGULATION_OF_SIGNALING_RECEPTOR_ACTIVITY	43	0.2756469	1.0359324	0.391453	0.61858183	1.0	4529	tags=37%, list=27%, signal=51%
GOBP_REGULATION_OF_CAMP_MEDIATED_SIGNALING	26	0.31485304	1.035846	0.4097473	0.61840594	1.0	4184	tags=42%, list=25%, signal=56%
GOBP_REGULATION_OF_T_CELL_MIGRATION	41	0.28023988	1.0353998	0.40754038	0.619162	1.0	1476	tags=17%, list=9%, signal=19%
GOBP_SKELETAL_MUSCLE_TISSUE_REGENERATION	27	0.30753306	1.0353693	0.40877193	0.61883247	1.0	2247	tags=26%, list=13%, signal=30%
GOBP_ETHER_METABOLIC_PROCESS	20	0.33084977	1.0351135	0.41284403	0.61909497	1.0	1701	tags=20%, list=10%, signal=22%
GOBP_EXPLORATION_BEHAVIOR	23	0.3171672	1.0349479	0.38365898	0.6191348	1.0	3635	tags=39%, list=21%, signal=50%
GOBP_REGULATION_OF_BIOLOGICAL_PROCESS_INVOLVED_IN_SYMBIOTIC_INTERACTION	51	0.2682671	1.0349456	0.40237692	0.6187337	1.0	2111	tags=20%, list=12%, signal=22%
GOBP_REGULATION_OF_FATTY_ACID_OXIDATION	26	0.3082895	1.0349406	0.40384614	0.6183395	1.0	2847	tags=27%, list=17%, signal=32%
GOBP_ACTIVATION_OF_GTPASE_ACTIVITY	95	0.23683472	1.0348825	0.3800322	0.61809325	1.0	3982	tags=29%, list=23%, signal=38%
GOBP_REGULATION_OF_CARDIAC_MUSCLE_CONTRACTION_BY_CALCIUM_ION_SIGNALING	24	0.31635636	1.0328987	0.40699816	0.6229077	1.0	5036	tags=46%, list=30%, signal=65%
GOBP_UBIQUINONE_METABOLIC_PROCESS	15	0.36165318	1.032771	0.42608696	0.6228132	1.0	4648	tags=40%, list=27%, signal=55%
GOBP_NEURAL_CREST_CELL_MIGRATION	58	0.26066637	1.0322167	0.38732395	0.6238703	1.0	5565	tags=45%, list=33%, signal=66%
GOBP_NEGATIVE_REGULATION_OF_DNA_BINDING_TRANSCRIPTION_FACTOR_ACTIVITY	144	0.22199412	1.0319158	0.40752864	0.6242596	1.0	4268	tags=30%, list=25%, signal=39%
GOBP_REGULATION_OF_GLUCOSE_METABOLIC_PROCESS	102	0.23419854	1.0317969	0.39273357	0.6241929	1.0	5313	tags=41%, list=31%, signal=59%
GOBP_NEGATIVE_REGULATION_OF_EXTRINSIC_APOPTOTIC_SIGNALING_PATHWAY_VIA_DEATH_DOMAIN_RECEPTORS	28	0.29695565	1.0303744	0.39526412	0.62751395	1.0	2247	tags=18%, list=13%, signal=21%
GOBP_CELL_COMMUNICATION_BY_ELECTRICAL_COUPLING_INVOLVED_IN_CARDIAC_CONDUCTION	25	0.31115037	1.0303564	0.41756272	0.62715673	1.0	1826	tags=20%, list=11%, signal=22%
GOBP_AORTA_DEVELOPMENT	53	0.26449436	1.0302458	0.40592334	0.627041	1.0	3277	tags=25%, list=19%, signal=30%
GOBP_CELLULAR_RESPONSE_TO_CAMP	49	0.26915398	1.0295744	0.40140846	0.6284015	1.0	4909	tags=39%, list=29%, signal=54%
GOBP_REGULATION_OF_GLUCAN_BIOSYNTHETIC_PROCESS	26	0.30933943	1.0295388	0.433213	0.62808347	1.0	2697	tags=27%, list=16%, signal=32%
GOBP_AMP_METABOLIC_PROCESS	21	0.3329108	1.0289743	0.43137255	0.6292103	1.0	2404	tags=29%, list=14%, signal=33%
GOBP_POSITIVE_REGULATION_OF_UBIQUITIN_DEPENDENT_PROTEIN_CATABOLIC_PROCESS	95	0.23510478	1.0288795	0.38448846	0.62906045	1.0	1624	tags=17%, list=10%, signal=19%
GOBP_POSITIVE_REGULATION_OF_NIK_NF_KAPPAB_SIGNALING	57	0.2618926	1.0288689	0.40592334	0.6286807	1.0	2060	tags=23%, list=12%, signal=26%
GOBP_REFLEX	19	0.33994025	1.0288031	0.43589744	0.62844276	1.0	5145	tags=53%, list=30%, signal=75%
GOBP_VITAMIN_D_METABOLIC_PROCESS	19	0.33450183	1.0287873	0.4082397	0.62808186	1.0	2775	tags=32%, list=16%, signal=38%
GOBP_NEGATIVE_REGULATION_OF_TRANSMEMBRANE_TRANSPORT	101	0.23736848	1.0282267	0.4161074	0.629198	1.0	2998	tags=23%, list=18%, signal=27%
GOBP_CELLULAR_RESPONSE_TO_CADMIUM_ION	36	0.28378335	1.0281699	0.40869564	0.6289362	1.0	1813	tags=17%, list=11%, signal=19%
GOBP_PROSTATE_GLAND_MORPHOGENESIS	27	0.31515926	1.0281651	0.41911766	0.6285367	1.0	3674	tags=30%, list=22%, signal=38%
GOBP_PYRIMIDINE_NUCLEOSIDE_TRIPHOSPHATE_BIOSYNTHETIC_PROCESS	16	0.3547391	1.0276508	0.43185842	0.6294682	1.0	2943	tags=38%, list=17%, signal=45%
GOBP_VESICLE_TARGETING	32	0.29258135	1.0276362	0.40943396	0.62910646	1.0	1659	tags=19%, list=10%, signal=21%
GOBP_LIPID_DROPLET_ORGANIZATION	17	0.35235015	1.0275142	0.4244186	0.6290189	1.0	3253	tags=29%, list=19%, signal=36%
GOBP_EATING_BEHAVIOR	36	0.28129852	1.0269595	0.41769913	0.6300956	1.0	4026	tags=42%, list=24%, signal=54%
GOBP_REGULATION_OF_EPITHELIAL_CELL_DIFFERENTIATION	130	0.22124149	1.0268387	0.39123377	0.63003093	1.0	2154	tags=17%, list=13%, signal=19%
GOBP_GLYCOSYL_COMPOUND_METABOLIC_PROCESS	72	0.2487672	1.0266664	0.41218638	0.63009244	1.0	3816	tags=25%, list=22%, signal=32%
GOBP_POSITIVE_REGULATION_OF_LIPID_BIOSYNTHETIC_PROCESS	73	0.2487583	1.0266256	0.41808873	0.6297894	1.0	4683	tags=34%, list=27%, signal=47%
GOBP_RESPONSE_TO_MISFOLDED_PROTEIN	20	0.3297068	1.0265312	0.42533082	0.6296406	1.0	3315	tags=35%, list=19%, signal=43%
GOBP_PRESYNAPSE_ORGANIZATION	50	0.26389995	1.0262892	0.40384614	0.6298628	1.0	4329	tags=36%, list=25%, signal=48%
GOBP_CELLULAR_RESPONSE_TO_RADIATION	167	0.2153221	1.0257747	0.37520662	0.6307592	1.0	2527	tags=20%, list=15%, signal=23%
GOBP_ACTIN_FILAMENT_POLYMERIZATION	138	0.22238211	1.0249474	0.39116204	0.6325905	1.0	3757	tags=28%, list=22%, signal=35%
GOBP_CAMP_MEDIATED_SIGNALING	46	0.27131766	1.0248963	0.41156462	0.63231915	1.0	4184	tags=37%, list=25%, signal=49%
GOBP_MUSCLE_CELL_DIFFERENTIATION	312	0.2014968	1.0241858	0.384273	0.6338579	1.0	4601	tags=30%, list=27%, signal=41%
GOBP_POLARIZED_EPITHELIAL_CELL_DIFFERENTIATION	21	0.33103445	1.0241638	0.42565057	0.6335042	1.0	1197	tags=24%, list=7%, signal=26%
GOBP_REGULATION_OF_MICROTUBULE_POLYMERIZATION_OR_DEPOLYMERIZATION	72	0.24355404	1.0235188	0.3766892	0.63482696	1.0	5126	tags=39%, list=30%, signal=55%
GOBP_RESPONSE_TO_CORTICOSTEROID	146	0.22046381	1.0233229	0.3979933	0.6349231	1.0	4795	tags=36%, list=28%, signal=49%
GOBP_XENOBIOTIC_CATABOLIC_PROCESS	24	0.30905586	1.0220348	0.40839696	0.63788563	1.0	2766	tags=29%, list=16%, signal=35%
GOBP_ICOSANOID_BIOSYNTHETIC_PROCESS	44	0.26849186	1.021574	0.41546762	0.6386903	1.0	2689	tags=20%, list=16%, signal=24%
GOBP_POSITIVE_REGULATION_OF_STEM_CELL_PROLIFERATION	16	0.346991	1.0214685	0.4347015	0.6385797	1.0	2721	tags=31%, list=16%, signal=37%
GOBP_INTRACELLULAR_STEROL_TRANSPORT	25	0.3121544	1.0206927	0.43309858	0.640245	1.0	6188	tags=56%, list=36%, signal=88%
GOBP_LYSOSOMAL_PROTEIN_CATABOLIC_PROCESS	16	0.34720877	1.020148	0.42595977	0.64131933	1.0	4124	tags=38%, list=24%, signal=49%
GOBP_POSITIVE_REGULATION_OF_PROTEIN_DEPOLYMERIZATION	15	0.36280984	1.0196385	0.44117647	0.64225215	1.0	4561	tags=47%, list=27%, signal=64%
GOBP_EXOCYTIC_PROCESS	67	0.25254852	1.0192826	0.42190304	0.6427957	1.0	2939	tags=24%, list=17%, signal=29%
GOBP_DOPAMINE_RECEPTOR_SIGNALING_PATHWAY	37	0.28336376	1.0191332	0.41012216	0.64278734	1.0	4313	tags=32%, list=25%, signal=43%
GOBP_IRON_ION_HOMEOSTASIS	74	0.24544877	1.0186255	0.43288592	0.64371395	1.0	4583	tags=35%, list=27%, signal=48%
GOBP_SEQUESTERING_OF_METAL_ION	15	0.35538706	1.0185506	0.42075473	0.6435064	1.0	2179	tags=20%, list=13%, signal=23%
GOBP_VASCULOGENESIS	73	0.2450259	1.0183709	0.43928573	0.64359283	1.0	2108	tags=18%, list=12%, signal=20%
GOBP_PEPTIDYL_ASPARAGINE_MODIFICATION	19	0.33784762	1.0179895	0.41098484	0.64422184	1.0	3431	tags=37%, list=20%, signal=46%
GOBP_POSITIVE_REGULATION_OF_SYNCYTIUM_FORMATION_BY_PLASMA_MEMBRANE_FUSION	20	0.32524335	1.0174055	0.4448463	0.64535266	1.0	2119	tags=25%, list=12%, signal=29%
GOBP_ERBB_SIGNALING_PATHWAY	104	0.23000155	1.0173904	0.40202704	0.6449928	1.0	4028	tags=30%, list=24%, signal=39%
GOBP_SENSORY_SYSTEM_DEVELOPMENT	352	0.19525057	1.0168556	0.4030303	0.6459724	1.0	3863	tags=27%, list=23%, signal=35%
GOBP_REGULATION_OF_NECROTIC_CELL_DEATH	35	0.28904995	1.0168277	0.43783784	0.6456317	1.0	1616	tags=17%, list=9%, signal=19%
GOBP_CORONARY_VASCULATURE_DEVELOPMENT	39	0.27904296	1.0162868	0.44122967	0.646701	1.0	2337	tags=21%, list=14%, signal=24%
GOBP_CELL_DIFFERENTIATION_INVOLVED_IN_EMBRYONIC_PLACENTA_DEVELOPMENT	26	0.3016584	1.0160515	0.41814947	0.6469055	1.0	772	tags=12%, list=5%, signal=12%
GOBP_CELLULAR_RESPONSE_TO_HYDROGEN_PEROXIDE	73	0.24333371	1.016051	0.44444445	0.6464981	1.0	2060	tags=19%, list=12%, signal=22%
GOBP_POSITIVE_REGULATION_OF_CALCIUM_ION_DEPENDENT_EXOCYTOSIS	17	0.3321266	1.016001	0.43669724	0.64622355	1.0	3183	tags=41%, list=19%, signal=51%
GOBP_EPITHELIAL_TUBE_BRANCHING_INVOLVED_IN_LUNG_MORPHOGENESIS	27	0.30134052	1.0158908	0.42407408	0.6460998	1.0	1473	tags=19%, list=9%, signal=20%
GOBP_POSITIVE_REGULATION_OF_STEROID_METABOLIC_PROCESS	31	0.3016255	1.0158613	0.42982456	0.64576715	1.0	4298	tags=35%, list=25%, signal=47%
GOBP_POSITIVE_REGULATION_OF_NEUROGENESIS	192	0.20905034	1.0158609	0.40728477	0.645362	1.0	4894	tags=32%, list=29%, signal=45%
GOBP_RHYTHMIC_PROCESS	263	0.20135078	1.0154729	0.40366971	0.64599574	1.0	3309	tags=22%, list=19%, signal=27%
GOBP_SECONDARY_METABOLIC_PROCESS	53	0.25680688	1.0153689	0.44463372	0.6458673	1.0	3889	tags=28%, list=23%, signal=37%
GOBP_ETHANOL_METABOLIC_PROCESS	20	0.3271289	1.0152237	0.44542253	0.64587	1.0	5143	tags=45%, list=30%, signal=64%
GOBP_GLYCOLIPID_CATABOLIC_PROCESS	16	0.35657844	1.0150447	0.44827586	0.6459459	1.0	3288	tags=38%, list=19%, signal=46%
GOBP_REGULATION_OF_FAT_CELL_DIFFERENTIATION	111	0.22864145	1.0147766	0.4156729	0.64626557	1.0	4731	tags=32%, list=28%, signal=45%
GOBP_CHLORIDE_TRANSMEMBRANE_TRANSPORT	58	0.25421625	1.0146189	0.41856393	0.6462889	1.0	5208	tags=38%, list=31%, signal=54%
GOBP_POSITIVE_REGULATION_OF_MEMBRANE_PERMEABILITY	38	0.27827546	1.014501	0.43928573	0.6462119	1.0	2151	tags=21%, list=13%, signal=24%
GOBP_REGULATION_OF_BONE_MINERALIZATION	67	0.24756326	1.014395	0.42	0.6461043	1.0	4298	tags=33%, list=25%, signal=44%
GOBP_NUCLEAR_EXPORT	124	0.21939215	1.0141443	0.43064517	0.64637256	1.0	2618	tags=21%, list=15%, signal=25%
GOBP_REGULATION_OF_PROTEASOMAL_UBIQUITIN_DEPENDENT_PROTEIN_CATABOLIC_PROCESS	113	0.22445062	1.0141115	0.39827585	0.6460496	1.0	3353	tags=26%, list=20%, signal=32%
GOBP_PROTEIN_N_LINKED_GLYCOSYLATION	58	0.25578535	1.0138336	0.422807	0.6464316	1.0	3651	tags=36%, list=21%, signal=46%
GOBP_ACTIN_FILAMENT_SEVERING	16	0.34362447	1.0134625	0.41328412	0.64699936	1.0	3757	tags=38%, list=22%, signal=48%
GOBP_BONE_MINERALIZATION	105	0.22909921	1.0131212	0.43463498	0.647513	1.0	5518	tags=41%, list=32%, signal=60%
GOBP_NUCLEOTIDE_SUGAR_METABOLIC_PROCESS	28	0.29999802	1.0127573	0.42857143	0.64808315	1.0	4589	tags=36%, list=27%, signal=49%
GOBP_NEGATIVE_REGULATION_OF_ENDOCYTOSIS	48	0.2636704	1.0126746	0.43327555	0.6478997	1.0	4493	tags=31%, list=26%, signal=42%
[truncated: 800 more rows]
