# Supplementary material for: Prognostic Gene Expression-Based Signature in Clear-Cell Renal Cell Carcinoma
Source: Cancers (Basel). 2022 Aug 1;14(15):3754. doi: 10.3390/cancers14153754 (PMC9367562; doi:10.3390/cancers14153754)
Supplement: Supplementary file 1 [file cancers-14-03754-s001.zip › Supplementary files/ROLDAN ET AL 2022_Table S3.xls]

## Sheet: Sheet0
© 2000-2022 QIAGEN. All rights reserved.
Categories	Diseases or Functions Annotation	p-value	Molecules	# Molecules
Developmental Disorder,Hereditary Disorder,Neurological Disease,Ophthalmic Disease,Organismal Injury and Abnormalities	Paganini-Miozzo syndrome	2,51E-04	HS6ST2	1
Organismal Injury and Abnormalities	Delay in initiation of development of nodule	2,51E-04	HS6ST2	1
Developmental Disorder,Ophthalmic Disease,Organismal Injury and Abnormalities	Hypoplasia of lacrimal gland	5,03E-04	HS6ST2	1
Embryonic Development,Organ Development,Organ Morphology,Organismal Development	Induction of lacrimal gland	1,01E-03	HS6ST2	1
Carbohydrate Metabolism,Small Molecule Biochemistry	Modification of heparan sulfate proteoglycan	1,51E-03	HS6ST2	1
Carbohydrate Metabolism,Small Molecule Biochemistry	6-O-sulfation of heparan sulfate	1,76E-03	HS6ST2	1
Connective Tissue Development and Function,Tissue Morphology	Fusion of cartilage tissue	1,76E-03	SOX12	1
Embryonic Development,Nervous System Development and Function,Organ Development,Organismal Development,Tissue Development,Visual System Development and Function	Development of lacrimal gland	3,01E-03	HS6ST2	1
Embryonic Development,Tissue Morphology	Fusion of sternebrae	3,01E-03	SOX12	1
Carbohydrate Metabolism,Drug Metabolism,Small Molecule Biochemistry	Binding of heparan sulfate	3,27E-03	HS6ST2	1
Developmental Disorder,Embryonic Development,Organismal Development,Organismal Injury and Abnormalities,Tissue Morphology	Abnormal morphology of sternebrae	4,77E-03	SOX12	1
Cancer,Organismal Injury and Abnormalities,Respiratory Disease	Lung carcinoma	6,17E-03	CERCAM,HS6ST2,MIA2,ONECUT2,TMEM132A	5
Cell-To-Cell Signaling and Interaction	Binding of hepatoma cell lines	8,77E-03	HS6ST2	1
Cardiovascular Disease,Developmental Disorder,Hereditary Disorder,Organismal Injury and Abnormalities,Respiratory Disease	Persistent truncus arteriosus	8,77E-03	SOX12	1
Cell-To-Cell Signaling and Interaction,Cellular Assembly and Organization,Hematological System Development and Function,Immune Cell Trafficking	Cell-cell adhesion of leukocytes	8,77E-03	CERCAM	1
Connective Tissue Development and Function,Skeletal and Muscular System Development and Function,Tissue Development	Chondrogenesis	9,77E-03	SOX12	1
Cell-mediated Immune Response,Lymphoid Tissue Structure and Development	Frequency of CD4+ T-lymphocytes	1,00E-02	SOX12	1
Developmental Disorder,Embryonic Development,Organismal Development,Organismal Injury and Abnormalities,Tissue Morphology	Abnormal morphology of bent neural tube	1,00E-02	SOX12	1
Neurological Disease,Organismal Injury and Abnormalities	Febrile seizure	1,03E-02	SOX12	1
Digestive System Development and Function,Embryonic Development,Endocrine System Development and Function,Organ Development,Organismal Development,Tissue Development	Development of endocrine region of pancreas	1,10E-02	ONECUT2	1
Cellular Development,Cellular Growth and Proliferation	Colony formation of prostate cancer cell lines	1,13E-02	ONECUT2	1
Cardiovascular System Development and Function,Cell Morphology,Cellular Development,Organismal Development,Tissue Development	Sprouting of vascular endothelial cells	1,23E-02	HS6ST2	1
Cardiovascular Disease,Developmental Disorder,Hereditary Disorder,Organismal Injury and Abnormalities	Double outlet right ventricle	1,30E-02	SOX12	1
Infectious Diseases,Organismal Injury and Abnormalities	Acute flu	1,33E-02	SOX12	1
Embryonic Development,Nervous System Development and Function,Organ Development,Organismal Development,Tissue Development	Development of spinal cord	1,57E-02	SOX12	1
Cardiovascular System Development and Function,Tissue Development	Formation of endothelial tube	1,70E-02	HS6ST2	1
Cell-mediated Immune Response,Cellular Development,Cellular Function and Maintenance,Cellular Growth and Proliferation,Embryonic Development,Hematological System Development and Function,Hematopoiesis,Lymphoid Tissue Structure and Development,Organ Development,Organismal Development,Tissue Development	Differentiation of regulatory T lymphocytes	2,27E-02	SOX12	1
Cancer,Neurological Disease,Organismal Injury and Abnormalities	Grade 3-4 glioma cancer	2,51E-02	CERCAM,HS6ST2,MIA2,ONECUT2,TMEM132A	5
Cancer,Organismal Injury and Abnormalities,Respiratory Disease	Lung adenocarcinoma	2,85E-02	HS6ST2,MIA2,ONECUT2	3
Carbohydrate Metabolism,Small Molecule Biochemistry	Synthesis of glycosaminoglycan	3,18E-02	HS6ST2	1
Cardiovascular System Development and Function,Cell Morphology,Cellular Development,Organismal Development,Tissue Development	Tubulation of vascular endothelial cells	3,18E-02	HS6ST2	1
Digestive System Development and Function,Embryonic Development,Hepatic System Development and Function,Organ Development,Organismal Development,Tissue Development	Development of liver	3,67E-02	ONECUT2	1
Cancer,Endocrine System Disorders,Organismal Injury and Abnormalities	Thyroid carcinoma	3,69E-02	CERCAM,HS6ST2,MIA2,ONECUT2,SOX12,TMEM132A	6
Connective Tissue Development and Function,Connective Tissue Disorders,Organismal Development,Organismal Injury and Abnormalities,Skeletal and Muscular Disorders,Skeletal and Muscular System Development and Function,Tissue Development	Abnormal morphology of cranium	3,79E-02	SOX12	1
Cancer,Endocrine System Disorders,Organismal Injury and Abnormalities,Respiratory Disease	Small cell lung carcinoma	3,91E-02	CERCAM,ONECUT2,TMEM132A	3
Connective Tissue Development and Function,Connective Tissue Disorders,Nervous System Development and Function,Organ Morphology,Organismal Development,Organismal Injury and Abnormalities,Skeletal and Muscular Disorders,Skeletal and Muscular System Development and Function,Tissue Development	Abnormal morphology of vertebrae	3,96E-02	SOX12	1
Cancer,Endocrine System Disorders,Organismal Injury and Abnormalities,Reproductive System Disease	Adenosquamous ovarian carcinoma	4,07E-02	CERCAM,HS6ST2	2
Organismal Injury and Abnormalities,Reproductive System Disease	Disorder of pregnancy	4,13E-02	CERCAM,SOX12	2
Cancer,Organismal Injury and Abnormalities	Angiogenesis of tumor	4,20E-02	HS6ST2	1
Cellular Development	Commitment of cells	4,32E-02	ONECUT2	1
Cancer,Dermatological Diseases and Conditions,Hematological Disease,Immunological Disease,Organismal Injury and Abnormalities	Cutaneous T-cell lymphoma	4,39E-02	MIA2	1

## Sheet: Sheet1
© 2000-2022 QIAGEN. All rights reserved.
Ingenuity Canonical Pathways	-log(p-value)	Ratio	z-score	Molecules
Dermatan Sulfate Biosynthesis (Late Stages)	1,93E00	2,13E-02	#NUM!	HS6ST2
Chondroitin Sulfate Biosynthesis (Late Stages)	1,9E00	0.02	#NUM!	HS6ST2
Chondroitin Sulfate Biosynthesis	1,84E00	1,72E-02	#NUM!	HS6ST2
Dermatan Sulfate Biosynthesis	1,82E00	1,67E-02	#NUM!	HS6ST2
Heparan Sulfate Biosynthesis (Late Stages)	1,69E00	1,23E-02	#NUM!	HS6ST2
Heparan Sulfate Biosynthesis	1,66E00	1,14E-02	#NUM!	HS6ST2
WNT/β-catenin Signaling	1,37E00	5,78E-03	#NUM!	SOX12
Xenobiotic Metabolism CAR Signaling Pathway	1,33E00	5,26E-03	#NUM!	HS6ST2
Xenobiotic Metabolism PXR Signaling Pathway	1,32E00	5,18E-03	#NUM!	HS6ST2
LPS/IL-1 Mediated Inhibition of RXR Function	1,21E00	3,94E-03	#NUM!	HS6ST2
Xenobiotic Metabolism Signaling	1,15E00	3,45E-03	#NUM!	HS6ST2
