# Supplementary material for: Prognostic Gene Expression-Based Signature in Clear-Cell Renal Cell Carcinoma
Source: Cancers (Basel). 2022 Aug 1;14(15):3754. doi: 10.3390/cancers14153754 (PMC9367562; doi:10.3390/cancers14153754)
Supplement: Supplementary file 1 [file cancers-14-03754-s001.zip › Supplementary files/ROLDAN ET AL 2022_Table S4_NEW.xlsx]

## Sheet: RiskTablevcgenes
time	status	Size	pT	iSUP	CERCAM	CTAGE5	HS6ST2	ONECUT2	SOX12	TMEM132A	Classification	Risk
1120	0	5.1	1	3	6.43891	16.5377	0.00721377	0	3.94593	2.69402	Intermediate	0.510742
1436	0	16	3	3	5.89577	30.1341	0	0.0203421	3.43737	3.07323	High	2.09975
1191	0	5.5	1	2	8.01181	12.7421	0.0446757	0.0114663	4.15821	7.87025	Low	1.00454
735	0	4.5	1	3	4.14598	29.5409	0.356209	0.0148567	8.30627	2.1836	Intermediate	0.255653
1493	0	9	2	3	8.92934	10.8825	0.0349681	0.066471	4.96359	3.8991	Intermediate	2.3699
560	1	12	2	2	7.34211	17.6386	0.0439569	0.0313538	7.23757	11.5717	Intermediate	3.95564
1130	0	6	1	2	4.13492	14.7739	0.0370601	0.0310604	2.24376	5.08205	Low	0.764125
1508	0	5	1	2	3.02251	24.6995	0.00854778	0.0313081	4.41673	1.95171	Low	0.296343
1478	0	3	1	2	6.47909	22.1887	0.0125491	0.0101818	5.909	3.04868	Low	0.285245
1106	0	5	1	1	8.22377	16.7074	0.0217481	0.00756238	6.0322	9.26039	Low	0.826556
1186	0	6.3	1	3	9.40316	12.1972	0.0126317	0.00329427	4.41513	3.44058	Intermediate	0.874525
1170	0	3.3	1	2	4.5596	30.7667	0.0713011	0	4.70433	5.9805	Low	0.188661
1385	0	5.6	1	2	1.4112	20.0578	0.00248247	0.00978315	2.49584	0.467507	Intermediate	0.370631
1624	0	6.5	1	2	6.40635	21.0707	0.0114526	0.00929217	3.59589	3.21995	Low	0.47535
1485	0	3.7	1	2	9.44993	22.3942	0.0874531	0.00177835	4.08869	2.90407	Low	0.285117
1098	1	8.2	2	4	7.92544	11.34	0.144686	0.0245105	7.60095	1.61047	High	1.95229
945	0	8	2	3	4.53829	20.8242	0.0208487	0.00120827	7.85336	4.21282	Intermediate	1.10098
610	1	6.5	1	2	15.1426	10.4078	0.153029	0.0250689	5.0364	32.3533	Intermediate	6.38626
1385	0	5	1	2	10.3612	18.9611	0.036065	0.00344256	6.1936	12.9134	Low	0.867765
910	0	8.4	2	2	3.18757	12.263	0.0208102	0.005789	4.11907	6.3369	Intermediate	2.11456
561	0	5.5	3	3	5.6775	34.5198	0.0261834	0.0435	4.31357	3.92572	Intermediate	0.366266
2688	0	7.8	2	3	1.95455	40.4013	0.0409808	0.00614711	2.68967	1.48249	Intermediate	0.188072
1307	0	2.7	1	2	5.88805	25.2327	0.0867972	0.0137671	2.92759	5.47052	Low	0.232096
2504	0	4	1	2	4.00729	19.1459	0.00879985	0.00571189	3.88485	3.27886	Low	0.384512
1559	0	3.3	1	2	7.33279	24.8242	0.393419	0.0090141	6.39403	3.7746	Low	0.300176
319	0	10.7	2	2	2.05618	38.7673	0.161959	0.139137	1.38341	2.82808	Intermediate	0.415941
873	0	3	1	2	5.69921	26.1804	0.484715	0.00591397	2.65119	3.33525	Low	0.224593
2270	0	4.9	1	3	8.84646	24.8217	0.019573	0.00170151	4.19033	3.24092	Intermediate	0.286563
2274	0	4.3	1	2	6.22798	27.9618	0.0178378	0.00561195	2.87607	3.00411	Low	0.201338
735	0	6.9	3	2	3.84183	15.4655	0.00944917	0.00803177	4.87563	3.84888	Intermediate	1.70516
1621	0	6.5	1	3	5.93135	26.487	0.0642521	0.00095073	1.99887	2.68069	Intermediate	0.294124
1314	0	5	1	2	3.80651	2.5406	0.0047963	0.0237198	2.02725	3.57901	Low	1.38215
630	0	5.5	1	3	4.78031	11.9197	0.0243869	0.00678399	4.41513	18.2685	Intermediate	2.02289
567	0	3	1	2	6.30101	19.9703	0.0233548	0.00541404	2.43836	4.59953	Low	0.315081
514	1	5.2	1	3	7.24263	11.6716	0.0185204	0.120214	5.89936	5.82881	Intermediate	1.12026
1993	0	3.5	1	2	4.6332	28.0848	0.0115328	0.00167095	5.05304	1.28688	Low	0.175779
617	0	4	1	2	9.21977	11.6001	0.0762152	0.00740917	3.89585	12.7601	Low	1.15611
256	1	8.5	3	3	9.71877	5.44202	0.0413657	0.354804	4.70286	18.5483	High	16.0433
3728	0	12	3	2	4.98537	15.3714	0.006959	0.0112925	4.21022	4.28703	Intermediate	3.65316
3328	0	7.5	2	2	15.1166	12.6643	0.00496969	0.00460825	3.80339	3.04832	Intermediate	1.33758
2241	0	11	2	3	15.9997	10.8838	0.034482	0.00860842	4.70313	9.9255	Intermediate	4.04441
1640	1	7	1	2	10.3441	15.7683	0.00511847	0.00355965	5.19757	4.0082	Low	0.80808
2865	0	2.5	1	3	0.71918	22.3871	0.00165642	0.0092157	2.68483	3.22341	Low	0.234983
2392	0	5.5	3	3	20.438	13.0173	0.0457851	0.0333577	9.00682	21.1188	High	5.24671
1779	0	4	1	2	11.904	13.1381	0.195121	0.000886909	5.7081	2.84946	Low	0.624594
2868	0	9	2	3	3.85438	9.61007	0	0.00154796	1.34663	2.05325	Intermediate	1.85993
2531	0	8.5	2	2	2.06068	12.9402	0.0360814	0.00627324	7.72459	2.35137	Intermediate	1.9013
874	0	4.3	1	3	6.12602	23.332	0.0557039	0.00322829	3.19734	2.9535	Intermediate	0.282791
683	0	7.5	3	3	1.57343	17.2568	0.0227489	0.461439	2.36869	0.853198	Intermediate	2.22553
1143	0	17	2	3	3.54806	22.962	2.06204	0.108922	7.6439	3.50417	Intermediate	8.14723
1168	0	6.5	1	3	7.43339	16.1356	0.0156303	0.0094208	2.94647	2.20517	Intermediate	0.607371
2508	0	3.3	1	2	6.15365	17.6296	0.0104941	0.00547361	3.48517	4.5248	Low	0.40323
2217	0	3.5	1	2	7.17209	17.578	0.0619255	0.0164822	3.7286	5.68094	Low	0.46383
106	0	6	3	4	15.5909	16.2269	0.0662701	0.0488451	7.44681	5.78542	High	1.74553
794	1	17	3	3	53.2009	16.5807	0.0147554	0.352318	13.4382	16.1782	High	24.7071
600	0	10.2	3	4	16.9061	8.66207	0.0735744	0.330152	8.3869	11.5297	High	11.7223
202	0	13.5	3	2	16.0665	11.2298	0.023806	0.012141	3.78383	3.1028	High	5.24966
768	1	8	3	2	7.97346	9.70028	0.0149654	0.0104077	8.82506	3.68879	Intermediate	3.46743
205	1	11.5	3	3	18.5629	17.3199	0.0234464	0.0385906	6.3956	7.78078	High	3.81136
458	1	6	3	3	5.21184	16.0377	0.166259	0.0432853	6.18998	4.006	High	1.66372
1588	0	7.9	3	4	8.09651	10.6567	0.0131842	0.418717	6.48952	7.44306	High	6.02212
1371	0	10.4	2	3	5.68966	19.2328	0.00444746	0.0015465	4.2851	7.19498	High	1.78817
1019	0	4.8	3	3	9.92107	10.8614	0.0298651	0.0447349	9.05923	8.22747	High	2.71565
127	1	9.7	2	3	3.5774	27.8966	0.0152059	0.0005875	3.1135	4.34129	Intermediate	0.710811
1230	0	11	3	3	24.5333	13.342	0.0409491	0.289249	6.10675	16.4639	High	10.4738
454	0	3.5	1	2	6.17949	18.9155	0.0559163	0.00842555	2.94601	3.60531	Low	0.35755
1657	0	3.5	1	3	3.40355	27.2238	0.0158893	0.0110503	5.42737	2.59867	Low	0.208324
668	1	11	3	4	18.4078	22.2066	0.443566	0.537861	9.33495	6.27416	High	5.6742
2386	0	5	1	2	3.4588	10.5763	0.0137158	0.00476936	5.0413	3.87087	Intermediate	0.89282
2090	0	4	1	3	1.50189	13.5224	0.0416261	0.178197	2.43456	3.47522	Low	0.69093
1208	1	6	1	3	13.3037	14.6174	0.0818047	1.65815	8.22535	9.44364	Intermediate	10.0117
834	0	4.2	1	3	2.70574	17.324	0.00298741	0.00554028	3.14068	2.03744	Intermediate	0.403678
1639	0	4.5	1	2	6.19957	5.33612	0.0240377	0.0139309	4.4691	7.91198	Intermediate	1.49171
250	1	12.5	3	4	39.1783	10.0839	0.0424755	0.0845164	9.83487	21.508	High	18.3075
320	0	6.8	3	3	12.5286	13.9628	0.0363407	0.0621301	8.61996	5.65002	High	2.48906
494	1	14	3	3	10.9661	12.2299	0.0266014	0.0409244	8.41617	14.1542	High	13.4057
860	1	8.8	2	2	3.51277	18.8443	0.0216758	0.0683378	2.24387	2.45155	Intermediate	1.11274
2145	0	4	1	2	7.92235	14.9475	0.0194908	0.00702849	3.22235	4.38027	Low	0.526767
637	0	2	3	2	3.63636	16.1787	0.00726084	0.0387134	2.23639	2.94078	Intermediate	0.685864
1317	0	3.8	1	3	3.43223	17.692	0.0126177	0.107055	5.58454	4.23691	Low	0.535477
213	1	5.5	3	2	8.13691	7.38196	0.0203116	0.00941718	2.89011	5.44328	Intermediate	2.41967
1045	0	3.2	1	3	6.84388	9.83606	0.0775711	0.0539471	3.13807	3.76532	Low	0.696247
770	0	6.8	3	3	2.04835	19.1379	0.0253264	0.00704534	4.77836	3.06923	High	1.24148
563	0	5.1	1	3	5.67368	20.9713	0.0718491	0.00574341	3.5647	5.58317	Intermediate	0.4538
245	0	10.2	3	3	26.0352	12.3385	0.211099	0.0446812	6.84681	8.08902	High	4.75679
359	1	7	3	2	18.3598	9.01408	0.132638	0.0208	4.83824	12.1346	Intermediate	4.36231
1584	0	4	1	3	6.26667	13.2674	1.10048	0.274552	10.4747	12.758	Low	2.78507
485	0	7	3	3	8.26541	22.8157	0.0761067	0.0594934	6.00138	2.82661	High	1.07395
1426	1	8	3	3	17.5935	4.68312	0.0813373	0.184783	13.4705	11.7734	High	11.7871
2734	1	4	1	3	5.15281	24.4755	0.0123118	0.0146272	5.16746	1.99112	Low	0.25761
2752	0	4.5	1	2	12.2552	26.7506	0.0526966	0.010235	4.06509	3.20193	Intermediate	0.235976
1598	0	3.6	1	2	5.5906	9.83713	0.0193789	0.019253	6.30261	6.52726	Low	0.953778
1782	0	5.5	3	2	14.2205	14.0078	0.0834484	0.103172	3.43412	12.9832	Intermediate	2.7264
70	1	9.5	3	4	17.7075	10.9069	1.58047	3.25477	5.96368	6.17928	High	422.888
2009	0	3	1	2	7.69779	21.7056	0.0214478	0.0113	3.3143	4.7756	Low	0.292146
1175	0	13.7	3	2	6.5674	11.9219	0.0144896	0.00970362	4.60556	3.78391	High	5.8671
1129	1	10.5	3	3	8.92953	16.9495	0.0302681	0.00577844	7.44139	10.7411	High	4.30821
1608	0	4.9	1	2	1.13112	8.10365	0	0.0844474	4.51011	1.71938	Intermediate	1.00425
1552	0	5.7	1	2	5.42419	22.6283	0.0148758	0.00258635	6.28255	4.37827	Intermediate	0.454863
1169	0	3.8	1	2	10.9707	13.898	0.0652454	0.0134445	5.4153	5.3318	Low	0.644412
1485	0	4.5	1	2	4.20201	14.0838	0.00491332	0.00455598	3.74244	3.83448	Intermediate	0.605797
1411	0	4.5	1	2	6.78591	25.1412	0.0597921	0.00277217	3.90356	5.71792	Low	0.314247
1733	0	8	3	4	10.2655	7.93549	0.0423849	0.0275116	4.03141	23.4983	High	10.6526
444	1	25	4	4	5.11204	27.9501	0.0222055	0.0068635	3.9057	5.80152	High	15.9648
3392	0	4.2	1	1	9.6672	15.1896	0.0230287	0.0100096	6.8526	9.46696	Intermediate	0.85165
3250	1	3.2	1	3	5.82043	21.68	1.30406	0.0144412	3.37245	5.28481	Low	0.492908
3944	0	8.2	3	3	8.64029	12.2396	0.00595488	0.00966313	4.72288	3.05388	High	2.36977
4074	0	4.8	1	2	6.75701	21.3449	0.00304875	0.00282701	5.21422	5.39442	Intermediate	0.436792
288	1	6	3	3	4.85451	11.9506	0.0608179	0.0296814	5.0284	5.27887	High	2.16369
2150	0	5	1	2	3.29282	21.6503	0.505282	0.00622447	6.64265	5.51113	Intermediate	0.577576
1717	1	10.6	3	4	5.80884	21.039	0.0463326	0.00358023	6.45314	7.71219	High	2.65228
2630	0	4	1	2	4.83258	21.8398	0.0548025	0.344072	3.52454	7.2837	Low	0.623508
3631	0	4.5	1	3	2.062	12.1015	0.00255271	0.0094682	3.1073	2.46343	Intermediate	0.63046
94	0	3.2	1	2	11.9096	33.5879	0.0262227	0.00243156	8.27676	4.96347	Low	0.157569
224	1	9.5	3	4	4.70228	10.5528	0.0148668	0.146472	3.66487	13.1843	High	6.96568
2246	0	5.5	1	3	8.20799	20.3926	0.0260638	0.00469938	3.78179	5.03785	Intermediate	0.473913
842	1	4.5	1	2	2.75389	29.284	0.0481448	0.00223216	3.85526	2.2795	Intermediate	0.194042
3205	0	8.5	2	2	5.01404	10.8492	0	0.59044	2.21711	1.55504	Intermediate	3.39548
3974	0	5	3	3	18.3275	14.5782	0.196556	0.00292084	3.23186	9.38405	High	1.71282
1441	1	5.7	1	2	7.24986	9.08756	0.0176777	0.00341501	4.82775	5.1912	Intermediate	1.15347
3766	1	7.5	3	3	5.98723	14.3106	0	0.00130047	3.42563	4.93318	High	1.96314
2782	0	7.2	3	3	4.87354	30.8951	0.0152261	0.00235311	3.13194	3.17253	High	0.525301
3834	0	4.5	1	3	6.13852	17.1748	0.162821	0.0105464	5.71547	5.32961	Intermediate	0.606632
992	0	11.8	2	2	0.760317	17.5762	0.0235313	0.0366971	4.4445	1.15169	Intermediate	1.89114
1092	0	4.2	1	2	1.57744	20.8821	0.0308976	0.000895327	3.59676	2.28887	Intermediate	0.331576
972	0	3	1	3	9.55659	21.4698	0.0158836	0.00690394	5.11992	5.20091	Low	0.320677
648	0	9.5	2	3	7.50941	14.7294	0.0096013	0.0218124	4.4243	6.9813	Intermediate	2.16697
952	0	5	1	2	3.35346	12.8628	0.0123728	0.00491695	3.4345	4.31601	Intermediate	0.728891
963	0	5.8	1	2	6.39561	11.6685	0.0961269	0.0151212	4.55511	12.1307	Intermediate	1.54304
755	0	3	1	2	6.1684	12.0695	0.005747	0.0166532	3.41214	13.2933	Low	0.980764
919	0	3	1	2	8.57761	11.5894	1.32037	0.161896	8.76441	11.558	Low	2.16492
656	0	4	1	3	7.81456	13.1672	0.018566	0.0909974	3.2157	6.3071	Low	0.741833
175	0	5	1	2	9.94099	9.61508	0.66413	0.00646385	3.38166	7.78089	Intermediate	1.36334
155	0	7	3	2	1.23304	57.9639	0.0633943	0.244416	1.45416	0.7597	Intermediate	0.0871625
141	0	0.7	1	2	10.3188	17.1841	0.0482813	0.103841	4.01702	6.25288	Intermediate	0.35927
166	0	7	3	2	11.3724	22.7661	0.0535058	0.0902705	6.37701	3.25127	High	1.14658
1520	0	2.6	1	3	3.39349	26.4691	0.0317943	0.00780403	4.23374	2.54508	Low	0.182112
1299	0	6.7	3	2	5.97854	33.3149	0.00890044	0	5.3615	2.94275	Intermediate	0.444469
1380	0	2	1	2	6.67407	27.7538	0.0333832	0.00116082	3.93988	1.96064	Low	0.141988
523	0	3.4	1	2	4.0799	7.45129	0.0220199	0.11613	1.77983	1.96995	Low	0.781611
604	1	6.2	3	2	14.598	8.43427	0.0773603	0.00570611	5.22224	14.4958	Intermediate	4.66122
788	0	5.2	1	3	3.82922	25.0805	0.0260049	0.164274	4.79742	3.65916	Intermediate	0.394869
1218	0	16	3	4	15.0613	16.2241	0.00609269	0.153245	6.31201	9.47413	High	10.3947
722	0	1.9	1	3	13.9018	26.4593	0.0430657	0.0269551	3.48092	1.73814	Low	0.145748
822	0	5.5	3	3	15.8261	17.3827	0.0686257	0.0192104	4.65747	5.58366	Intermediate	1.26829
737	0	3.2	1	2	6.06244	16.5859	1.22209	0.0125039	3.61775	4.93383	Low	0.680845
1525	0	4	1	2	12.6747	25.2031	0.0232405	0.061957	3.60877	8.63294	Low	0.351333
505	0	4.3	1	2	2.65994	15.9723	5.79337	0.0658833	2.42603	2.75636	Low	3.79268
194	0	4.5	1	3	6.05185	25.737	0.0289547	0.00223741	2.99349	4.93427	Intermediate	0.272214
694	1	10.1	3	3	21.2912	12.287	0.0295098	0.374728	4.56969	5.66553	High	5.43328
435	0	5.5	1	2	3.6868	12.8118	0.0275919	0.0049749	2.6229	5.27776	Low	0.80956
3377	0	7	1	2	4.04172	19.0574	0.0168265	0.00346727	4.16301	3.42544	Low	0.618089
2352	1	7	1	2	4.36611	9.42829	0.00825211	0.00765194	3.13614	5.05072	Low	1.28605
2881	0	4.5	3	2	2.89111	20.9168	0.0342723	0.0491141	2.92914	2.06855	Intermediate	0.716709
2685	1	5.5	1	3	9.20337	19.0181	0.0392366	0.00316373	8.4753	4.55221	Intermediate	0.618402
3074	0	4.5	1	2	3.00289	18.5432	0.0567724	0.00455567	3.27538	3.15497	Low	0.427041
2839	0	8	3	3	3.42481	14.3086	0.174581	0.0190792	3.90382	5.64945	High	2.49336
992	0	13.5	3	2	9.29591	20.9125	0.00516492	0.0107759	2.6359	1.8904	Intermediate	2.42908
1049	1	5.5	1	1	3.68736	20.2115	0.00206555	0.00095766	6.63769	4.55361	Low	0.543739
2718	0	4.5	3	2	11.5879	6.09542	0.016933	0.025515	6.03794	2.7565	Intermediate	2.2151
78	1	9	2	2	7.95852	12.1965	0.162555	0.793798	4.66431	5.31239	Intermediate	6.26906
2343	0	5	1	2	9.10573	17.4167	0.0246734	0.00571973	3.64243	5.79346	Low	0.566155
1893	0	9.5	2	3	4.51731	11.6506	0.0402445	0.00583087	3.81216	10.2873	Intermediate	3.23348
1879	0	9.4	2	3	6.88113	9.95334	0.023905	0.0387913	3.00262	1.29503	Intermediate	2.05162
1955	0	4.5	1	2	6.03307	13.7114	0.0105972	0.0204717	2.9339	2.46737	Low	0.558781
1670	0	2.5	1	2	13.1889	9.64756	0.350671	0.0105018	5.12419	4.5683	Low	0.732917
2964	0	4.5	1	2	2.9482	29.4935	0.0153406	0.0110638	7.03329	1.50344	Low	0.208901
958	1	6.3	1	2	7.54585	11.6151	0.0675531	1.35113	3.9765	3.55697	Low	5.28018
109	0	7.5	2	2	8.57523	22.0788	0.0560278	0.00796053	6.39765	3.79595	Intermediate	0.859559
134	1	7.5	3	2	10.1175	14.0777	0.0286109	0.00368472	3.86068	3.5481	Intermediate	1.86005
1888	0	12	3	2	3.17398	21.551	0.0106249	0.00633351	3.81503	4.06965	Intermediate	2.30844
1133	0	4	3	2	5.71764	18.7422	0.00179368	0.0207903	4.88693	5.69856	Intermediate	0.984976
442	1	11.5	3	3	2.40887	4.57516	0.00763831	0.0141656	8.0466	1.44389	High	7.28655
1757	1	5.5	1	3	33.3557	18.5437	0.0159089	0.00737591	4.77829	18.1722	Intermediate	1.06858
562	0	4.5	1	2	5.49415	49.02	0.0127863	0.0128444	4.8104	1.65973	Low	0.0477578
1589	0	7.3	3	2	5.04085	16.253	0.009738	0.0131684	6.48251	3.86638	Intermediate	1.83576
240	1	11	2	3	12.1861	19.0612	0.0388574	0.131114	10.6049	8.02827	High	3.13822
330	1	7	3	3	9.82628	13.8069	0.0485742	0.0225207	2.44996	2.89867	High	1.6321
1666	0	2.8	1	2	8.72474	12.098	0.0663365	0.0101055	3.9943	6.17074	Low	0.629971
1516	0	5.5	3	3	18.9625	7.31487	0.0436512	0.00700554	5.31266	7.90437	High	2.92006
1493	0	6.9	3	3	8.20197	20.9346	0.0358239	0.00249138	4.28421	4.26705	High	1.12231
1367	0	3	3	2	10.5504	10.9611	0.0348098	0.00556519	3.69873	3.166	Intermediate	1.15026
372	0	1.5	1	2	10.2084	17.018	0.0269479	0.00146988	4.5934	5.51343	Low	0.349648
873	1	16	3	2	7.38876	20.2496	0.0840544	0.18874	8.16551	7.63853	Intermediate	8.69869
375	0	3.9	1	2	4.67919	16.4944	0.0566755	0.00262768	2.2494	6.31154	Low	0.515968
953	0	13	3	4	7.20344	12.5001	0.018928	0.0135624	4.29033	6.26504	High	5.74345
374	0	6.5	1	2	6.27201	19.8697	1.284	0.0363176	4.5422	1.6789	Low	0.794595
2208	0	4	1	2	5.87243	11.5857	0.0176374	0.00408866	2.81923	4.16756	Low	0.652998
2372	0	3	1	2	8.75055	10.5003	0	0.00678722	4.22985	9.8196	Low	0.890825
182	0	12	3	4	131.808	5.87392	0.128088	0.0158635	4.56146	38.9134	High	27.6409
1343	0	1.1	1	3	9.49643	13.0644	0.193938	0.00924374	2.93343	5.68316	Low	0.436781
1270	0	2.2	1	2	10.3681	9.9883	0.0561644	0.0161626	3.44181	5.02787	Low	0.60502
2184	0	3.2	1	2	4.85854	17.4449	0.10467	0.0042199	4.96768	3.71545	Low	0.424931
1462	0	3.9	1	3	11.7712	23.3029	0.00879737	0.0159752	4.07156	3.61459	Low	0.278487
400	0	3	1	2	8.02892	11.7959	0.00295217	0.00615929	6.88388	1.81238	Low	0.563245
1876	0	2.2	1	2	16.0206	12.7507	0.354253	0.0412956	8.33487	5.89712	Low	0.717662
169	1	15	4	4	110.664	6.6962	2.63176	0.0935931	4.61171	25.1932	High	77.2264
1885	0	3.6	1	2	9.69202	20.0491	0.0112624	0.014919	4.16967	5.39573	Low	0.382436
1843	0	2.9	1	2	7.42675	27.1869	0.0465	0.023484	5.79029	3.61166	Low	0.208231
1731	0	1.9	1	3	3.40142	15.7241	0.0231867	0.00383935	2.69781	2.30489	Low	0.319776
2080	0	3.2	1	3	9.29167	15.8179	0.143911	0.0234763	5.20415	6.22393	Low	0.56219
354	0	4.2	1	2	9.82512	21.9223	0.0258057	0.0217924	3.64699	9.29603	Low	0.460236
1854	0	1.5	1	2	15.1717	9.06001	0.0618342	0.0109213	5.21855	6.61033	Low	0.667811
1489	0	3.4	1	2	5.94196	14.7699	0.0703012	0	3.83462	6.32672	Low	0.575709
1111	0	3.5	1	2	5.26462	19.3127	0.335502	0.0238088	3.34816	6.81513	Low	0.486506
620	0	1.5	1	2	15.0883	10.4681	0.127361	0.0559413	5.70115	7.88984	Low	0.723951
1107	0	4.5	3	3	6.88752	14.9667	0.0351838	0.036703	4.07799	5.12621	Intermediate	1.31332
352	1	6	3	3	7.67769	16.8024	0.00865645	0.00722418	3.57467	5.95719	High	1.41042
1124	0	3.2	1	2	9.08188	12.6711	0.120855	0.00474854	4.96705	7.20088	Low	0.720238
204	0	4.8	3	3	6.3983	13.7499	0.00968551	0.012349	5.54571	4.62185	Intermediate	1.48964
295	1	5.1	1	2	10.8033	8.79729	0.0643464	0.0198888	4.56744	7.32934	Low	1.23064
211	0	1.9	1	3	7.77567	28.5349	0.236028	0.00571654	2.59106	2.24516	Low	0.135244
2660	0	4.1	1	3	3.43629	16.8626	0.0144205	0.0228433	2.0872	1.96902	Intermediate	0.399498
2172	0	10.5	2	3	8.54421	9.98306	0.00996997	0.0190675	6.73867	5.42854	Intermediate	3.49858
1935	0	3	1	2	6.90429	14.4417	0.014487	0.00503752	2.59673	5.50273	Low	0.490972
1785	0	8.5	2	2	7.88936	9.99942	0.0698298	0.0190785	2.09951	2.11216	Intermediate	1.79336
1834	0	6.5	1	3	3.26368	21.9065	0	0.0105623	3.50212	8.48075	Intermediate	0.620322
1862	0	3.9	1	2	5.21144	16.872	0.0374008	0.0057801	3.14958	6.01677	Low	0.509955
1871	0	1.9	1	2	4.27856	14.2482	0.00772308	0.0131292	2.2004	3.35534	Low	0.373441
205	0	5.5	3	2	3.74171	26.4029	0.0153552	0.026697	4.78928	3.36281	Intermediate	0.636388
1746	0	5.5	1	3	8.91259	21.5725	0.0416852	0.00905941	5.78442	4.57935	Intermediate	0.465511
1794	0	1.9	1	2	3.93643	21.1493	0.0154807	0.0071774	3.01596	2.03692	Low	0.219031
433	0	3.5	1	3	7.3327	19.6511	0.0572387	0.00552872	2.15955	6.20424	Low	0.377315
1487	0	8.1	3	3	7.62757	7.94587	0.036156	0.0201158	2.73213	5.64469	Intermediate	3.49754
1502	0	4.2	3	3	5.22764	18.7011	0.0189386	0.00219515	2.75387	3.22403	High	0.780837
1384	0	9	3	3	2.73848	16.1791	0.019167	0.00333244	4.60139	4.09139	Intermediate	2.21713
1433	0	5	1	3	5.64386	19.2847	0.0420795	0.00433545	2.93039	3.7633	Intermediate	0.433326
1632	0	4	1	3	3.4155	22.7206	0.119697	0.00166487	3.34411	5.1706	Low	0.337465
454	0	4.5	1	3	4.35712	14.5061	0.432233	0.00385382	4.25308	4.57358	Intermediate	0.72337
1097	0	8.6	3	3	4.26476	5.07866	0.00633242	0.0088078	4.64481	5.97957	Intermediate	5.09133
1014	0	4.5	1	3	4.92064	22.1095	0.0391068	0	3.00018	4.28249	Intermediate	0.340517
1413	0	6.3	3	4	16.9075	12.1916	0.0254482	0.0766913	4.84335	5.04633	High	2.0999
205	1	12	3	4	29.0416	12.7588	0.193522	0.0644888	3.41763	32.7706	High	23.1672
785	0	1.8	1	3	9.24428	9.60909	0.13647	0.0123793	4.24702	4.67482	Low	0.606699
1124	0	4.3	1	2	3.75278	22.5582	0.0537351	0.00276816	5.79349	4.05609	Low	0.36491
828	0	2	1	2	7.03474	8.03307	0.0398468	0.00639498	3.77798	10.1	Low	0.932979
118	0	6.2	3	3	7.3379	6.36432	0	0.0137267	2.85112	6.03603	High	2.9732
1413	0	2.5	1	2	6.0293	21.7337	0.0273077	0.00105507	3.35485	8.40651	Low	0.337769
501	0	5.6	1	4	4.90727	7.03554	0.00237539	0.00110132	6.64406	4.35464	Intermediate	1.33703
177	0	2.5	1	3	8.9825	17.3633	0.09295	0.00269343	3.96865	8.3176	Low	0.468643
1308	0	2.5	1	3	0.887278	21.9799	0.0219138	0.028448	3.67549	1.89323	Low	0.240048
1371	0	4.6	1	3	1.05124	23.1177	0.00887958	0.0247013	3.64464	1.74309	Intermediate	0.296881
932	0	3.5	1	3	4.94184	18.7263	0.0301259	0.0161163	2.49974	6.33913	Low	0.419955
1266	0	3.5	1	2	6.12827	17.1472	0.046172	0.00856279	2.72275	4.78486	Low	0.429612
563	0	5.4	1	3	6.41693	9.98417	0.0192655	0.00669911	2.879	6.13146	Intermediate	1.01011
1177	0	4.1	1	2	4.26486	27.2423	0.0400126	0.00463782	3.46113	1.7641	Low	0.199246
1126	0	3	1	3	5.0517	28.2362	0.0184701	0.00160564	5.18365	2.89127	Low	0.177484
840	0	3	1	2	7.37378	20.4605	0.0190924	0.0188103	2.32827	4.60362	Low	0.305756
1140	0	10	2	2	4.2877	18.3051	0.0233706	0.00162532	3.06321	5.05024	Intermediate	1.533
1071	0	2.5	1	2	5.2101	18.1224	0.140832	0.0438864	2.11656	3.4488	Low	0.337633
324	1	5.7	1	3	3.69987	7.18827	0.0202945	0.017773	4.70129	5.37901	Intermediate	1.37192
582	1	12.2	3	4	16.4819	9.82592	0.0402051	0.0107541	8.22186	6.66338	High	7.07312
1463	0	4	1	2	4.51279	25.659	0.0151211	0	4.89002	5.10006	Low	0.281223
193	0	5	1	4	9.38322	4.04991	0.0113634	0.00368792	2.87445	8.57929	Intermediate	1.62177
2412	0	3	1	2	10.3636	7.04224	0.0169932	0.00656552	4.13199	7.48826	Low	0.977797
2257	0	1.9	1	2	8.08554	15.4259	0.0438861	0.00542591	3.22669	3.13159	Low	0.347031
932	0	2.8	1	3	3.91864	11.8967	0	0.0949102	8.73351	7.89543	Low	0.969638
1590	0	2.1	1	2	7.44287	19.0741	0.0164642	0.00272621	6.28313	3.86637	Low	0.326963
293	0	4	1	3	10.1983	15.0713	0.0111852	0.00453762	5.03026	5.67369	Low	0.593668
2263	0	4	1	2	10.0036	12.1517	0.00690727	0.0133436	6.03746	3.17729	Low	0.66684
1495	0	4.2	1	2	5.95325	25.1167	0.0252613	0.00819841	4.17794	2.69311	Low	0.253475
1165	0	3	1	3	8.89408	21.0235	0.136626	0.00776869	2.20339	3.08013	Low	0.269034
485	1	5.2	3	3	4.36526	8.22851	0.009108	0.00703798	5.19242	4.17023	Intermediate	2.24799
406	0	3.5	1	2	5.48852	14.801	0.032394	0.0315399	1.95724	4.64263	Low	0.500235
634	1	4.3	1	4	5.25339	9.97121	0.0164712	0.0133641	2.91093	10.0396	Intermediate	1.09701
1011	0	4	1	3	4.02309	11.4672	0	0.00828635	2.703	2.03597	Low	0.577287
967	0	3.2	3	2	5.13873	8.25776	0.00786598	0.0164113	2.95296	1.37813	Intermediate	1.29413
714	0	2.7	1	2	4.64623	25.1157	0.0281611	0.00130565	3.21922	4.15283	Low	0.212544
408	0	3.5	1	2	3.39308	20.5054	0.0515266	0.00259669	3.75753	4.32149	Low	0.348741
749	0	2.4	1	2	9.19965	16.8479	0.014443	0.0323654	4.45825	9.23046	Low	0.525753
1018	0	2.8	1	2	39.5621	8.90128	0.144951	0.023216	6.57744	9.98529	Low	0.957828
603	0	6	3	3	17.0206	11.1806	0.052262	0.00660832	4.11835	8.30796	High	2.36738
1355	0	7.6	2	4	9.15664	10.0347	0.123826	0.0386213	9.28616	7.306	High	2.98354
1063	0	7.5	2	4	7.62234	21.087	0.0338955	0.00449004	2.42634	4.29934	High	0.783312
3498	0	7	1	2	8.3782	30.1571	0.0829006	0.00567799	6.90309	4.4082	Low	0.337599
1416	0	6	1	3	4.5114	20.5498	0.0584477	0.033873	5.91182	8.70617	Intermediate	0.743487
3229	0	7.7	2	2	4.93458	25.9204	0.0164641	0.00699724	4.70853	3.93558	Intermediate	0.638537
3480	0	9	3	4	5.96378	15.0997	0.0214389	0.0480425	3.82843	5.77864	High	2.64171
1793	0	9.5	2	3	8.25502	23.366	0.00505812	0.00469024	3.93219	3.95017	Intermediate	0.933935
1754	1	8.5	2	2	9.97319	11.7452	0.049263	0.0142751	4.5778	11.7802	Intermediate	3.0925
1435	0	4.5	1	4	12.8203	13.2229	0.0424421	0.0247938	6.34726	5.66453	Intermediate	0.780517
2259	0	5	3	3	12.251	8.40338	0.03809	0.0298859	7.26767	14.3995	High	4.34412
2283	0	6	1	3	4.0314	25.2133	0.0110675	0.00705554	2.26912	3.82118	Intermediate	0.324111
1955	0	10.5	2	3	5.89247	14.9308	0	0.000621422	6.79171	2.07921	Intermediate	1.99831
2186	0	4.5	3	2	1.60557	27.9062	0.0114672	0.0106332	2.62975	2.11075	Intermediate	0.41278
1881	1	10	3	3	7.27965	10.5387	0.0374248	0.0725043	5.14907	6.63272	High	4.8904
1883	0	7	3	3	26.4422	9.77856	0.0535885	0.301415	7.97977	9.40477	High	5.27339
1759	0	4.5	3	3	10.055	15.6343	0.0116932	0.0206691	4.24138	8.56274	Intermediate	1.48092
1952	0	3.7	1	3	7.12905	23.3633	0.0379304	0.0131894	3.27392	4.85725	Low	0.29066
1946	0	4	1	4	10.7205	19.651	0.425081	0.0459112	3.52562	3.62591	Intermediate	0.429127
819	0	8.5	3	4	27.3349	9.46765	0.0238603	0.00553124	4.11731	15.1508	High	5.40453
1521	0	5.5	1	2	4.76215	23.2567	0.0386035	0.0027236	4.52286	3.43586	Low	0.374429
750	0	5.2	1	3	11.3742	12.3818	0.0473372	0	3.6597	4.42242	Intermediate	0.749292
158	1	11	3	3	6.58173	13.0506	0	0.00223864	3.19741	2.74848	High	3.12863
1423	1	13.5	3	3	5.49154	18.0686	0.018738	0.00814463	4.03044	2.35005	High	3.29763
1528	0	4.5	1	2	5.99128	17.6677	0.0580591	0.00646037	2.65666	5.31745	Intermediate	0.496381
1450	0	14	3	3	8.56314	14.0644	0	0.0133943	6.28127	7.68451	High	7.04132
1520	0	8	3	3	7.5895	15.4159	0.029166	0.0207665	3.90034	7.3612	High	2.37385
1560	0	5	1	3	9.69773	14.809	0.00488651	0.00283195	3.79091	3.16367	Intermediate	0.570691
1496	0	3.8	1	2	7.07855	15.3715	0.0330163	0.000637813	5.08905	6.07723	Low	0.59735
1499	0	6	3	3	9.06778	15.8613	0.128192	0.0148586	3.9396	6.07453	Intermediate	1.60966
1531	0	3.9	1	2	7.23235	10.8977	0.0160087	0.0116635	4.1656	7.03215	Low	0.852184
1657	0	15	2	3	4.27205	14.0315	0.0108208	0.01087	4.57365	6.66225	Intermediate	5.14077
1373	0	10.4	3	3	3.02771	8.77119	0.00503964	0.0175242	3.78588	2.97862	High	4.20128
139	0	5.5	1	2	12.3425	15.1598	0.105271	0.0358877	5.39515	20.9977	Intermediate	2.03526
3987	0	2.7	1	3	12.6364	6.54154	0.0520366	0.0048252	5.1206	10.5195	Low	1.20049
2190	0	5	1	3	6.70043	9.27538	0.0129989	0.00904016	2.61798	3.15337	Low	0.824561
900	1	10	2	3	2.16569	9.45481	0.12156	0	5.18148	2.44589	Intermediate	2.77673
2219	1	6	3	3	15.8351	10.6186	0.00500407	0.00116003	3.51527	7.92775	High	2.30737
595	1	16	3	4	23.7035	9.32078	0.165007	0.0294243	9.97483	5.92865	High	13.6326
1889	0	5.5	1	3	6.65909	15.4995	1.28309	0.0852714	6.11326	3.91371	Intermediate	1.20229
2231	0	4.7	3	2	3.53956	23.6015	0.0855002	0.00110114	4.01793	3.45181	Intermediate	0.664333
2038	0	6.5	1	3	12.6023	15.1604	0.0211329	0.00685857	3.71307	6.11139	Intermediate	0.824157
1620	0	6.5	1	4	10.3041	12.6707	1.46662	0.00546603	3.71166	11.455	High	2.26687
3615	0	2.4	1	4	7.77475	23.1982	0.0135404	0.0523149	4.87046	14.4042	Intermediate	0.477389
2299	0	3.5	1	3	8.16681	13.7406	0.0108889	0.0151454	3.63513	13.2909	Low	0.929108
1906	0	5.5	1	3	9.4935	13.7244	0.0133396	0.0907088	4.75704	6.18104	Intermediate	0.934375
3639	0	7	1	3	7.80032	34.541	0.0365617	0	2.92288	3.26995	Intermediate	0.189537
2799	0	6.3	1	3	2.79461	24.8994	0.458695	0.381179	4.45934	2.21686	Intermediate	0.658538
2489	0	3.6	1	2	4.11829	23.5071	0.0831321	0.00722681	4.20034	5.45353	Low	0.316803
102	1	6	3	3	13.6074	12.1744	0.213706	0.00181247	5.84928	9.36409	Intermediate	2.72526
2003	1	5.5	3	2	6.33099	12.0957	0.0716896	0	2.90986	1.9421	Intermediate	1.42931
2378	0	2.8	1	2	4.788	21.0014	0.728129	0.0158243	3.7871	7.80037	Low	0.479702
3222	0	6	1	2	5.12735	30.4155	0.0483161	0.00672032	4.22708	3.48283	Low	0.242832
2780	1	6	1	3	17.1839	6.70345	0.0330412	0.00164133	4.47371	8.03795	Intermediate	1.56196
3146	0	2.5	1	1	3.61108	20.8502	0.0116493	0.00540104	3.68504	3.76382	Low	0.281434
457	1	4	3	4	20.3846	12.6296	0.0725877	0.0504813	4.9705	23.599	High	4.31206
774	0	3.5	1	2	5.08836	24.8255	0.004298	0.0159416	4.63796	2.32078	Low	0.23428
1404	0	5.7	1	2	9.86058	13.2283	0.0354621	0.0461626	8.08259	2.28706	Low	0.869296
597	1	7.8	2	4	35.8755	6.1796	0.03371	1.81064	10.0887	4.9747	High	28.862
1787	0	5	1	2	9.27692	32.6516	0.0741907	0.00499317	2.32709	2.36811	Low	0.150928
3271	0	4.7	1	2	5.55567	31.8393	0.00706319	0.0147363	3.59614	5.06515	Low	0.192506
1928	0	7.5	3	3	1.85704	16.1777	0.0156083	0.000603046	2.37858	2.12014	Intermediate	1.42982
2830	0	0.9	1	3	2.14608	16.3661	0.00212331	0	2.19804	2.9143	Intermediate	0.266183
3267	0	3.3	1	3	5.99827	26.8486	0.0123402	0.0143033	4.14747	2.51301	Low	0.192843
1789	0	14	2	2	6.99108	14.1285	0	0.0211849	5.08846	7.87295	Intermediate	4.84098
174	1	13.5	3	4	13.0507	26.7469	0.0090623	0.002626	2.74684	2.43462	High	1.59387
2789	0	9.2	3	3	5.98035	19.177	0.0153242	0.0224987	3.07395	11.7882	Intermediate	2.77213
662	0	7.2	2	2	2.08067	20.2464	0.00819347	0.0384627	3.04289	1.15073	Intermediate	0.733911
2564	0	5.6	3	2	6.80862	25.4819	0.0133881	0.00155179	4.38426	2.26251	Intermediate	0.601266
62	1	11	3	4	4.62895	16.079	0.0854239	0.0108015	3.7203	5.38448	High	3.1754
110	1	11.3	2	2	40.0722	8.50162	0.260616	0.0711434	5.75699	12.5402	Intermediate	6.23682
386	0	7.1	2	3	7.46591	14.7833	0.0284479	0.0533074	5.02849	4.04833	Intermediate	1.35863
2439	0	3.7	1	2	4.46382	32.8889	0.0250238	0.00193366	3.24562	2.46723	Low	0.129119
2067	0	4.5	1	3	7.82148	22.2846	0.0073844	0.0427958	3.19156	2.16848	Intermediate	0.305988
1997	0	7.2	2	2	7.76397	25.0685	0.00742925	0.0852505	1.90921	3.33176	Intermediate	0.582074
373	0	5.5	1	3	3.04469	37.6929	0.0115312	0.00801938	2.8658	1.27596	Intermediate	0.11067
693	0	6	1	2	14.3814	26.7685	0.0180215	0.00835542	2.05189	3.73902	Low	0.271574
1905	0	9	2	2	0.333171	25.5155	0.008918	0.0289429	0.387953	0.104374	Intermediate	0.553925
1329	0	3.1	1	2	2.93343	10.3212	0.0118098	0.00136886	3.93164	5.20205	Low	0.70628
1398	0	2	1	2	12.2074	24.4269	0.434123	0.00878581	6.16189	11.0379	Low	0.384879
2004	1	1.5	1	2	16.4287	9.14641	0.410322	0.0145922	4.43619	8.34944	Low	0.803456
355	0	2.5	1	2	3.09591	19.6547	0.448893	0.00608545	3.03893	5.80395	Low	0.391424
357	1	2.5	1	2	6.06848	13.3098	0.945852	0.0102781	3.46858	4.39235	Low	0.672058
1729	0	2.6	1	2	5.5916	23.6496	0.0469668	0	3.87994	5.07437	Low	0.252373
727	0	2.5	1	2	9.64603	11.3976	1.74421	0.00830397	5.57836	8.02128	Low	1.35501

## Sheet: Sheet2
RISK	Risk
2.973195338559	2.9732
3.792675981958	3.79268
4.308206292306	4.30821
5.404532064059	5.40453
1.1502617196061	1.15026
1.2941252555585	1.29413
1.3370341981357	1.33703
1.4917085868832	1.49171
1.5329953262067	1.533
15.964848617178	15.9648
1.7933634405995	1.79336
2.3738460120017	2.37385
2.7850731441668	2.78507
5.0913296481021	5.09133
5.2496550378993	5.24966
10.0117303099365	10.0117
1.00425179535903	1.00425
1.01011268502174	1.01011
1.03947115773336	10.3947
10.4737507433279	10.4738
10.6525782493976	10.6526
1.06857832969359	1.06858
1.07395005143757	1.07395
1.09701469468527	1.09701
1.11274066998499	1.11274
1.12231448259496	1.12231
1.14657821878917	1.14658
1.15347367063089	1.15347
11.7223158612033	11.7223
11.7871486421397	11.7871
1.20048553315239	1.20049
1.20229340113734	1.20229
1.23063571326889	1.23064
1.24148348935648	1.24148
1.26828622020522	1.26829
1.28605136485614	1.28605
1.31331913389364	1.31332
13.4056825544582	13.4057
1.35862996327136	1.35863
13.6326050426208	13.6326
1.36334278855094	1.36334
1.37191868188721	1.37192
1.41041569049241	1.41042
1.42930918185128	1.42931
1.42981875385432	1.42982
1.48092430236871	1.48092
1.48963929834256	1.48964
154303665721108	1.54304
156195725867634	1.56196
159387200609608	1.59387
160965929430816	1.60966
162177486716738	1.62177
163209943942512	1.6321
166371639210895	1.66372
171281863451825	1.71282
174552699836668	1.74553
178817433389269	1.78817
183074888024935	18.3075
183575839036872	1.83576
186005265347609	1.86005
189113834038283	1.89114
196314098050701	1.96314
199830902897751	1.99831
203526212364089	2.03526
205162248189726	2.05162
209989998164315	2.0999
216369024504474	2.16369
216491658397979	2.16492
216697038223219	2.16697
221510063823448	2.2151
221712831356721	2.21713
222553485521916	2.22553
224799036490314	2.24799
226687057840101	2.26687
230736981001982	2.30737
230843586688275	2.30844
231671874925525	23.1672
236738288961456	2.36738
236976558879287	2.36977
241967250389453	2.41967
242907988734358	2.42908
247071076271503	24.7071
248906384148523	2.48906
249336362695285	2.49336
264170583495117	2.64171
265228052203332	2.65228
271564755064639	2.71565
272526437379201	2.72526
272640178624539	2.7264
276409006204174	27.6409
277212841347477	2.77213
277672725257797	2.77673
288620470261055	28.862
292005886933878	2.92006
298354021070202	2.98354
309249607376922	3.0925
312863026587705	3.12863
313822462640145	3.13822
317539752856815	3.1754
323347573582545	3.23348
329763061063193	3.29763
339548255822895	3.39548
346742809208939	3.46743
349753736027855	3.49754
349858065109791	3.49858
381135953519221	3.81136
420128313860368	4.20128
422888450939279	422.888
431206413510342	4.31206
434411750962307	4.34412
436230814377368	4.36231
466122111638496	4.66122
475678724628473	4.75679
484098493327285	4.84098
489040288505176	4.8904
514076901709956	5.14077
527338722499246	5.27339
528018490556644	5.28018
543327715939148	5.43328
567419985796122	5.6742
574345426423997	5.74345
586709880954246	5.8671
602211755262548	6.02212
623682285931625	6.23682
626905846648319	6.26906
696568262943021	6.96568
704131705590339	7.04132
707312351798243	7.07312
728654602921223	7.28655
772263699926989	77.2264
814722896619459	8.14723
869868756742969	8.69869
0.047757804106887	0.0477578
0.0871624871600379	0.0871625
0.110669584930511	0.11067
0.129119412215617	0.129119
0.135244191001711	0.135244
0.141987548206356	0.141988
0.145747709819038	0.145748
0.150928002816805	0.150928
0.157568610419426	0.157569
0.175778675126182	0.175779
0.177484014042399	0.177484
0.182112460976529	0.182112
0.188072253547105	0.188072
0.188661300155604	0.188661
0.189537191438805	0.189537
0.192506113921371	0.192506
0.192843289178984	0.192843
0.194041882368873	0.194042
0.199246361249237	0.199246
0.201337757371789	0.201338
0.208230607002434	0.208231
0.208323583755723	0.208324
0.20890140874106	0.208901
0.212543674124466	0.212544
0.219030635606613	0.219031
0.22459262535263	0.224593
0.232095951153728	0.232096
0.234280444413845	0.23428
0.23498337616474	0.234983
0.235975895244854	0.235976
0.240048001378435	0.240048
0.242832250392127	0.242832
0.252373313498955	0.252373
0.253475408561831	0.253475
0.255653472971185	0.255653
0.257610240805554	0.25761
0.266182521896868	0.266183
0.269034486776512	0.269034
0.271573797549787	0.271574
0.272213932093193	0.272214
0.278487115464489	0.278487
0.281222608287464	0.281223
0.281434490927189	0.281434
0.28279091872572	0.282791
0.285117167436201	0.285117
0.285244542480588	0.285245
0.286563283950271	0.286563
0.290659927554174	0.29066
0.292145916410802	0.292146
0.294123828788761	0.294124
0.296342743910645	0.296343
0.296881018144644	0.296881
0.300176185536846	0.300176
0.305755579586411	0.305756
0.305988382088961	0.305988
0.314247240183403	0.314247
0.315081368243521	0.315081
0.316802556206015	0.316803
0.319776039409274	0.319776
0.320677034351972	0.320677
0.324111372232057	0.324111
0.326963454289836	0.326963
0.331576153913322	0.331576
0.337464541169266	0.337465
0.337599395426819	0.337599
0.337632727482188	0.337633
0.337769494351112	0.337769
0.340516884966011	0.340517
0.347031153290181	0.347031
0.348740672889003	0.348741
0.349647669722936	0.349648
0.351333244816302	0.351333
0.357549844842063	0.35755
0.359270370465137	0.35927
0.364910336601473	0.36491
0.366266350290496	0.366266
0.370630731408517	0.370631
0.373440844621918	0.373441
0.374429119315416	0.374429
0.377315243310258	0.377315
0.382435785689509	0.382436
0.384512248779392	0.384512
0.384878813097276	0.384879
0.391424158880685	0.391424
0.394869260819958	0.394869
0.399497836021079	0.399498
0.403230020074576	0.40323
0.403677966650516	0.403678
0.412780212609899	0.41278
0.415941404559869	0.415941
0.419954736049664	0.419955
0.424930955603789	0.424931
0.427040768617682	0.427041
0.429126700607176	0.429127
0.429612448056797	0.429612
0.43332629831507	0.433326
0.436780942655865	0.436781
0.436791896325394	0.436792
0.444469467677438	0.444469
0.453800439345554	0.4538
0.454862580543559	0.454863
0.460236290010614	0.460236
0.463830297431935	0.46383
0.465511110484881	0.465511
0.468643445658472	0.468643
0.473913040986478	0.473913
0.475350487463513	0.47535
0.47738876285419	0.477389
0.479701765711725	0.479702
0.486506358197819	0.486506
0.49097188950885	0.490972
0.492907706167923	0.492908
0.496381043919222	0.496381
0.500234743942957	0.500235
0.509955058262822	0.509955
0.510742121635426	0.510742
0.515968426010876	0.515968
0.525300676948931	0.525301
0.525753309104694	0.525753
0.526766838049279	0.526767
0.535476610482104	0.535477
0.543739208578109	0.543739
0.553924797259682	0.553925
0.558781365672604	0.558781
0.562190310945062	0.56219
0.563244769484927	0.563245
0.566154883908963	0.566155
0.570690952667372	0.570691
0.575709362998897	0.575709
0.577286834743698	0.577287
0.577576309116827	0.577576
0.582074083548074	0.582074
0.593667994703148	0.593668
0.597350367597155	0.59735
0.601266302971626	0.601266
0.605020452892898	0.60502
0.605797036274058	0.605797
0.606632266747323	0.606632
0.606699354206304	0.606699
0.607371265276253	0.607371
0.618089030608874	0.618089
0.618402395287352	0.618402
0.620322033252849	0.620322
0.623508259989504	0.623508
0.62459354825687	0.624594
0.629970860315571	0.629971
0.630460257474518	0.63046
0.636388200735721	0.636388
0.638537025365302	0.638537
0.644412371318773	0.644412
0.652997559640466	0.652998
0.658537671003249	0.658538
0.664333380095041	0.664333
0.66684003010666	0.66684
0.667810777948578	0.667811
0.672058497828568	0.672058
0.68084541516324	0.680845
0.685864131617438	0.685864
0.690929779730326	0.69093
0.696246755086231	0.696247
0.706279817738815	0.70628
0.710810790839429	0.710811
0.716708787191185	0.716709
0.717661993141407	0.717662
0.72023793864292	0.720238
0.723369655621816	0.72337
0.72395056976357	0.723951
0.728890517625852	0.728891
0.732916601714064	0.732917
0.733911338240563	0.733911
0.741832925487432	0.741833
0.743486955242229	0.743487
0.749291896310692	0.749292
0.764124647657916	0.764125
0.780517445349613	0.780517
0.780837250541027	0.780837
0.781610521688758	0.781611
0.783312258860433	0.783312
0.794594602046231	0.794595
0.803456340706399	0.803456
0.808079678520282	0.80808
0.809560118309116	0.80956
0.824157045467442	0.824157
0.824560609413552	0.824561
0.826555667614723	0.826556
0.851649825778821	0.85165
0.852183900980183	0.852184
0.859558725412044	0.859559
0.867764599713051	0.867765
0.869296215674476	0.869296
0.874524600155264	0.874525
0.890824531844174	0.890825
0.89282021536409	0.89282
0.929107644563626	0.929108
0.932979030590797	0.932979
0.933934696919041	0.933935
0.934374959884968	0.934375
0.953777788357704	0.953778
0.957827629978164	0.957828
0.969638074040103	0.969638
0.977797337637659	0.977797
0.980763567791223	0.980764
0.984975872283128	0.984976
1.00454222814056	1.00454
1.10098242023528	1.10098
1.12026053822809	1.12026
1.1561105137935	1.15611
1.33757957199045	1.33758
1.35501228154998	1.35501
1.3821549523928	1.38215
1.70515804700772	1.70516
1.85993022278602	1.85993
1.90129906611054	1.9013
1.95228709941334	1.95229
16.0432772247685	16.0433
2.02289003638816	2.02289
2.09975075502704	2.09975
2.11456490577869	2.11456
2.36990266560847	2.3699
3.65316244280715	3.65316
3.95563608686817	3.95564
4.04440549712406	4.04441
5.246707860664	5.24671
6.3862568650248	6.38626
